# Supplementary material for: Crystal structure, Hirshfeld surface analysis and PIXEL calculations of a 1:1 epimeric mixture of 3-[(4-nitro­benzyl­idene)amino]-2(R,S)-(4-nitro­phenyl)-5(S)-(propan-2-yl)imidazolidin-4-one
Source: Acta Crystallogr E Crystallogr Commun. 2019 Oct 29;75(Pt 11):1774–82. doi: 10.1107/S2056989019013938 (PMC6829720; doi:10.1107/S2056989019013938)
Supplement: Supplementary file 1 [file e-75-01774-sup1.cif]

##############################################################################
#                                                                            #
# This CIF contains the data in a paper accepted for publication in          #
# Acta Crystallographica Section E. It conforms to the requirements of       #
# Notes for Authors for Acta Crystallographica Section E, and has been       #
# peer reviewed under the auspices of the IUCr Commission on Journals.       #
#                                                                            #
# Full details of the Crystallographic Information File format               #
# are given in the paper "The Crystallographic Information File (CIF):       #
# a New Standard Archive File for Crystallography" by S. R. Hall, F. H.      #
# Allen and I. D. Brown [Acta Cryst. (1991), A47, 655-685].                  #
#                                                                            #
# The current version of the core CIF dictionary is obtainable from          #
# ftp://ftp.iucr.org/pub/cif_core.dic.                                       #
#                                                                            #
# Software is freely available for graphical display of the structure(s)     #
# in this CIF. For information consult the CIF software page                 #
# http://www.iucr.org/resources/cif/software.                                #
#                                                                            #
# This file may be used for bona fide research purposes within the           #
# scientific community so long as proper attribution is given to the journal # 
# article from which it was obtained.                                        #
#                                                                            #
##############################################################################
data_I
_audit_creation_method     'SHELXL-2018/1'
_chemical_name_systematic
;\
3-[(4-Nitrobenzylidene)amino]-2(<i>R,S</i>)-(4-nitrophenyl)-\
5(<i>S</i>)-(propan-2-yl)imidazolidin-4-one
;
_chemical_name_common     ?
_chemical_formula_moiety     'C19 H19 N5 O5'
_chemical_formula_sum     'C19 H19 N5 O5'
_chemical_formula_iupac     'C19 H19 N5 O5'
_chemical_formula_weight     397.39
_chemical_melting_point     ?
_chemical_absolute_configuration     rm
_space_group_crystal_system     triclinic
_space_group_name_H-M_alt     'P 1'
_space_group_name_Hall     'P 1'
loop_
    _space_group_symop_operation_xyz
    'x, y, z'
_cell_length_a     6.93460(10)
_cell_length_b     8.4380(2)
_cell_length_c     16.6963(5)
_cell_angle_alpha     79.826(2)
_cell_angle_beta     89.848(2)
_cell_angle_gamma     80.488(2)
_cell_volume     948.03(4)
_cell_formula_units_Z     2
_cell_measurement_reflns_used     10799
_cell_measurement_theta_min     2.6430
_cell_measurement_theta_max     70.1960
_cell_measurement_temperature     100(2)
_exptl_crystal_description     block
_exptl_crystal_colour     yellow
_exptl_crystal_size_max     0.150
_exptl_crystal_size_mid     0.100
_exptl_crystal_size_min     0.080
_exptl_crystal_density_diffrn     1.392
_exptl_crystal_density_meas     ?
_exptl_crystal_density_method     ?
_exptl_crystal_F_000     416
_exptl_absorpt_coefficient_mu     0.866
_exptl_absorpt_correction_type     multi-scan
_exptl_absorpt_process_details
;
(CrysAlis PRO; Rigaku OD, 2017)
;
_exptl_absorpt_correction_T_min     0.87610
_exptl_absorpt_correction_T_max     1.00000
_diffrn_ambient_temperature     100(2)
_diffrn_source     'Rotating anode'
_diffrn_source_power     1.2
_diffrn_source_voltage     40.0
_diffrn_source_current     30.0
_diffrn_radiation_type     'Cu K\a'
_diffrn_radiation_wavelength     1.54178
_diffrn_radiation_monochromator     'Varimax focusing mirrors'
_diffrn_measurement_device_type
;
Rigaku 007HF equipped with Varimax confocal mirrors and an
C11 goniometer and HyPix 6000 detector
;
_diffrn_measurement_device     'Rigaku AFC11 four-circle'
_diffrn_measurement_method     'profile data from \w-scans'
_diffrn_detector     'hybrid pixel detector'
_diffrn_measurement_specimen_support     'MiTeGen loops'
_diffrn_detector_area_resol_mean     10
_diffrn_reflns_number     17290
_diffrn_reflns_av_R_equivalents     0.0322
_diffrn_reflns_av_unetI/netI     0.0234
_diffrn_reflns_theta_min     2.690
_diffrn_reflns_theta_max     68.208
_diffrn_reflns_theta_full     67.684
_diffrn_measured_fraction_theta_max     0.988
_diffrn_measured_fraction_theta_full     0.992
_diffrn_reflns_limit_h_min     -8
_diffrn_reflns_limit_h_max     8
_diffrn_reflns_limit_k_min     -10
_diffrn_reflns_limit_k_max     10
_diffrn_reflns_limit_l_min     -20
_diffrn_reflns_limit_l_max     20
_diffrn_radiation_probe     x-ray
_refine_special_details     ?
_reflns_number_total     5885
_reflns_number_gt     5634
_reflns_threshold_expression     'I > 2\s(I)'
_refine_ls_structure_factor_coef     Fsqd
_refine_ls_matrix_type     full
_refine_ls_R_factor_all     0.0327
_refine_ls_R_factor_gt     0.0314
_refine_ls_wR_factor_gt     0.0877
_refine_ls_wR_factor_ref     0.0885
_refine_ls_goodness_of_fit_ref     1.060
_refine_ls_restrained_S_all     1.060
_refine_ls_number_reflns     5885
_refine_ls_number_parameters     535
_refine_ls_number_restraints     3
_refine_ls_hydrogen_treatment     mixed
_refine_ls_weighting_scheme     calc
_refine_ls_weighting_details
              'w=1/[\s^2^(Fo^2^)+(0.0635P)^2^+0.0162P] where P=(Fo^2^+2Fc^2^)/3'
_atom_sites_solution_hydrogens     mixed
_atom_sites_solution_primary     ?
_atom_sites_solution_secondary     ?
_refine_ls_shift/su_max     0.000
_refine_ls_shift/su_mean     0.000
_refine_diff_density_max     0.176
_refine_diff_density_min     -0.146
_refine_ls_extinction_method     none
_refine_ls_extinction_coef     .
_refine_ls_abs_structure_details
;
Flack <i>x</i> determined using 2216 quotients [(I+)-(I-)]/[(I+)+(I-)]
(Parsons <i>et al.</i>,  2013)
;
_refine_ls_abs_structure_Flack     0.06(12)
loop_
    _atom_type_symbol
    _atom_type_description
    _atom_type_scat_dispersion_real
    _atom_type_scat_dispersion_imag
    _atom_type_scat_source
    'C' 'C' 0.0181 0.0091
                         'International Tables Vol C Tables 4.2.6.8 and 6.1.1.4'
    'H' 'H' 0.0000 0.0000
                         'International Tables Vol C Tables 4.2.6.8 and 6.1.1.4'
    'N' 'N' 0.0311 0.0180
                         'International Tables Vol C Tables 4.2.6.8 and 6.1.1.4'
    'O' 'O' 0.0492 0.0322
                         'International Tables Vol C Tables 4.2.6.8 and 6.1.1.4'
_computing_data_collection
;
CrysAlis PRO (Rigaku OD, 2017)
;
_computing_cell_refinement
;
CrysAlis PRO (Rigaku OD, 2017)
;
_computing_data_reduction
;
CrysAlis PRO (Rigaku OD, 2017)
;
_computing_structure_solution
;
Oscail (McArdle <i>et al.</i>,  2004) and SHELXT (Sheldrick,
2015a)
;
_computing_structure_refinement
;
Oscail (McArdle <i>et al.</i>,  2004), ShelXle (H\"ubschle <i>et
al.</i>,  2011)
and SHELXL2017 (Sheldrick, 2015b)
;
_computing_molecular_graphics
;
Mercury (Macrae <i>et al.</i>,  2008)
;
_computing_publication_material
;
Oscail (McArdle <i>et al.</i>,  2004),
SHELXL2017 (Sheldrick, 2015b) and
PLATON (Spek, 2009)
;
loop_
    _atom_site_type_symbol
    _atom_site_label
    _atom_site_fract_x
    _atom_site_fract_y
    _atom_site_fract_z
    _atom_site_U_iso_or_equiv
    _atom_site_adp_type
    _atom_site_calc_flag
    _atom_site_occupancy
    _atom_site_disorder_assembly
    _atom_site_disorder_group
    O O15 0.4298(3) 1.1382(2) 0.37596(10) 0.0355(4) Uani d 1 . .
    O O25 0.7120(3) -0.1997(2) 0.63494(11) 0.0454(5) Uani d 1 . .
    O O128 0.0134(3) 0.6977(3) -0.07548(12) 0.0515(6) Uani d 1 . .
    O O129 -0.2170(3) 0.7084(3) 0.01078(11) 0.0445(5) Uani d 1 . .
    O O138 0.2174(3) 0.1363(3) 0.59026(13) 0.0478(5) Uani d 1 . .
    O O139 0.1723(3) 0.2713(3) 0.68946(12) 0.0496(5) Uani d 1 . .
    O O228 0.9876(3) 0.2933(3) 1.07358(13) 0.0578(6) Uani d 1 . .
    O O229 1.2157(3) 0.2968(3) 0.98725(12) 0.0476(5) Uani d 1 . .
    O O238 0.7903(3) 0.8399(3) 0.38544(13) 0.0456(5) Uani d 1 . .
    O O239 0.8329(3) 0.6925(3) 0.29111(12) 0.0487(5) Uani d 1 . .
    N N11 0.3637(3) 0.9864(2) 0.27940(11) 0.0276(4) Uani d 1 . .
    N N13 0.4764(3) 1.1352(3) 0.16385(12) 0.0306(4) Uani d 1 . .
    H H13 0.362(5) 1.192(4) 0.1427(18) 0.034(7) Uiso d 1 . .
    N N21 0.6624(3) -0.0012(3) 0.71543(12) 0.0302(4) Uani d 1 . .
    N N23 0.5744(3) -0.1541(3) 0.83569(13) 0.0353(5) Uani d 1 . .
    H H23 0.660(6) -0.187(5) 0.877(2) 0.058(10) Uiso d 1 . .
    N N111 0.3401(3) 0.8408(2) 0.32899(11) 0.0270(4) Uani d 1 . .
    N N211 0.6703(3) 0.1435(2) 0.66255(11) 0.0288(4) Uani d 1 . .
    C C12 0.4363(3) 0.9729(3) 0.19724(14) 0.0277(5) Uani d 1 . .
    H H12 0.562548 0.894474 0.203010 0.033 Uiso calc 1 . .
    C C14 0.5332(3) 1.2011(3) 0.23511(13) 0.0286(5) Uani d 1 . .
    H H14 0.678098 1.168896 0.243608 0.034 Uiso calc 1 . .
    C C15 0.4376(3) 1.1108(3) 0.30696(13) 0.0287(5) Uani d 1 . .
    C C22 0.5853(4) 0.0145(3) 0.79628(14) 0.0298(5) Uani d 1 . .
    H H22 0.450305 0.079596 0.789649 0.036 Uiso calc 1 . .
    C C24 0.6057(4) -0.2618(3) 0.77444(14) 0.0335(5) Uani d 1 . .
    H H24 0.715645 -0.353217 0.793820 0.040 Uiso calc 1 . .
    C C25 0.6675(4) -0.1559(3) 0.69896(15) 0.0348(5) Uani d 1 . .
    C C112 0.2670(3) 0.8488(3) 0.39906(14) 0.0279(5) Uani d 1 . .
    H H112 0.225845 0.951561 0.414946 0.033 Uiso calc 1 . .
    C C121 0.2980(3) 0.9158(3) 0.14341(14) 0.0262(5) Uani d 1 . .
    C C122 0.3699(4) 0.8750(3) 0.07013(14) 0.0308(5) Uani d 1 . .
    H H122 0.499729 0.887882 0.055715 0.037 Uiso calc 1 . .
    C C123 0.2556(4) 0.8164(3) 0.01828(14) 0.0320(5) Uani d 1 . .
    H H123 0.304016 0.790033 -0.031853 0.038 Uiso calc 1 . .
    C C124 0.0687(4) 0.7973(3) 0.04175(14) 0.0293(5) Uani d 1 . .
    C C125 -0.0089(3) 0.8388(3) 0.11285(14) 0.0312(5) Uani d 1 . .
    H H125 -0.138837 0.825399 0.126857 0.037 Uiso calc 1 . .
    C C126 0.1067(4) 0.9007(3) 0.16358(14) 0.0313(5) Uani d 1 . .
    H H126 0.054796 0.932735 0.212100 0.038 Uiso calc 1 . .
    N N127 -0.0521(3) 0.7287(3) -0.01117(12) 0.0323(5) Uani d 1 . .
    C C131 0.2478(3) 0.6970(3) 0.45425(13) 0.0261(5) Uani d 1 . .
    C C132 0.2849(3) 0.5462(3) 0.42896(14) 0.0264(5) Uani d 1 . .
    H H132 0.320914 0.541502 0.374383 0.032 Uiso calc 1 . .
    C C133 0.2700(3) 0.4040(3) 0.48178(14) 0.0287(5) Uani d 1 . .
    H H133 0.295345 0.301262 0.464512 0.034 Uiso calc 1 . .
    C C134 0.2168(3) 0.4152(3) 0.56112(14) 0.0302(5) Uani d 1 . .
    C C135 0.1772(3) 0.5612(3) 0.58830(14) 0.0318(5) Uani d 1 . .
    H H135 0.140140 0.564508 0.642882 0.038 Uiso calc 1 . .
    C C136 0.1922(3) 0.7036(3) 0.53455(14) 0.0307(5) Uani d 1 . .
    H H136 0.164724 0.805932 0.552131 0.037 Uiso calc 1 . .
    N N137 0.2007(3) 0.2631(3) 0.61757(13) 0.0378(5) Uani d 1 . .
    C C141 0.4849(4) 1.3855(3) 0.22729(14) 0.0324(5) Uani d 1 . .
    H H141 0.522467 1.411918 0.280582 0.039 Uiso calc 1 . .
    C C142 0.6066(5) 1.4719(4) 0.16285(18) 0.0451(7) Uani d 1 . .
    H H14D 0.580595 1.589617 0.163030 0.068 Uiso calc 1 . .
    H H14E 0.571639 1.451708 0.109156 0.068 Uiso calc 1 . .
    H H14F 0.745792 1.430079 0.174926 0.068 Uiso calc 1 . .
    C C143 0.2666(4) 1.4489(3) 0.21372(16) 0.0387(6) Uani d 1 . .
    H H14A 0.238790 1.563576 0.220178 0.058 Uiso calc 1 . .
    H H14B 0.193577 1.384089 0.253620 0.058 Uiso calc 1 . .
    H H14C 0.227059 1.439805 0.158629 0.058 Uiso calc 1 . .
    C C212 0.7367(3) 0.1361(3) 0.59108(15) 0.0301(5) Uani d 1 . .
    H H212 0.777043 0.033090 0.575349 0.036 Uiso calc 1 . .
    C C221 0.7088(3) 0.0917(3) 0.84770(14) 0.0282(5) Uani d 1 . .
    C C222 0.6347(4) 0.1260(3) 0.92174(14) 0.0299(5) Uani d 1 . .
    H H222 0.506428 0.107886 0.936016 0.036 Uiso calc 1 . .
    C C223 0.7456(4) 0.1858(3) 0.97467(14) 0.0308(5) Uani d 1 . .
    H H223 0.696374 0.206566 1.025638 0.037 Uiso calc 1 . .
    C C224 0.9301(4) 0.2146(3) 0.95128(14) 0.0286(5) Uani d 1 . .
    C C225 1.0058(4) 0.1867(3) 0.87724(15) 0.0325(5) Uani d 1 . .
    H H225 1.131517 0.210277 0.862046 0.039 Uiso calc 1 . .
    C C226 0.8942(3) 0.1235(3) 0.82574(14) 0.0301(5) Uani d 1 . .
    H H226 0.944672 0.101824 0.775113 0.036 Uiso calc 1 . .
    N N227 1.0519(3) 0.2745(3) 1.00771(12) 0.0339(5) Uani d 1 . .
    C C231 0.7499(3) 0.2873(3) 0.53383(13) 0.0277(5) Uani d 1 . .
    C C232 0.7186(3) 0.4406(3) 0.55683(14) 0.0287(5) Uani d 1 . .
    H H232 0.685933 0.449496 0.611332 0.034 Uiso calc 1 . .
    C C233 0.7347(3) 0.5795(3) 0.50108(15) 0.0299(5) Uani d 1 . .
    H H233 0.712742 0.683984 0.516467 0.036 Uiso calc 1 . .
    C C234 0.7840(3) 0.5624(3) 0.42183(15) 0.0307(5) Uani d 1 . .
    C C235 0.8170(3) 0.4122(3) 0.39713(14) 0.0314(5) Uani d 1 . .
    H H235 0.850887 0.403867 0.342684 0.038 Uiso calc 1 . .
    C C236 0.7993(3) 0.2746(3) 0.45354(14) 0.0303(5) Uani d 1 . .
    H H236 0.820955 0.170474 0.437723 0.036 Uiso calc 1 . .
    N N237 0.8038(3) 0.7084(3) 0.36213(13) 0.0366(5) Uani d 1 . .
    C C241 0.4241(4) -0.3336(3) 0.75728(15) 0.0345(5) Uani d 1 . .
    H H241 0.445003 -0.378380 0.705741 0.041 Uiso calc 1 . .
    C C242 0.3982(5) -0.4738(4) 0.82522(19) 0.0455(7) Uani d 1 . .
    H H24A 0.515569 -0.557757 0.830591 0.068 Uiso calc 1 . .
    H H24B 0.284532 -0.520913 0.812321 0.068 Uiso calc 1 . .
    H H24C 0.377662 -0.432928 0.876535 0.068 Uiso calc 1 . .
    C C243 0.2417(4) -0.2027(3) 0.74492(16) 0.0369(5) Uani d 1 . .
    H H24D 0.259555 -0.117069 0.698937 0.055 Uiso calc 1 . .
    H H24E 0.219738 -0.155144 0.794304 0.055 Uiso calc 1 . .
    H H24F 0.128424 -0.251832 0.733575 0.055 Uiso calc 1 . .
loop_
    _atom_site_aniso_label
    _atom_site_aniso_U_11
    _atom_site_aniso_U_22
    _atom_site_aniso_U_33
    _atom_site_aniso_U_12
    _atom_site_aniso_U_13
    _atom_site_aniso_U_23
    O15 0.0480(10) 0.0339(9) 0.0271(8) -0.0136(8) -0.0009(7) -0.0057(7)
    O25 0.0636(12) 0.0408(11) 0.0385(10) -0.0199(9) 0.0130(9) -0.0150(8)
    O128 0.0459(11) 0.0821(16) 0.0359(11) -0.0172(10) 0.0023(8) -0.0293(11)
    O129 0.0418(10) 0.0597(13) 0.0372(10) -0.0232(9) 0.0006(8) -0.0087(9)
    O138 0.0493(12) 0.0346(11) 0.0559(12) -0.0119(9) -0.0051(9) 0.0066(9)
    O139 0.0474(11) 0.0619(13) 0.0327(10) -0.0116(10) 0.0032(8) 0.0120(9)
    O228 0.0529(12) 0.0899(18) 0.0419(11) -0.0211(12) 0.0018(9) -0.0340(12)
    O229 0.0443(11) 0.0625(14) 0.0433(11) -0.0252(10) -0.0014(9) -0.0134(10)
    O238 0.0378(10) 0.0405(11) 0.0533(12) -0.0083(8) -0.0046(8) 0.0074(9)
    O239 0.0458(11) 0.0592(13) 0.0333(10) -0.0063(9) 0.0048(8) 0.0101(9)
    N11 0.0356(10) 0.0262(11) 0.0222(9) -0.0108(8) 0.0005(8) -0.0023(8)
    N13 0.0390(11) 0.0278(11) 0.0261(10) -0.0118(9) -0.0003(8) -0.0016(8)
    N21 0.0349(11) 0.0332(12) 0.0243(9) -0.0125(9) 0.0008(8) -0.0039(8)
    N23 0.0469(12) 0.0353(12) 0.0261(10) -0.0177(10) -0.0048(9) -0.0021(9)
    N111 0.0300(10) 0.0274(11) 0.0238(10) -0.0099(8) -0.0039(7) -0.0002(8)
    N211 0.0295(10) 0.0339(11) 0.0237(10) -0.0116(9) -0.0026(8) -0.0013(8)
    C12 0.0321(12) 0.0283(13) 0.0228(11) -0.0074(10) 0.0006(9) -0.0025(9)
    C14 0.0310(11) 0.0278(12) 0.0274(11) -0.0077(9) -0.0021(9) -0.0032(9)
    C15 0.0329(12) 0.0258(12) 0.0267(11) -0.0052(9) -0.0034(9) -0.0025(9)
    C22 0.0325(12) 0.0348(13) 0.0226(11) -0.0112(10) 0.0019(9) -0.0012(10)
    C24 0.0371(13) 0.0312(13) 0.0314(12) -0.0073(10) -0.0026(10) -0.0018(9)
    C25 0.0360(12) 0.0358(14) 0.0342(12) -0.0109(10) 0.0010(10) -0.0060(10)
    C112 0.0275(11) 0.0307(12) 0.0265(11) -0.0080(9) -0.0012(9) -0.0047(9)
    C121 0.0338(12) 0.0202(11) 0.0231(11) -0.0057(9) -0.0006(9) 0.0010(8)
    C122 0.0350(12) 0.0326(13) 0.0253(12) -0.0106(10) 0.0034(9) -0.0022(10)
    C123 0.0394(13) 0.0325(13) 0.0247(12) -0.0093(10) 0.0031(10) -0.0036(9)
    C124 0.0362(12) 0.0261(12) 0.0244(11) -0.0064(10) -0.0044(9) -0.0003(9)
    C125 0.0295(12) 0.0357(13) 0.0273(12) -0.0064(10) 0.0001(9) -0.0022(10)
    C126 0.0352(12) 0.0343(13) 0.0238(11) -0.0045(10) -0.0002(9) -0.0045(9)
    N127 0.0360(11) 0.0325(11) 0.0286(11) -0.0083(9) -0.0026(8) -0.0030(8)
    C131 0.0226(11) 0.0341(13) 0.0226(11) -0.0088(10) -0.0028(8) -0.0037(9)
    C132 0.0254(11) 0.0341(13) 0.0209(10) -0.0095(9) -0.0005(8) -0.0043(9)
    C133 0.0229(11) 0.0337(13) 0.0306(12) -0.0081(10) -0.0035(9) -0.0058(10)
    C134 0.0227(11) 0.0378(14) 0.0278(11) -0.0097(10) -0.0037(9) 0.0047(10)
    C135 0.0277(11) 0.0458(16) 0.0228(11) -0.0110(11) -0.0006(9) -0.0038(10)
    C136 0.0307(12) 0.0378(14) 0.0256(11) -0.0095(10) 0.0002(9) -0.0078(10)
    N137 0.0258(10) 0.0467(15) 0.0366(12) -0.0093(10) -0.0032(9) 0.0067(10)
    C141 0.0403(13) 0.0290(12) 0.0290(11) -0.0094(10) -0.0022(9) -0.0046(9)
    C142 0.0623(18) 0.0298(14) 0.0442(15) -0.0159(13) 0.0078(13) -0.0020(12)
    C143 0.0437(14) 0.0309(13) 0.0402(13) -0.0031(11) -0.0100(11) -0.0058(10)
    C212 0.0301(11) 0.0353(13) 0.0274(12) -0.0114(10) -0.0006(9) -0.0071(10)
    C221 0.0336(12) 0.0271(12) 0.0233(11) -0.0074(10) -0.0015(9) -0.0008(9)
    C222 0.0325(12) 0.0309(13) 0.0260(12) -0.0089(10) 0.0016(9) -0.0009(9)
    C223 0.0375(13) 0.0326(13) 0.0221(11) -0.0064(10) 0.0014(9) -0.0034(9)
    C224 0.0374(12) 0.0234(11) 0.0245(11) -0.0074(10) -0.0044(9) -0.0012(9)
    C225 0.0333(12) 0.0359(13) 0.0296(12) -0.0111(10) 0.0015(10) -0.0045(10)
    C226 0.0323(12) 0.0347(13) 0.0242(11) -0.0098(10) 0.0025(9) -0.0038(9)
    N227 0.0400(12) 0.0325(12) 0.0293(11) -0.0056(9) -0.0053(9) -0.0058(9)
    C231 0.0224(11) 0.0391(14) 0.0230(11) -0.0099(10) -0.0018(9) -0.0049(10)
    C232 0.0235(11) 0.0407(14) 0.0236(11) -0.0088(10) -0.0039(9) -0.0067(10)
    C233 0.0234(11) 0.0355(14) 0.0314(12) -0.0081(10) -0.0036(9) -0.0048(10)
    C234 0.0223(11) 0.0414(14) 0.0267(11) -0.0086(10) -0.0037(9) 0.0015(10)
    C235 0.0254(11) 0.0476(15) 0.0216(11) -0.0098(10) -0.0011(9) -0.0038(10)
    C236 0.0266(11) 0.0406(14) 0.0257(11) -0.0110(10) -0.0008(9) -0.0068(10)
    N237 0.0253(10) 0.0434(14) 0.0364(12) -0.0071(9) -0.0013(8) 0.0070(10)
    C241 0.0442(14) 0.0300(13) 0.0316(12) -0.0130(11) 0.0002(10) -0.0051(10)
    C242 0.0566(17) 0.0313(15) 0.0480(16) -0.0143(13) 0.0027(13) 0.0013(12)
    C243 0.0381(13) 0.0378(14) 0.0362(12) -0.0109(11) -0.0026(10) -0.0061(10)
_geom_special_details
;
 All esds (except the esd in the dihedral angle between two l.s. planes)
 are estimated using the full covariance matrix.  The cell esds are taken
 into account individually in the estimation of esds in distances, angles
 and torsion angles; correlations between esds in cell parameters are only
 used when they are defined by crystal symmetry.  An approximate (isotropic)
 treatment of cell esds is used for estimating esds involving l.s. planes.
;
loop_
    _geom_bond_atom_site_label_1
    _geom_bond_atom_site_label_2
    _geom_bond_site_symmetry_2
    _geom_bond_distance
    _geom_bond_publ_flag
    O15 C15 . 1.213(3) ?
    O25 C25 . 1.214(3) ?
    O128 N127 . 1.219(3) ?
    O129 N127 . 1.229(3) ?
    O138 N137 . 1.224(3) ?
    O139 N137 . 1.228(3) ?
    O228 N227 . 1.212(3) ?
    O229 N227 . 1.220(3) ?
    O238 N237 . 1.229(3) ?
    O239 N237 . 1.229(3) ?
    N11 C15 . 1.388(3) ?
    N11 N111 . 1.388(3) ?
    N11 C12 . 1.477(3) ?
    N13 C12 . 1.456(3) ?
    N13 C14 . 1.479(3) ?
    N13 H13 . 0.89(3) ?
    N21 C25 . 1.375(3) ?
    N21 N211 . 1.384(3) ?
    N21 C22 . 1.470(3) ?
    N23 C22 . 1.471(3) ?
    N23 C24 . 1.477(3) ?
    N23 H23 . 0.89(4) ?
    N111 C112 . 1.282(3) ?
    N211 C212 . 1.286(3) ?
    C12 C121 . 1.507(3) ?
    C12 H12 . 1.0000 ?
    C14 C15 . 1.516(3) ?
    C14 C141 . 1.518(3) ?
    C14 H14 . 1.0000 ?
    C22 C221 . 1.510(3) ?
    C22 H22 . 1.0000 ?
    C24 C25 . 1.515(3) ?
    C24 C241 . 1.533(3) ?
    C24 H24 . 1.0000 ?
    C112 C131 . 1.465(3) ?
    C112 H112 . 0.9500 ?
    C121 C126 . 1.389(3) ?
    C121 C122 . 1.397(3) ?
    C122 C123 . 1.381(3) ?
    C122 H122 . 0.9500 ?
    C123 C124 . 1.379(4) ?
    C123 H123 . 0.9500 ?
    C124 C125 . 1.379(3) ?
    C124 N127 . 1.471(3) ?
    C125 C126 . 1.389(3) ?
    C125 H125 . 0.9500 ?
    C126 H126 . 0.9500 ?
    C131 C132 . 1.395(3) ?
    C131 C136 . 1.402(3) ?
    C132 C133 . 1.377(3) ?
    C132 H132 . 0.9500 ?
    C133 C134 . 1.389(3) ?
    C133 H133 . 0.9500 ?
    C134 C135 . 1.373(4) ?
    C134 N137 . 1.472(3) ?
    C135 C136 . 1.386(4) ?
    C135 H135 . 0.9500 ?
    C136 H136 . 0.9500 ?
    C141 C143 . 1.523(4) ?
    C141 C142 . 1.524(4) ?
    C141 H141 . 1.0000 ?
    C142 H14D . 0.9800 ?
    C142 H14E . 0.9800 ?
    C142 H14F . 0.9800 ?
    C143 H14A . 0.9800 ?
    C143 H14B . 0.9800 ?
    C143 H14C . 0.9800 ?
    C212 C231 . 1.469(3) ?
    C212 H212 . 0.9500 ?
    C221 C226 . 1.391(3) ?
    C221 C222 . 1.396(3) ?
    C222 C223 . 1.385(3) ?
    C222 H222 . 0.9500 ?
    C223 C224 . 1.384(3) ?
    C223 H223 . 0.9500 ?
    C224 C225 . 1.385(3) ?
    C224 N227 . 1.473(3) ?
    C225 C226 . 1.387(3) ?
    C225 H225 . 0.9500 ?
    C226 H226 . 0.9500 ?
    C231 C232 . 1.396(4) ?
    C231 C236 . 1.401(3) ?
    C232 C233 . 1.382(4) ?
    C232 H232 . 0.9500 ?
    C233 C234 . 1.392(3) ?
    C233 H233 . 0.9500 ?
    C234 C235 . 1.385(4) ?
    C234 N237 . 1.467(3) ?
    C235 C236 . 1.382(4) ?
    C235 H235 . 0.9500 ?
    C236 H236 . 0.9500 ?
    C241 C242 . 1.521(4) ?
    C241 C243 . 1.524(4) ?
    C241 H241 . 1.0000 ?
    C242 H24A . 0.9800 ?
    C242 H24B . 0.9800 ?
    C242 H24C . 0.9800 ?
    C243 H24D . 0.9800 ?
    C243 H24E . 0.9800 ?
    C243 H24F . 0.9800 ?
loop_
    _geom_angle_atom_site_label_1
    _geom_angle_atom_site_label_2
    _geom_angle_atom_site_label_3
    _geom_angle_site_symmetry_1
    _geom_angle_site_symmetry_3
    _geom_angle
    _geom_angle_publ_flag
    C15 N11 N111 . . 123.74(18) ?
    C15 N11 C12 . . 109.37(18) ?
    N111 N11 C12 . . 115.87(18) ?
    C12 N13 C14 . . 104.96(18) ?
    C12 N13 H13 . . 105.6(19) ?
    C14 N13 H13 . . 109.4(19) ?
    C25 N21 N211 . . 129.5(2) ?
    C25 N21 C22 . . 112.2(2) ?
    N211 N21 C22 . . 116.06(19) ?
    C22 N23 C24 . . 109.21(19) ?
    C22 N23 H23 . . 111(2) ?
    C24 N23 H23 . . 112(2) ?
    C112 N111 N11 . . 117.58(19) ?
    C212 N211 N21 . . 118.4(2) ?
    N13 C12 N11 . . 104.41(18) ?
    N13 C12 C121 . . 112.35(19) ?
    N11 C12 C121 . . 114.42(19) ?
    N13 C12 H12 . . 108.5 ?
    N11 C12 H12 . . 108.5 ?
    C121 C12 H12 . . 108.5 ?
    N13 C14 C15 . . 105.22(17) ?
    N13 C14 C141 . . 115.33(19) ?
    C15 C14 C141 . . 113.03(19) ?
    N13 C14 H14 . . 107.6 ?
    C15 C14 H14 . . 107.6 ?
    C141 C14 H14 . . 107.6 ?
    O15 C15 N11 . . 125.9(2) ?
    O15 C15 C14 . . 127.3(2) ?
    N11 C15 C14 . . 106.73(18) ?
    N21 C22 N23 . . 104.4(2) ?
    N21 C22 C221 . . 114.65(19) ?
    N23 C22 C221 . . 110.4(2) ?
    N21 C22 H22 . . 109.1 ?
    N23 C22 H22 . . 109.1 ?
    C221 C22 H22 . . 109.1 ?
    N23 C24 C25 . . 104.9(2) ?
    N23 C24 C241 . . 113.3(2) ?
    C25 C24 C241 . . 111.6(2) ?
    N23 C24 H24 . . 108.9 ?
    C25 C24 H24 . . 108.9 ?
    C241 C24 H24 . . 108.9 ?
    O25 C25 N21 . . 126.1(2) ?
    O25 C25 C24 . . 125.9(2) ?
    N21 C25 C24 . . 108.0(2) ?
    N111 C112 C131 . . 119.0(2) ?
    N111 C112 H112 . . 120.5 ?
    C131 C112 H112 . . 120.5 ?
    C126 C121 C122 . . 119.4(2) ?
    C126 C121 C12 . . 123.4(2) ?
    C122 C121 C12 . . 117.2(2) ?
    C123 C122 C121 . . 121.2(2) ?
    C123 C122 H122 . . 119.4 ?
    C121 C122 H122 . . 119.4 ?
    C124 C123 C122 . . 117.7(2) ?
    C124 C123 H123 . . 121.1 ?
    C122 C123 H123 . . 121.1 ?
    C125 C124 C123 . . 122.8(2) ?
    C125 C124 N127 . . 118.7(2) ?
    C123 C124 N127 . . 118.4(2) ?
    C124 C125 C126 . . 118.7(2) ?
    C124 C125 H125 . . 120.7 ?
    C126 C125 H125 . . 120.7 ?
    C121 C126 C125 . . 120.1(2) ?
    C121 C126 H126 . . 120.0 ?
    C125 C126 H126 . . 120.0 ?
    O128 N127 O129 . . 122.8(2) ?
    O128 N127 C124 . . 118.8(2) ?
    O129 N127 C124 . . 118.3(2) ?
    C132 C131 C136 . . 119.3(2) ?
    C132 C131 C112 . . 121.6(2) ?
    C136 C131 C112 . . 119.1(2) ?
    C133 C132 C131 . . 121.1(2) ?
    C133 C132 H132 . . 119.5 ?
    C131 C132 H132 . . 119.5 ?
    C132 C133 C134 . . 118.0(2) ?
    C132 C133 H133 . . 121.0 ?
    C134 C133 H133 . . 121.0 ?
    C135 C134 C133 . . 122.9(2) ?
    C135 C134 N137 . . 119.2(2) ?
    C133 C134 N137 . . 118.0(2) ?
    C134 C135 C136 . . 118.7(2) ?
    C134 C135 H135 . . 120.7 ?
    C136 C135 H135 . . 120.7 ?
    C135 C136 C131 . . 120.1(2) ?
    C135 C136 H136 . . 119.9 ?
    C131 C136 H136 . . 119.9 ?
    O138 N137 O139 . . 123.9(2) ?
    O138 N137 C134 . . 118.2(2) ?
    O139 N137 C134 . . 117.8(2) ?
    C14 C141 C143 . . 112.28(19) ?
    C14 C141 C142 . . 111.7(2) ?
    C143 C141 C142 . . 112.2(2) ?
    C14 C141 H141 . . 106.7 ?
    C143 C141 H141 . . 106.7 ?
    C142 C141 H141 . . 106.7 ?
    C141 C142 H14D . . 109.5 ?
    C141 C142 H14E . . 109.5 ?
    H14D C142 H14E . . 109.5 ?
    C141 C142 H14F . . 109.5 ?
    H14D C142 H14F . . 109.5 ?
    H14E C142 H14F . . 109.5 ?
    C141 C143 H14A . . 109.5 ?
    C141 C143 H14B . . 109.5 ?
    H14A C143 H14B . . 109.5 ?
    C141 C143 H14C . . 109.5 ?
    H14A C143 H14C . . 109.5 ?
    H14B C143 H14C . . 109.5 ?
    N211 C212 C231 . . 119.8(2) ?
    N211 C212 H212 . . 120.1 ?
    C231 C212 H212 . . 120.1 ?
    C226 C221 C222 . . 119.4(2) ?
    C226 C221 C22 . . 122.8(2) ?
    C222 C221 C22 . . 117.8(2) ?
    C223 C222 C221 . . 121.0(2) ?
    C223 C222 H222 . . 119.5 ?
    C221 C222 H222 . . 119.5 ?
    C224 C223 C222 . . 118.1(2) ?
    C224 C223 H223 . . 120.9 ?
    C222 C223 H223 . . 120.9 ?
    C223 C224 C225 . . 122.4(2) ?
    C223 C224 N227 . . 118.9(2) ?
    C225 C224 N227 . . 118.7(2) ?
    C224 C225 C226 . . 118.6(2) ?
    C224 C225 H225 . . 120.7 ?
    C226 C225 H225 . . 120.7 ?
    C225 C226 C221 . . 120.5(2) ?
    C225 C226 H226 . . 119.8 ?
    C221 C226 H226 . . 119.8 ?
    O228 N227 O229 . . 123.0(2) ?
    O228 N227 C224 . . 118.5(2) ?
    O229 N227 C224 . . 118.5(2) ?
    C232 C231 C236 . . 119.5(2) ?
    C232 C231 C212 . . 122.6(2) ?
    C236 C231 C212 . . 117.9(2) ?
    C233 C232 C231 . . 120.6(2) ?
    C233 C232 H232 . . 119.7 ?
    C231 C232 H232 . . 119.7 ?
    C232 C233 C234 . . 118.4(2) ?
    C232 C233 H233 . . 120.8 ?
    C234 C233 H233 . . 120.8 ?
    C235 C234 C233 . . 122.5(2) ?
    C235 C234 N237 . . 118.5(2) ?
    C233 C234 N237 . . 119.0(2) ?
    C236 C235 C234 . . 118.4(2) ?
    C236 C235 H235 . . 120.8 ?
    C234 C235 H235 . . 120.8 ?
    C235 C236 C231 . . 120.6(2) ?
    C235 C236 H236 . . 119.7 ?
    C231 C236 H236 . . 119.7 ?
    O239 N237 O238 . . 123.4(2) ?
    O239 N237 C234 . . 118.0(2) ?
    O238 N237 C234 . . 118.6(2) ?
    C242 C241 C243 . . 111.2(2) ?
    C242 C241 C24 . . 110.5(2) ?
    C243 C241 C24 . . 111.3(2) ?
    C242 C241 H241 . . 107.9 ?
    C243 C241 H241 . . 107.9 ?
    C24 C241 H241 . . 107.9 ?
    C241 C242 H24A . . 109.5 ?
    C241 C242 H24B . . 109.5 ?
    H24A C242 H24B . . 109.5 ?
    C241 C242 H24C . . 109.5 ?
    H24A C242 H24C . . 109.5 ?
    H24B C242 H24C . . 109.5 ?
    C241 C243 H24D . . 109.5 ?
    C241 C243 H24E . . 109.5 ?
    H24D C243 H24E . . 109.5 ?
    C241 C243 H24F . . 109.5 ?
    H24D C243 H24F . . 109.5 ?
    H24E C243 H24F . . 109.5 ?
loop_
    _geom_torsion_atom_site_label_1
    _geom_torsion_atom_site_label_2
    _geom_torsion_atom_site_label_3
    _geom_torsion_atom_site_label_4
    _geom_torsion_site_symmetry_1
    _geom_torsion_site_symmetry_2
    _geom_torsion_site_symmetry_3
    _geom_torsion_site_symmetry_4
    _geom_torsion
    _geom_torsion_publ_flag
    C15 N11 N111 C112 . . . . 43.7(3) ?
    C12 N11 N111 C112 . . . . -176.19(19) ?
    C25 N21 N211 C212 . . . . -18.6(3) ?
    C22 N21 N211 C212 . . . . 179.98(19) ?
    C14 N13 C12 N11 . . . . 30.7(2) ?
    C14 N13 C12 C121 . . . . 155.3(2) ?
    C15 N11 C12 N13 . . . . -25.8(2) ?
    N111 N11 C12 N13 . . . . -171.33(18) ?
    C15 N11 C12 C121 . . . . -149.0(2) ?
    N111 N11 C12 C121 . . . . 65.4(3) ?
    C12 N13 C14 C15 . . . . -25.1(2) ?
    C12 N13 C14 C141 . . . . -150.3(2) ?
    N111 N11 C15 O15 . . . . -26.3(4) ?
    C12 N11 C15 O15 . . . . -168.6(2) ?
    N111 N11 C15 C14 . . . . 152.1(2) ?
    C12 N11 C15 C14 . . . . 9.9(3) ?
    N13 C14 C15 O15 . . . . -172.1(2) ?
    C141 C14 C15 O15 . . . . -45.4(3) ?
    N13 C14 C15 N11 . . . . 9.5(2) ?
    C141 C14 C15 N11 . . . . 136.1(2) ?
    C25 N21 C22 N23 . . . . 9.8(3) ?
    N211 N21 C22 N23 . . . . 174.33(17) ?
    C25 N21 C22 C221 . . . . 130.7(2) ?
    N211 N21 C22 C221 . . . . -64.7(3) ?
    C24 N23 C22 N21 . . . . -11.1(3) ?
    C24 N23 C22 C221 . . . . -134.8(2) ?
    C22 N23 C24 C25 . . . . 8.6(3) ?
    C22 N23 C24 C241 . . . . -113.4(2) ?
    N211 N21 C25 O25 . . . . 12.8(4) ?
    C22 N21 C25 O25 . . . . 174.8(2) ?
    N211 N21 C25 C24 . . . . -166.5(2) ?
    C22 N21 C25 C24 . . . . -4.6(3) ?
    N23 C24 C25 O25 . . . . 178.1(2) ?
    C241 C24 C25 O25 . . . . -58.8(3) ?
    N23 C24 C25 N21 . . . . -2.5(3) ?
    C241 C24 C25 N21 . . . . 120.6(2) ?
    N11 N111 C112 C131 . . . . -177.45(18) ?
    N13 C12 C121 C126 . . . . -109.4(3) ?
    N11 C12 C121 C126 . . . . 9.5(3) ?
    N13 C12 C121 C122 . . . . 71.3(3) ?
    N11 C12 C121 C122 . . . . -169.9(2) ?
    C126 C121 C122 C123 . . . . -1.5(4) ?
    C12 C121 C122 C123 . . . . 177.8(2) ?
    C121 C122 C123 C124 . . . . -0.8(4) ?
    C122 C123 C124 C125 . . . . 2.0(4) ?
    C122 C123 C124 N127 . . . . -177.5(2) ?
    C123 C124 C125 C126 . . . . -0.8(4) ?
    N127 C124 C125 C126 . . . . 178.8(2) ?
    C122 C121 C126 C125 . . . . 2.8(4) ?
    C12 C121 C126 C125 . . . . -176.5(2) ?
    C124 C125 C126 C121 . . . . -1.7(4) ?
    C125 C124 N127 O128 . . . . 177.3(2) ?
    C123 C124 N127 O128 . . . . -3.1(4) ?
    C125 C124 N127 O129 . . . . -1.2(4) ?
    C123 C124 N127 O129 . . . . 178.4(2) ?
    N111 C112 C131 C132 . . . . -7.8(3) ?
    N111 C112 C131 C136 . . . . 171.7(2) ?
    C136 C131 C132 C133 . . . . -0.8(3) ?
    C112 C131 C132 C133 . . . . 178.75(19) ?
    C131 C132 C133 C134 . . . . 0.0(3) ?
    C132 C133 C134 C135 . . . . 0.6(3) ?
    C132 C133 C134 N137 . . . . 179.92(18) ?
    C133 C134 C135 C136 . . . . -0.5(3) ?
    N137 C134 C135 C136 . . . . -179.8(2) ?
    C134 C135 C136 C131 . . . . -0.3(3) ?
    C132 C131 C136 C135 . . . . 0.9(3) ?
    C112 C131 C136 C135 . . . . -178.6(2) ?
    C135 C134 N137 O138 . . . . 172.8(2) ?
    C133 C134 N137 O138 . . . . -6.5(3) ?
    C135 C134 N137 O139 . . . . -7.6(3) ?
    C133 C134 N137 O139 . . . . 173.1(2) ?
    N13 C14 C141 C143 . . . . 59.6(3) ?
    C15 C14 C141 C143 . . . . -61.5(3) ?
    N13 C14 C141 C142 . . . . -67.5(3) ?
    C15 C14 C141 C142 . . . . 171.4(2) ?
    N21 N211 C212 C231 . . . . -179.07(18) ?
    N21 C22 C221 C226 . . . . -9.1(3) ?
    N23 C22 C221 C226 . . . . 108.5(3) ?
    N21 C22 C221 C222 . . . . 173.6(2) ?
    N23 C22 C221 C222 . . . . -68.8(3) ?
    C226 C221 C222 C223 . . . . -2.2(4) ?
    C22 C221 C222 C223 . . . . 175.3(2) ?
    C221 C222 C223 C224 . . . . 1.5(4) ?
    C222 C223 C224 C225 . . . . 0.4(4) ?
    C222 C223 C224 N227 . . . . -178.5(2) ?
    C223 C224 C225 C226 . . . . -1.7(4) ?
    N227 C224 C225 C226 . . . . 177.2(2) ?
    C224 C225 C226 C221 . . . . 1.1(4) ?
    C222 C221 C226 C225 . . . . 0.8(4) ?
    C22 C221 C226 C225 . . . . -176.5(2) ?
    C223 C224 N227 O228 . . . . 1.5(3) ?
    C225 C224 N227 O228 . . . . -177.5(2) ?
    C223 C224 N227 O229 . . . . 178.7(2) ?
    C225 C224 N227 O229 . . . . -0.3(3) ?
    N211 C212 C231 C232 . . . . 9.0(3) ?
    N211 C212 C231 C236 . . . . -172.1(2) ?
    C236 C231 C232 C233 . . . . 0.4(3) ?
    C212 C231 C232 C233 . . . . 179.3(2) ?
    C231 C232 C233 C234 . . . . -0.4(3) ?
    C232 C233 C234 C235 . . . . 0.1(3) ?
    C232 C233 C234 N237 . . . . -179.35(19) ?
    C233 C234 C235 C236 . . . . 0.2(3) ?
    N237 C234 C235 C236 . . . . 179.65(19) ?
    C234 C235 C236 C231 . . . . -0.2(3) ?
    C232 C231 C236 C235 . . . . -0.1(3) ?
    C212 C231 C236 C235 . . . . -179.0(2) ?
    C235 C234 N237 O239 . . . . 5.9(3) ?
    C233 C234 N237 O239 . . . . -174.7(2) ?
    C235 C234 N237 O238 . . . . -174.1(2) ?
    C233 C234 N237 O238 . . . . 5.3(3) ?
    N23 C24 C241 C242 . . . . -77.5(3) ?
    C25 C24 C241 C242 . . . . 164.3(2) ?
    N23 C24 C241 C243 . . . . 46.6(3) ?
    C25 C24 C241 C243 . . . . -71.7(3) ?
loop_
    _geom_hbond_atom_site_label_D
    _geom_hbond_atom_site_label_H
    _geom_hbond_atom_site_label_A
    _geom_hbond_site_symmetry_A
    _geom_hbond_distance_DH
    _geom_hbond_distance_HA
    _geom_hbond_distance_DA
    _geom_hbond_angle_DHA
    _geom_hbond_publ_flag
    N23 H23 O128 1_646 0.89(4) 2.55(4) 3.338(3) 147(3) yes
    N23 H23 O129 1_646 0.89(4) 2.36(4) 3.202(3) 159(3) yes
    C112 H112 O15 . 0.95 2.30 2.822(3) 114.2 yes
    C212 H212 O25 . 0.95 2.16 2.832(3) 127.0 yes
    C133 H133 O15 1_545 0.95 2.29 3.154(3) 151.2 yes
    C233 H233 O25 1_565 0.95 2.36 3.141(3) 139.4 yes
    C243 H24D O138 . 0.98 2.52 3.480(3) 165.0 yes
    C122 H122 O129 1_655 0.95 2.48 3.212(3) 134.3 yes
    C222 H222 O229 1_455 0.95 2.60 3.297(3) 130.8 yes
    C226 H226 O139 1_655 0.95 2.57 3.197(3) 124.0 yes
_shelx_space_group_comment
;
The symmetry employed for this shelxl refinement is uniquely defined
by the following loop, which should always be used as a source of
symmetry information in preference to the above space-group names.
They are only intended as comments.
;
_shelx_estimated_absorpt_T_min     0.881
_shelx_estimated_absorpt_T_max     0.934
_shelx_hkl_file
;
   1  -4  -1   14.52    3.13
   1   0 -10   20.30    3.56
   0  -4   2   15.48    3.51
   2  -3  -2    4.12    1.78
  -1   1  -7    8.25    2.86
   2  -4  -1    6.33    2.31
   0   0  -4    3.45    1.51
  -3  -2   5   12.67    2.13
  -4  -2  -4   10.68    2.71
   2  -2   5   10.24    2.69
  -3  -2  -6   34.73    4.53
   0  -3  -9   24.32    4.02
   0  -2  -7    0.65    1.71
   3  -2   4   30.15    3.89
  -3  -1   4    1.89    0.43
  -3  -3  -5   16.20    3.43
   1  -4  -7   10.70    2.74
  -1   0  10   17.49    3.38
  -1  -4  -6   15.05    3.55
   1  -4  -6   16.10    3.18
  -1  -3  -5    3.75    2.33
   0  -4  -6   21.00    3.63
  -3  -1   4    1.89    0.43
  -2  -3  -3    8.71    2.73
  -3  -4   0    2.98    2.17
   0   2   7    1.28    2.04
  -2  -4  -1  239.76   10.15
   3   2   6   35.97    4.75
  -1   2   9   19.95    3.40
   0   3   9   29.51    4.57
  -3  -2   5   12.67    2.13
   2  -4  -1    6.33    2.31
   0  -4  -1 1450.70   23.70
   3   3   5   21.15    3.97
   1  -4  -1   14.52    3.13
   1   4   6   12.22    3.49
   0  -4   2   15.48    3.51
   0   4   6   21.00    3.76
  -1   4   8   12.63    3.18
  -2  -1   4   12.70    1.82
   2   3   1  218.08    8.62
  -1   4   7   10.61    2.82
  -1   4   6   13.55    3.02
   0   4   1 1437.37   24.07
   2  -1   0 1338.15   12.13
   3  -2   4   30.15    3.89
   0  -3   1   67.45    5.44
   1   1  -5   53.47    3.86
  -1   2  -7   69.07    6.54
  -2  -4   2  760.69   19.58
   1   1  -9   68.12    6.01
   2  -3  -4  117.35    5.24
   0   1  -2  554.71    9.44
  -3  -4   2  180.29    9.69
   1   1  -6  292.02    9.37
  -2  -1   2  484.42    7.69
   0  -1   1  824.61   10.03
   1   1  -8   -0.21    1.61
   0  -4   1   90.96    6.95
  -2   1  -1 2999.01   23.29
   1   1  -7  284.29   10.15
  -1  -1   2  477.42    8.09
  -2  -3   3 3720.59   37.69
  -3   1  -2  796.94   14.67
   0   1  -3 1079.37   14.41
   2  -3  -3  100.25    5.10
  -2  -4   3  165.01    9.47
   0  -3   2  215.15    9.19
  -2  -2   3  793.17   14.24
   1  -3   0  195.59    8.02
  -1  -3   3  362.79   12.02
  -3  -3   3 2005.93   27.33
   0  -2   2 6424.07   39.99
   0   1  -8  644.99   17.40
   1  -2   0 7581.05   39.34
  -3   1  -3  409.05   11.76
  -1  -4   3  144.85    8.99
   1  -4   0  550.63   15.81
  -1  -2   3 1906.58   22.62
  -2   1  -2   55.62    3.89
   0   1  -4 2083.60   22.13
   2  -2  -3  188.81    4.84
   0   1  -7  167.59    8.42
   2  -1  -5   54.04    1.83
  -3   1  -4  635.52   16.08
   0   1  -6  156.98    7.48
   0   1  -5  143.65    6.57
  -3   1  -5   57.38    5.48
   2  -1  -7   21.08    2.06
  -1   1  -8   46.82    5.46
  -4   0  -2 3330.53   28.50
  -2   1  -7  154.59    9.35
   2  -1  -6   42.47    2.32
  -3  -2   3  199.64    6.86
   1   0  -9  191.03    8.96
  -2   1  -3  604.89   13.40
   1  -3   1  238.47    9.25
  -3   0   0   24.14    1.72
  -2   1  -6  302.83   12.06
  -2  -3   4  226.49    9.64
  -2   1  -4  545.75   13.79
   1  -4   1 1867.49   29.74
  -2   1  -5   12.45    2.87
  -1   1  -6  310.06   11.26
   2  -4  -2   80.77    5.64
   0  -3   3  161.19    8.20
  -3  -1   2  141.19    3.38
  -1   1  -5 1965.71   25.55
   1  -1   0  772.95    8.91
   0  -4   3 1492.57   28.33
  -1  -3   4 2923.19   34.89
   1  -2   1 9149.74   45.89
   1   0  -3  818.49    8.45
   1   0  -8   37.40    3.87
  -4  -2   2  151.76    4.70
  -4   0  -3  756.75   15.71
   0  -1   2  629.14    9.73
   0  -2   3 8621.27   49.85
  -3  -3   4   98.49    6.22
   1   0  -6  203.32    6.88
   2  -2  -2  342.47    7.03
  -2  -2   4   84.12    5.04
   1  -3   2  147.83    7.68
  -4   0  -4   83.19    6.02
   1  -4   2 1541.28   27.63
   1   0  -4   76.67    3.30
  -1  -2   4  731.82   14.71
   1   0  -5  126.83    4.90
   1   0  -7 1589.51   21.31
   0   0  -9  106.73    7.22
  -1  -1   3  794.01   11.29
  -2  -1   3  403.76    7.34
   1  -1 -10  411.18   13.32
   0  -3   4 4967.97   46.64
   2  -3  -1  290.26    9.19
   1  -2   2  370.39   10.01
  -3   0  -1  889.47   12.30
  -2  -3   5  121.35    7.40
   0   0  -8   35.30    4.17
  -1  -3   5  711.32   18.00
  -3   0  -6  346.85   13.18
   2  -4   0  295.17   11.17
   2  -3   0   56.01    4.41
   1  -3   3   43.79    4.73
   2  -2  -1  291.85    7.05
  -3  -2   4  213.24    7.00
   0  -2   4  329.48   10.35
  -1   0  -8  253.19   10.98
   0   0  -7  648.68   14.76
   1  -1  -9  303.98   10.64
  -3  -3   5  177.00    8.36
  -2   0  -7 1029.79   22.32
  -3   0  -5  804.20   18.49
   0  -1   3 1120.72   14.20
  -1  -2   5  457.47   12.41
   2  -4   1  381.61   13.24
   1  -1   1 7998.29   32.26
   0  -3   5 1153.73   23.69
  -2  -2   5  676.56   14.35
  -4  -1   0  134.55    3.83
  -1   0  -7  241.66    9.90
  -3   0  -4  238.74    9.33
   0   0  -6  150.85    6.56
   1  -2   3  421.63   11.40
   2  -3   1  216.51    8.71
  -3   0  -2   96.81    4.90
  -3   0  -3  424.49   11.18
  -4  -1  -5  429.06   14.22
   1  -3   4 1711.36   28.35
  -2   0  -6  211.31    9.43
  -1  -3   6  301.80   12.24
  -1  -1   4 1121.08   14.78
  -1   0  -6  193.58    8.31
  -4  -1  -4 4054.26   40.43
   1  -1  -8 5475.12   41.09
  -2  -3   6  118.92    7.57
   0   0  -5 2407.68   23.16
   2  -2   0  319.42    8.11
   0  -1  -9  668.05   17.27
  -2   0  -5  463.08   12.95
   2  -3   2  257.18   10.13
   1  -1   2  555.50    9.82
  -1   0  -5   45.11    3.91
  -1  -1  -9 1236.81   25.10
  -4  -1  -1  122.38    4.98
   1  -2   4  555.51   14.20
   2  -2   1  732.85   13.46
  -1  -2   6   51.94    4.79
  -2   0  -4  179.26    7.38
   1  -3   5  315.49   12.75
  -2  -2   6 1468.38   22.27
  -4  -1  -2  541.24   12.14
  -4  -1  -3 1629.65   23.35
   0  -1  -8  724.45   16.54
   1  -1  -7   74.00    4.58
  -1   0  -4  156.28    6.17
   0   0  -3  167.10    4.76
  -2   0  -3  127.35    5.69
   2  -3   3   46.46    4.72
  -3  -1  -6  554.69   16.35
  -2   0   0 5123.65   20.58
  -1  -1  -8  624.10   16.63
  -2   0  -2 9220.21   41.23
  -1  -1   5   56.61    3.96
   1  -2  -9   15.28    2.83
   2  -2   2  416.12   11.01
   1  -1   3  348.53    8.77
   1  -1  -6  315.36    8.15
   1  -2   5  193.41    9.03
   0   0  -2  175.21    3.92
   2  -2  -6   28.56    2.18
  -1  -2   7  219.22    9.82
   2  -3   4  376.77   13.47
   0  -1  -7  442.13   11.79
   0   0  -1   41.76    1.36
   2  -2   3  395.35   11.54
  -3  -1  -5  257.48   10.30
  -1  -1  -7  218.33    9.32
  -2  -2   7  316.90   10.95
  -2  -1   5  817.77   12.50
   0  -2  -9  493.85   14.72
   1  -1   4   27.68    3.10
   1  -2   6  224.43   10.42
  -3  -2   6   49.50    3.74
  -3  -1   3  360.49    3.92
  -1  -1   6  248.57    8.51
   1  -2  -8  782.93   15.85
  -3  -1  -4  165.49    7.79
   1  -1  -5  590.98    9.68
   0  -2   7  266.10   11.35
   2  -2   4  271.65   10.36
  -1  -2   8   40.27    4.80
   0  -1  -6   98.20    5.31
   0   0   1   44.46    1.40
  -1  -1  -6  223.28    8.52
   1  -1   5 1906.06   24.52
   1  -2   7   65.87    6.21
  -3  -1  -3 1207.73   18.89
   0  -2  -8  787.95   17.62
  -2  -2   8  155.69    8.20
  -1  -2  -8  519.85   15.25
  -2  -1   6  365.98    9.23
   0   0   2  174.52    3.89
   2  -1   1 3059.80   22.11
  -2  -1  -5  137.18    6.95
  -1  -1   7  281.30    9.84
   2  -2  -5   31.17    2.03
   2  -1   2   60.25    3.72
  -3  -1  -2  458.02   10.68
   1  -1   6  309.55   10.92
  -4  -2  -3   91.84    6.00
   1  -2  -7  190.66    7.38
   2  -2   6  301.03   12.25
   0  -1   7  154.98    7.89
  -1  -1  -5  156.17    6.63
   2  -1   3  609.99   12.77
   0  -1  -5  595.21   11.36
  -3  -2  -5  225.42   10.00
  -3  -1  -1  804.55   12.66
   1  -1  -4  233.22    5.36
   2  -1   0 1338.15   12.13
  -4  -2  -2  357.50   10.85
   2  -1  -1 5513.66   18.47
  -1   0   3  814.77    8.27
   2  -1   4  520.42   12.81
  -1  -2  -7    0.58    1.82
  -2  -1  -4  443.65   11.29
  -1  -1   8   -0.20    1.80
  -2  -1   7  129.62    6.08
  -4  -2  -1   69.45    4.53
   0  -1   8  611.11   16.73
   1  -3  -8  150.24    7.53
  -3  -1   0  587.97    9.55
   1  -1   7    6.44    2.73
  -4  -2   0    2.96    1.34
   2  -1   5   15.01    3.02
   3  -2   2  698.44   14.70
   3  -2   1  487.78   10.99
  -1   0   4   74.47    3.26
   3  -2   3   50.67    4.53
   1  -2  -6 1475.31   18.64
  -4  -2   1  484.21    9.52
  -1  -3  -8  117.37    7.95
   0  -3  -8  172.15    8.75
  -1  -1  -4  406.47    9.66
   1  -1   8   52.28    5.49
   0  -1   9  144.61    8.80
   1   0   3 1122.90   14.07
   2  -1   6  295.55   11.40
  -3  -2  -4  864.21   18.30
  -3  -1   1 1089.81   11.12
   1   0   2 2232.44   16.81
  -1  -1   9   57.54    5.45
   3  -2   0  644.57   10.90
  -4  -2   2  151.76    4.70
   1   0   4  225.72    7.20
  -1   0   5  123.34    4.85
  -2  -3  -7  144.40    8.77
  -2  -1  -3 9999.00   49.08
   0   0   6  124.81    6.12
  -2  -1   8   32.21    3.52
   0  -1  -4  156.78    5.31
  -1  -2  -6  766.36   16.71
   1   0   5   46.49    3.90
   2  -1   7  141.78    8.50
   0  -2  -6  216.96    8.08
  -1   0   6  187.91    6.72
   1   0   1   81.66    2.75
   0   0   7  624.14   14.64
  -4  -3  -3   46.03    4.87
   1   0   6  177.02    7.91
  -3  -2  -3  416.96   11.93
   1  -3  -7  515.15   13.22
  -1  -3  -7  975.66   20.96
   0  -3  -7   63.81    5.34
  -2  -1   9   10.46    2.45
   2  -2  -4  141.62    3.93
  -1   0   7 1533.61   20.86
   0   0   8   35.22    4.27
  -4  -3  -2   41.12    4.43
  -1  -1  -3 8935.11   40.35
   1   0   7  239.40   10.00
  -2  -1  -2 3221.62   25.24
   1  -2  -5  264.07    7.44
   3  -1   4  642.66   15.40
  -1  -2  -5  699.04   15.00
   1  -1  -3  149.63    3.73
   3  -1   3  393.21   11.06
   1   0   8  231.68   10.56
  -3  -2  -2  176.31    7.42
   3  -1   5   57.66    5.28
   3  -2  -1   48.76    2.37
   2   0   4  187.61    7.47
  -4  -3  -1   74.21    5.50
   2   0   5  452.62   12.53
  -1   0   8   35.14    3.94
   0   0   9  111.72    7.45
  -3  -3  -4 1756.90   28.20
  -3  -1   5  178.03    3.34
   2   0   3  124.66    5.46
   3  -1   2  806.28   14.11
   2   0   6  203.89    9.27
   1  -3  -6  232.67    8.61
   0  -2  -5   77.16    4.74
   2  -3  -5   80.36    4.27
  -3  -1   3  360.49    3.92
  -1  -3  -6  966.05   19.86
  -2  -2  -4 1009.50   17.96
  -4  -3   0   65.98    5.05
   0  -4  -7   67.25    6.17
   0  -1  -3 6096.20   28.42
  -1   0   9  174.85    8.49
   2   0   2 9374.28   40.77
   0  -3  -6  181.82    8.42
  -3  -2  -1  114.46    5.77
  -3  -1   6   17.43    1.44
   3  -1   1  875.46   12.68
  -3  -3  -3  217.66    9.63
  -2  -1  -1 1018.93   12.92
   2   0   7  968.92   21.43
  -4  -3   1   57.72    4.60
  -1  -2  -4   29.65    3.33
  -1  -1  -2  443.50    8.21
  -2   0   6   69.21    3.49
  -2  -2  -3  266.09    8.93
  -2   0   7  621.23   11.47
   1   0   0  318.55    3.79
  -2   0   5  347.49    6.12
   3   0   6  318.45   12.37
  -3  -3  -2  113.14    6.85
   3   0   5  776.62   17.81
   1   1   6  212.93    8.53
   1   1   7  218.67    9.52
  -3  -2   0  102.02    5.23
   1  -2  -4 1043.76   13.90
  -2   0   8   32.30    3.14
   0   1   7  416.05   11.94
   3   0   4  225.95    8.99
   1   1   5  143.74    6.52
   0   1   6  102.67    5.71
   1  -3  -5  159.78    7.14
   0   1   8  713.25   16.91
   0  -2  -4  401.39    9.63
   0   1   5  587.59   11.63
   0  -3  -5  127.14    6.90
   0   1   9  651.90   17.55
   1   1   4  414.32    9.92
  -2   0   9  123.24    6.30
   3   0   3  426.98   11.21
   2   1   6  370.59   12.45
   2   1   8  951.88   22.56
  -2  -1   0  491.97    8.33
  -1  -4  -5 1866.27   30.01
   0   1  10  395.27   14.60
   2  -3  -4  117.35    5.24
   3  -1   0  596.50    8.20
   2   1   5  138.04    7.14
  -3  -3  -1  461.46   13.15
  -3  -4  -2  138.98    8.53
   2   1   7  225.25   10.45
  -1  -2  -3 1687.25   20.57
  -2  -2  -2   58.03    4.22
   1  -4  -5  393.05   12.64
  -1  -3  -4  686.98   15.77
   2  -2  -3  188.81    4.84
   2   1   4  433.17   11.39
  -3  -2   1 1550.98   19.01
   1   1   3 8668.07   40.68
   0  -4  -5  466.92   14.37
  -1   1   8 4955.76   40.60
  -1   1   7   77.67    4.96
  -2   0   4  207.01    3.25
   3   0   2   93.67    4.84
  -1   1   9  287.27   10.71
  -1   1   6  306.87    8.47
   0  -1  -2 4657.11   22.77
  -3  -4  -1   67.01    6.06
   3   1   6  582.43   16.71
  -1  -4  -4  177.67    9.29
  -3  -3   0   60.26    4.92
   2   1   3 9956.78   49.54
   1  -3  -4  152.26    6.85
   0  -3  -4 1444.00   21.37
   3   1   5  255.50   10.54
  -1   1   5  588.53   10.31
  -2  -2  -1  930.90   15.11
   1  -1  -2   68.50    2.34
   0  -2  -3  963.94   14.06
   1   2   9  168.50    9.78
  -2  -3  -2  539.04   13.98
  -1  -3  -3 3016.33   31.76
  -3  -2   2 1247.48   16.82
   1  -4  -4  170.70    8.41
   3   1   4  170.83    8.04
   1   1   2  469.43    8.70
   2   0   0 5019.43   20.79
   0  -4  -4  577.62   15.77
   1  -2  -3   66.32    3.57
  -2  -1   1  503.96    8.06
  -1  -2  -2   90.77    4.84
  -3  -3   1  486.30   13.19
   1   2   6  761.91   17.04
   0   2   9  504.48   15.95
   2   2   7  184.01    9.76
  -2  -4  -2   14.18    3.26
   3   0   1  921.70   12.58
   0   2   8  784.29   18.73
  -1  -4  -3  602.60   16.77
   2   2   6 1180.05   22.71
   2   1   2 3091.86   25.34
   3   1   3 1157.90   18.95
  -3  -1   5  178.03    3.34
  -3  -4   1  684.69   18.23
   1   2   5  690.84   15.13
  -1   1   4  228.22    5.60
   2   2   5 4583.50   42.28
  -2  -3  -1  227.05    8.93
  -2  -2   0  246.95    7.61
   0  -3  -3  355.01   10.42
  -3  -2   3  199.64    6.86
  -3  -3   2  163.01    7.70
   1  -3  -3  503.96   11.79
  -1  -3  -2  206.73    8.23
   0  -4  -3  492.85   14.60
   1  -4  -3 1051.82   20.57
   0   2   6  247.10    8.98
  -3  -4   2  180.29    9.69
   1   2   4   32.21    3.48
  -1  -4  -2  142.11    8.16
   2   2   4 1074.78   19.03
  -2   1   9  537.04   11.99
   3   2   5  228.56   10.33
  -1   2  10  620.16   16.96
  -2   1   8  484.91   10.29
   3   1   2  463.24   10.92
  -1   2   8  749.24   16.37
  -2  -3   0  207.47    8.40
  -2  -4   0  127.22    7.94
  -3  -3   3 2005.93   27.33
   0   2   5   80.80    4.90
  -1  -2  -1  250.46    7.28
   0  -2  -2  180.39    6.12
   1   3   8  112.98    8.08
   2  -4  -2   80.77    5.64
   1   1   1   28.93    2.21
   3   2   4  824.78   18.31
  -3  -2   4  213.24    7.00
   2  -2  -2  342.47    7.03
   2   3   7  138.56    8.98
  -1   2   7  186.88    7.69
  -2   1   7   16.01    1.92
   0  -4  -2  203.41    9.37
   2   2   3  261.83    9.06
   1   2   3 1622.34   20.28
  -1  -4  -1  210.30    9.90
  -2  -2   1   92.14    4.82
   2   1   1  957.72   12.77
   0  -3  -2  458.63   11.81
  -1  -3  -1 1240.00   19.74
   2   3   6  175.19    9.52
  -3  -1   6   17.43    1.44
  -2  -1   2  484.42    7.69
   1  -2  -2  402.90    8.33
  -3  -3   4   98.49    6.22
  -2  -4   1    3.74    2.37
   0   3   8  174.46    9.30
  -1   2   6 1608.89   20.43
   0   2   4  393.67    9.96
  -2  -3   1   43.75    4.19
   1  -3  -2 1473.54   20.34
   0  -1  -1 2259.73   14.28
   3   2   3  404.95   12.11
  -1   1   3  141.43    3.85
   2   3   5 2246.91   32.06
   0   3   7   63.79    5.60
   3  -2  -1   48.76    2.37
   1  -4  -2  163.13    8.41
  -3  -3   5  177.00    8.36
   3   0   0   18.86    1.62
  -1  -4   0  185.80    9.27
   3   1   1  769.50   12.73
  -2  -4   2  760.69   19.58
  -2   1   6   39.89    2.30
   2   2   2   52.41    4.08
   1   2   2   91.71    4.76
  -1   2   5  260.27    7.67
  -3  -2   6   49.50    3.74
   2   3   4  229.29   10.03
  -2  -3   2  883.30   17.55
  -2  -2   2 1218.57   16.96
   0  -3  -1   88.41    5.33
   1   3   4  649.42   15.68
  -2  -4   3  165.01    9.47
   3   2   2  170.94    7.52
   3   3   4 1804.85   29.32
   0  -2  -1  210.42    6.58
  -1   3   9   83.38    6.44
   0   3   6  190.44    8.82
   2  -3  -1  290.26    9.19
   2  -4   0  295.17   11.17
  -1   3   8  134.15    7.69
  -2  -3   3 3720.59   37.69
   2   3   3    9.01    2.57
   0   1   1 2171.46   14.29
   0   3   5  137.44    7.33
   3   3   3  212.68    9.93
  -1   3   7  518.95   14.07
  -2  -1   3  403.76    7.34
   1   3   3 3054.80   32.82
   2   1   0  460.19    8.25
   2   4   5  153.74    9.48
   1  -4   0  550.63   15.81
  -1   2   4  990.81   13.90
  -2  -2   3  793.17   14.24
   1  -2  -1  486.60    9.42
   0  -4   1   90.96    6.95
   2   2   1  925.67   15.16
   1  -3  -1  927.52   16.45
   1   1   0  927.64   10.16
   0   4   7   73.17    6.47
  -2  -3   4  226.49    9.64
  -2   2   8  266.89    7.59
   2  -4   1  381.61   13.24
   1   2   1  257.89    7.52
   3   2   1  116.02    5.95
  -1  -4   3  144.85    8.99
  -1   3   6  222.55    8.87
   0   3   4 1407.42   22.03
   2  -3   0   56.01    4.41
   2   4   4 1487.19   28.46
   2   3   2  553.01   14.25
   3   1   0  583.40    9.89
   1  -4   1 1867.49   29.74
   3   3   2  111.18    7.00
  -2  -3   5  121.35    7.40
   3  -2   0  644.57   10.90
   1   3   2  215.23    8.57
  -2  -2   4   84.12    5.04
  -2   2   7   79.08    3.82
  -2  -3   6  118.92    7.57
   1  -3   0  195.59    8.02
   0  -4   3 1492.57   28.33
   1  -4   2 1541.28   27.63
  -1   3   5  146.66    7.00
  -2   1   5   50.83    1.80
   2   4   3 1441.61   26.96
   0   3   3  391.26   11.17
  -1  -3   3  362.79   12.02
  -2   0   4  207.01    3.25
  -1   1   2   69.31    2.40
  -1   2   3   54.65    3.37
   1   4   3  637.10   17.56
  -2  -2   5  676.56   14.35
   2  -3   1  216.51    8.71
   2   2   0  244.86    7.73
   0   4   5  524.01   15.86
   3   3   1  452.76   13.44
   1  -2   0 7581.05   39.34
   0  -3   2  215.15    9.19
   3   2   0  104.62    5.44
  -1  -3   4 2923.19   34.89
   2  -2   0  319.42    8.11
   1  -3   1  238.47    9.25
   1   3   1 1267.05   20.06
   3   4   2  128.51    8.44
   1   2   0  349.16    8.77
   2   4   2   12.79    3.25
  -2  -2   6 1468.38   22.27
  -1   3   4  145.74    6.72
  -2   2   6   26.30    2.13
   0   4   4  646.79   17.17
   0  -2   1 4320.26   30.70
  -1  -3   5  711.32   18.00
   1   4   2  141.81    8.29
   2  -3   2  257.18   10.13
   3  -2   1  487.78   10.99
   0  -3   3  161.19    8.20
  -2  -1   5  817.77   12.50
  -1  -2   3 1906.58   22.62
   1  -3   2  147.83    7.68
  -1  -1   2  477.42    8.09
   2   1  -1  493.19    7.85
   2   3   0  215.24    8.83
  -2  -2   8  155.69    8.20
   3  -1   0  596.50    8.20
   3   4   1   59.27    5.83
   3   3   0   61.25    5.04
   2   4   1  251.33   11.14
   0   4   3  520.44   15.52
  -2  -2   7  316.90   10.95
  -1   4   5  379.27   12.70
  -1  -3   6  301.80   12.24
   2  -3   3   46.46    4.72
   0  -3   4 4967.97   46.64
   1  -3   3   43.79    4.73
  -1   3   3  539.49   12.49
  -2  -1   6  365.98    9.23
   1   3   0 2314.29   27.73
  -1   2   2  426.55    8.60
  -2   3   7  558.55   11.64
   1   4   1  217.15   10.24
  -1  -2   4  731.82   14.71
   0  -3   5 1153.73   23.69
   2   2  -1   89.53    4.71
   2  -2   1  732.85   13.46
   0  -2   2 6424.07   39.99
   2  -3   4  376.77   13.47
   1  -3   4 1711.36   28.35
   1   1  -1  411.76    6.93
  -2  -1   7  129.62    6.08
   0   4   2  225.39   10.09
  -1   4   4  173.93    8.73
   3   2  -1 1532.69   19.34
   1  -2   1 9149.74   45.89
   1  -3   5  315.49   12.75
  -1  -2   5  457.47   12.41
   3   1  -1 1043.72   11.19
  -2   2   5   30.71    2.19
   2   4   0  137.92    8.31
   3   4   0    2.08    2.12
   1   2  -1  110.43    5.17
  -2   0   5  347.49    6.12
  -2  -1   9   10.46    2.45
   1  -1   0  772.95    8.91
  -2   3   6  183.51    6.52
   2   3  -1   41.84    4.16
  -1  -2   6   51.94    4.79
   3  -2   2  698.44   14.70
  -2  -1   8   32.21    3.52
   3   3  -1  480.40   13.30
   1   4   0  183.93    9.49
   0  -2   3 8621.27   49.85
  -1   3   2 1438.72   20.03
  -1  -1   3  794.01   11.29
   2  -2   2  416.12   11.01
  -1   4   3 1098.16   21.21
  -1  -2   8   40.27    4.80
   1   3  -1   60.29    4.83
   1  -2   2  370.39   10.01
  -1  -2   7  219.22    9.82
   3  -2   3   50.67    4.53
   0  -2   4  329.48   10.35
   2   4  -1    6.09    2.73
  -2   0   6   69.21    3.49
   3   4  -1  689.40   18.70
  -2   3   5   80.77    4.44
  -1   2   1  488.82    9.59
   3  -1   1  875.46   12.68
   1  -2   3  421.63   11.40
   2  -2   3  395.35   11.54
   2   2  -2 1277.44   17.46
  -2   0   7  621.23   11.47
   1   4  -1  118.06    7.79
  -1  -1   4 1121.08   14.78
  -2   0   9  123.24    6.30
  -2   0   8   32.30    3.14
  -1   4   2  165.79    8.51
   1  -4  -1   19.29    3.91
   0  -4  -1 1399.43   25.80
   0   2  -5   22.82    3.52
  -1   1  -9   32.25    4.30
  -1   1  -7    6.06    2.34
   3   2  -5   16.90    3.45
   0  -4   2   22.39    4.01
  -2  -4  -1  264.12   10.00
   3   1  -4    5.13    2.15
   2   0  -8   36.19    4.94
   0  -2   5   26.07    3.53
   3   0  -2   14.77    2.32
   3  -1  -3    0.16    1.62
  -1  -2  -7    1.58    1.96
   0   0   4    2.18    1.59
   0  -2  -7    3.71    2.32
  -3  -2   5   15.75    3.57
   3  -2  -2   14.78    2.96
  -3  -1   4    6.22    2.51
  -3  -1   6   28.86    4.45
  -1   0   8   29.11    4.42
   0  -4  -6   19.05    3.80
  -1  -4  -6   14.76    3.22
  -4  -1   4    3.99    1.95
  -1  -3  -5    3.51    1.93
  -3   0   2   13.92    2.41
   0   2   7    0.18    1.69
  -2   2   6   27.00    4.23
  -2   2   5   29.58    4.09
   1  -4  -1   19.29    3.91
   1   2   7    1.05    1.56
  -3   2   5   35.86    4.84
  -4   1   4   16.21    3.26
   0  -4  -1 1399.43   25.80
  -4   1   2    9.97    2.22
   2  -2   5    7.13    2.08
   0  -4   2   22.39    4.01
   0   4   6   16.06    3.60
   1   3   5    3.11    1.87
  -3   2   2   17.50    3.06
   2  -1   5   10.88    1.81
   1   4   7   21.82    3.85
   1   4   8    2.64    2.23
   1   4   6   15.17    3.20
   1   3  -1   53.59    4.69
   2  -2   0  304.49    9.64
   0   2  -1 4108.36   31.29
  -1  -4  -5 1879.76   30.24
  -2   1  -7  150.61    6.59
   1  -2   0 7945.74   43.90
   2  -3  -1  302.71   11.66
   1   2   0  343.37    8.76
  -1  -3  -3 3081.45   30.52
  -2   0  -5  413.60    6.46
  -2  -2  -5 4786.20   26.63
  -1   2  -4  587.09   13.90
  -2   1  -8  222.50    8.56
  -1  -2  -2   90.61    4.33
  -2  -3  -6  204.99    7.64
   3   3  -1  509.68   13.95
   2   3  -1   51.19    4.67
   1  -3  -1  939.17   18.85
  -2  -4  -8   66.98    5.82
   2   1   1  942.21    8.25
  -1  -4  -4  169.77    8.96
   1   3  -2   75.45    5.67
   2  -1   1 2410.92   21.07
   1  -4  -2  160.47    9.38
  -1   2  -5  191.53    8.88
   0  -3  -1   81.47    5.47
   3   2   0  104.20    4.92
   0   3  -4 5208.99   49.44
  -2  -4  -7   56.46    5.18
   0  -4  -2  222.99   10.57
   2   2   0  256.93    7.60
   3  -3  -1  326.66   12.72
  -1   2  -6  245.98   10.43
  -2  -3  -5 2389.90   25.25
   0   3  -6   38.97    5.43
   2  -3   0   49.93    5.03
   0   2  -2 5690.62   38.05
  -1   1  -3  287.83    7.36
   3  -2   0  580.58   13.76
   0   3  -5 1207.88   24.68
   1  -1   1 7348.54   32.63
   1   3  -3  373.50   12.69
   3   3  -2  183.66    9.03
  -1  -3  -2  209.62    8.33
   2   3  -2  918.84   19.38
  -1   2  -7   66.66    5.99
  -1  -4  -3  627.37   16.88
  -1   2  -8  108.27    7.71
  -2  -4  -6  231.46    9.73
  -2   0  -6  171.76    5.26
   2  -2   1  626.80   13.85
   1   2  -1  113.07    5.41
   1   3  -4 2912.34   37.39
   1  -3   0  193.95    9.25
   1  -2   1 9444.00   48.57
   3  -1   1  611.12   10.50
  -2  -2  -4 1084.94   12.00
   3   3  -3 2010.59   31.15
   2   3  -3 3699.06   40.72
  -2  -4  -5  154.04    7.87
   1   3  -5  708.33   19.31
  -2   0  -7  867.41   13.16
  -1  -2  -1  279.00    7.30
  -2  -3  -4  243.53    7.99
   0   1  -1  698.13    9.36
  -1  -4  -2  131.92    7.95
  -2   0  -9  244.25    8.33
   1   3  -6  316.56   13.69
   3  -3   0  329.64   12.40
  -2   0  -8   78.82    4.44
  -1   1  -4   23.88    2.58
   2   3  -4  230.07   10.90
   3   3  -4   98.15    7.47
   3   2  -1 1572.23   20.66
   2  -3   1  217.06    9.62
  -1  -3  -1 1304.84   20.04
   2   2  -1  103.30    5.24
  -1   0  -2 1876.21    9.74
   2   3  -5  125.97    8.58
   1   2  -2  908.36   15.48
   1   1   0  958.87    9.85
   1  -4   0  531.78   16.86
  -2  -4  -4 1555.42   24.57
  -1  -1  -1   26.53    1.58
  -1   1  -5 1758.04   22.05
   3  -2   1  441.96   11.49
   1  -3   1  248.23    9.98
  -1  -4  -1  233.24   10.25
   0   2  -8  410.55   15.13
   0   2  -7  284.15   12.04
  -2  -3  -3    9.60    2.09
   0  -2   1 4746.35   33.18
  -1   1  -6  285.56    9.32
   3   2  -2 1290.71   20.42
   0  -3   1   73.58    5.50
  -1   1  -8   45.65    4.66
   1   2  -3 1833.56   23.97
   2  -2   2  374.62   10.37
   2   2  -2 1364.72   19.78
   0   2  -6 1087.29   21.74
  -2  -4  -3 1517.92   24.05
   3   1   0  557.72    8.74
   1  -2   2  354.44    9.43
  -2  -2  -3  255.38    5.74
   1  -4   1 1963.84   32.15
   2  -1   2   58.60    3.03
   2  -3   2  267.23   10.54
   1   2  -4  761.20   16.29
   0  -4   1   97.27    7.14
   3   2  -3  210.02    9.06
   0  -1   1  811.01    9.93
  -1  -4   0  187.81    9.40
   0   1  -2  602.74    9.50
   2   2  -3  785.74   16.28
   1   2  -5  453.49   13.71
   2   1   0  478.16    7.55
  -2  -3  -2  564.56   12.16
   1   2  -6   52.62    5.30
  -2  -4  -2   15.14    2.88
   1  -1   2  504.06    8.59
   3   2  -4  221.93    9.94
   1  -3   2  152.61    7.81
   2   2  -4   86.35    6.08
   2   2  -5  780.12   18.83
   0  -3   2  217.84    9.06
   2   2  -6 1554.78   28.45
  -2  -1  -9   61.38    3.99
   1  -4   2 1475.06   27.65
   3  -2   2  660.77   13.25
   0  -2   2 6376.38   39.14
   1   1  -1  414.88    7.49
   0   1  -9  166.28    9.73
  -1   0 -10   61.26    5.61
   1  -3   3   61.77    5.22
   2  -3   3   46.95    4.72
   0   1  -8  661.68   17.58
  -2  -1  -8  871.95   13.29
   3   1  -1 1128.50   15.03
  -2  -3  -1  248.46    8.45
  -2  -1  -5  102.15    2.45
   2  -2   3  396.28   10.49
  -2  -2  -2   59.79    3.03
   1  -2   3  472.09   11.32
   3  -1   2  652.80    8.80
   1  -4   3 4424.47   49.00
   0   1  -7  166.05    8.38
  -1   0  -3 1141.95    9.95
  -1   0  -9   36.38    4.12
  -2  -1  -7  207.85    5.74
  -2  -1  -6  315.74    5.96
  -1   0  -8  234.81    9.03
   0   1  -5  149.65    6.72
   2   1  -1  536.05    9.36
   0   1  -6  144.22    7.16
   0  -3   3  158.54    8.11
   0  -4   3 1611.83   29.06
   1   1  -2  484.61    9.20
  -2  -4   0  147.69    8.19
   3   1  -2  161.81    6.59
  -1   0  -7  233.65    8.21
  -1   0  -4  227.17    5.52
  -1   0  -6  182.89    6.60
  -2  -3   0  221.28    8.24
   1  -3   4 1839.60   27.60
  -3  -4  -4  171.37    6.99
  -1   0  -5   45.14    3.09
   0  -2   3 9159.16   49.97
   3   1  -3  553.68   13.24
   0  -1   2  639.92    9.53
   2  -3   4  391.28   12.81
   1   1  -3  810.76   13.30
   3   1  -6   24.09    4.00
   2   1  -2  494.42   10.22
  -2  -2  -1  911.21   12.12
   1   1  -6  289.29   10.56
   2  -1   3  656.22    9.76
   3   1  -5  339.83   12.22
   2   1  -7  165.40    9.23
   1  -1   3  348.68    7.54
   1   1  -4 1220.35   17.85
   1   1  -5   61.63    4.74
  -1  -4   3  169.50    9.62
   1  -2   4  617.43   13.55
  -3  -4  -3   39.04    3.67
   2   1  -6  409.60   13.51
  -2  -4   1    2.30    2.12
   2   1  -3  411.74   10.42
   2  -2   4  283.98    9.01
  -1  -3   3  398.53   12.65
   0  -3   4 5163.91   46.70
   2   1  -5  876.47   18.39
   0   0  -9  121.35    7.83
   2   1  -4   18.57    2.93
  -1  -1 -10  668.12   17.04
  -3  -4  -2  136.92    6.85
  -2  -3   1   42.26    4.27
   1  -3   5  343.16   12.74
   0   0  -8   36.10    4.30
  -2  -2   0  255.52    7.09
   0  -2   4  351.25   10.48
  -2  -2  -9  141.28    6.12
   1   0  -9  186.59   10.08
  -2  -4   2  824.02   20.12
  -1  -1  -9 1193.46   21.60
  -1  -2   3 1951.72   23.49
  -3  -4  -1   65.23    5.08
  -1  -3   4 3158.50   36.99
   0   0  -7  692.02   15.51
   0  -3   5 1307.76   24.59
  -2  -4   3  176.78    9.93
   0  -1   3 1138.70   14.16
   1  -2   5  230.88    8.94
  -3  -3  -4 1733.20   14.42
  -2  -3   2  955.32   18.79
  -3  -4   0    2.30    1.78
  -3  -3  -3  213.42    5.94
   0  -1 -10  416.40   14.84
   1  -1   4   25.76    2.48
  -1  -1  -8  630.13   14.35
   3   0  -6  496.26   15.56
   3   0   0   22.63    1.90
  -3  -3  -5   13.49    1.05
   1  -3   6  482.96   15.38
   0   0  -6  147.78    6.71
  -2  -2  -8  101.29    4.86
  -3  -3  -2  112.21    4.90
   2   0  -7  705.20   18.30
  -2  -2   1   99.04    4.93
  -1  -3   5  749.64   19.37
   3   0  -5 1172.82   22.15
  -1  -2   4  789.38   16.15
   2  -1   4  553.66    9.40
  -3  -4   1  715.77   17.95
   0  -3   6   32.88    4.63
   3   0  -4   51.87    4.63
   0   0  -5 2334.64   23.64
  -3  -3  -1  442.33   10.50
   3   0  -1 2409.50   20.99
  -2  -3   3 3642.24   38.87
   0  -1  -9  667.15   17.31
   2   0  -6   76.42    5.89
   1   0  -6  230.63    8.87
  -1  -2 -10  156.82    8.49
   3   0  -3   60.52    4.52
  -1  -1  -7  224.89    7.89
   1  -2   6  255.16    9.73
   0  -1   4 2083.56   21.21
  -3  -3   0   52.65    4.15
   2   0  -5  419.02   12.05
   1  -1  -9  270.65   12.13
  -1  -3   6  321.41   13.11
  -2  -2   2 1275.40   18.68
   1   0  -5  134.23    6.32
  -1  -2   5  490.68   13.55
   3  -1   3  329.46    4.52
   0  -2   6 1040.44   20.43
  -2  -2  -7  168.83    5.73
   2  -2   6  331.27   10.39
   1  -1   5 2038.26   21.44
   0  -1  -8  716.31   16.64
  -2  -3   4  231.26   10.46
  -3  -3   1  471.73   12.62
  -1  -1   3  777.72   13.02
   2   0  -4  306.99    9.46
  -2  -3   5  126.55    8.25
  -1  -1  -6  214.36    6.84
  -1  -2  -9  168.11    8.13
   1   0  -4   83.74    4.64
   0   0  -2  177.54    3.92
   2   0  -3 2104.86   21.96
  -2  -2   3  766.45   15.67
   0  -1   5  138.11    6.25
   1  -2   7   69.91    5.63
  -1  -2   6   48.53    5.05
   3  -1  -6   63.92    5.99
  -3  -3   2  151.35    7.73
   0  -2   7  285.81   11.42
   2  -1  -7   15.32    3.70
   1   0   2 2288.83    9.60
   0  -1  -7  398.79   11.52
   2   0  -2  224.73    6.54
   0   0  -1   45.39    1.41
   1   0  -3  879.05   12.48
  -1  -1   4 1147.73   17.29
   3  -1  -5  112.50    7.25
  -3  -3   3 1949.99   28.96
   2   0  -1  973.39   11.60
   1  -1   6  300.90    9.19
   0  -2  -9  474.84   15.03
  -2  -2   4   90.96    6.08
   2   0   0 5267.39   22.21
  -1  -2  -8  510.37   13.20
  -2  -2  -6 1112.71   13.40
  -1  -1  -5  141.78    5.00
   0  -1   6  162.01    7.29
  -1  -2   7  238.78   11.01
   2  -1  -6   44.22    4.79
   3  -1  -4  429.60   12.82
  -3  -3   4   89.45    6.90
  -1  -1   5   60.48    4.66
   1  -2   8  116.15    7.51
   0  -2   8  424.13   14.86
   0   0   1   45.07    1.40
   0  -1  -6   98.82    5.52
  -2  -3  -8   99.10    5.48
  -2  -2   5  714.93   17.58
   1  -1  -6  303.45   10.30
  -2  -1   1  517.13    9.14
   0   0   2  176.38    3.94
   2  -1   6  283.67    7.94
   2  -1  -5   69.50    5.39
  -2  -1   0  472.00    7.32
   0  -2  -8  782.81   17.89
  -1  -3  -9   49.12    4.93
   1  -1   7    5.28    2.25
   0  -1   7  162.66    7.97
   1   0   3 1149.42    9.67
   1   0  -1 2561.02   14.96
  -1  -1   6  289.06   10.52
  -3  -2   0   92.80    4.46
  -3  -2   1 1455.73   18.92
  -2  -1   2  462.71    9.89
   2  -2  -7   96.19    7.40
   3  -1  -2  130.67    6.39
   0   0   3  165.83    4.75
  -3  -2   3  207.22    8.78
  -3  -2   2 1240.22   19.48
   3  -2  -5   38.46    4.94
  -3  -2  -1  108.02    3.98
  -1  -1  -4  420.43    7.32
  -2  -1   3  411.33   10.46
   1  -1  -5  589.12   13.08
  -3  -3  -5   13.49    1.05
  -1  -1   7  293.88   11.34
   2  -1  -4   75.87    5.14
  -3  -2   4  206.64    9.38
   3  -1  -1  203.76    7.06
   0  -1   8  628.23   16.59
   1   0   4  226.48    5.41
  -2  -1  -1 1008.73    7.92
   1  -1   8   48.81    4.66
  -2  -2  -5 4786.20   26.63
  -2  -1   4   16.35    2.90
  -2  -3  -7  131.45    6.17
   2  -2  -6   24.09    4.15
   3  -2  -4  742.26   18.31
   2  -1   7  148.02    6.22
  -1  -3  -8  101.99    6.67
   3  -1   0  704.68   11.69
  -1  -1   8    3.21    2.66
   0   0   5 2327.65   23.01
  -2  -1   5  815.42   17.65
   1   0   5   47.69    3.08
  -4  -3   2  439.16   13.07
  -2  -4  -8   66.98    5.82
   0  -1   9  160.11    9.16
   2  -1  -3   40.60    3.72
  -4  -3   1   52.02    4.30
   0  -3  -8  168.17    9.12
  -1  -2  -6  785.76   14.07
   1  -1  -4  221.35    7.62
   3  -2  -3   56.91    5.08
   1  -1   9   28.06    4.05
   0   0   6  132.61    6.48
   2  -2  -5   30.17    4.32
   1  -2  -6 1556.04   24.42
  -1   0   3  834.22   12.52
  -1   0   4   74.15    4.53
   1   0   6  189.02    6.63
   1   0   0  336.32    4.10
  -1   0   5  117.37    6.11
   0  -2  -6  222.46    8.55
   3  -1   2  652.80    8.80
   0   0   7  657.28   14.96
  -1   0   6  192.69    8.39
  -1  -3  -7  928.28   18.44
   2  -1  -2  487.87   10.54
   3  -1   3  329.46    4.52
  -3  -2  -2  141.21    2.83
   0  -3  -7   57.60    5.40
  -2  -3  -6  204.99    7.64
  -1   0   7 1557.23   25.26
   2  -2  -4  159.27    8.13
   0   0   8   34.28    4.12
  -3  -1   5  322.97   12.23
  -2  -4  -7   56.46    5.18
   1  -1  -3  149.41    5.73
   1  -2  -5  283.60   10.02
   1   0   7  242.10    8.25
   2  -3  -5   84.38    6.92
   3  -2  -1   62.60    4.81
  -1  -2  -5  685.05   12.31
   1  -3  -6  219.41   10.45
  -4  -2   4  837.53   19.65
   0   0   9  106.48    7.38
  -3  -1   3  545.26   13.30
   1   0   8  228.87    8.80
  -4  -2   3  230.77    9.60
   0  -2  -5   69.49    4.84
  -1   0   9  181.06   10.04
   3  -3  -2  100.70    7.12
  -3  -1   2  157.02    6.57
  -2  -2  -4 1084.94   12.00
   2  -1  -1 5568.45   32.63
  -4  -2   2  167.15    7.36
  -1  -4  -7   23.74    3.91
   2  -2  -3  199.69    8.46
  -2   0   4  284.94    9.55
  -2   0   5  409.87   12.15
   1   0   9   46.01    4.49
  -1  -3  -6  900.10   17.42
   0  -3  -6  170.82    8.47
   3  -2   0  580.58   13.76
  -2   0   3 2021.52   22.43
   2  -3  -4  124.40    8.09
   1  -2  -4 1049.95   18.12
   3  -3  -1  326.66   12.72
  -3  -1   1 1072.64   14.76
   1  -3  -5  167.25    8.74
  -2   0   2  233.50    6.93
   2   0   5  464.25    6.44
   2   0   6  198.48    5.22
   1  -1  -2   75.95    3.80
  -4  -2   1  454.32   10.47
   2   0   7  969.86   13.27
   2  -2  -2  352.73   10.86
   2  -3  -3  110.61    7.42
   2  -1   0 1423.33   15.34
   3  -2   1  441.96   11.49
  -3   0   6  506.82   16.21
   3  -3   0  329.64   12.40
   0   1   6   89.22    5.48
   0   1   7  408.64   11.92
   0  -3  -5  111.68    6.75
  -3   0   5 1116.39   22.34
  -1   1   7   79.80    6.24
  -1  -2  -4   30.13    2.73
   0   1   8  671.80   16.53
  -1   1   6  314.16   10.70
   0   1   5  564.89   11.67
  -1   1   8 5052.31   49.39
   3  -2   2  660.77   13.25
  -1   1   5  572.73   13.27
   1  -3  -4  156.94    8.23
  -3   0   4   61.86    5.13
   2   0   4  158.29    2.45
   0   1   9  629.87   17.28
   1  -2  -3   62.42    4.53
  -1   1   9  293.56   12.74
  -2   0   1  964.19   11.97
   0   1   4  152.03    5.61
   0   1  10  372.12   14.21
   2  -3  -2    6.51    2.48
  -1   1   4  237.83    7.93
   0  -4  -5  451.43   15.23
   2  -2  -1  302.03    9.43
   1  -4  -4  184.00   10.18
   1   1   7  199.13    7.43
  -4  -2   0    2.37    0.98
   1   1   6  200.88    6.70
  -3  -1   0  573.32    8.77
   0  -1  -2 4727.50   23.22
  -1  -4  -5 1879.76   30.24
  -4  -1   3  160.98    7.78
  -2   1   5   70.85    5.47
   1   1   9 1120.80   20.34
  -3   0   3   60.75    4.76
   1   1   8  593.93   13.76
   1   1  10  607.02   16.07
   1   1   5  146.82    5.11
  -1   1   3  137.90    5.76
   1  -3  -3  573.27   14.96
   2  -1   1 2410.92   21.07
   0   1   3 6002.78   29.88
   2  -3  -1  302.71   11.66
  -2   1   4   56.63    4.71
   1  -4  -3 1172.66   24.65
  -4  -1   2  124.73    6.00
  -1  -3  -4  607.91   13.47
  -1  -1  -2  438.32    5.57
  -3   1   6   72.55    6.52
   1  -1  -1 8299.47   34.59
   1  -2  -2  439.14   10.65
  -2   1   3   39.25    3.61
   1   1   4  391.22    7.17
  -1  -4  -4  169.77    8.96
  -1   2   8  752.24   19.66
  -1  -2  -3 1614.35   16.84
  -3   1   5  101.85    7.06
   2  -3   0   49.93    5.03
  -4   0   4   82.15    6.20
  -1   2   7  187.52    9.56
   0   2   9  473.07   15.38
   0   2   8  715.12   17.69
  -2  -4  -4 1555.42   24.57
  -1   2   6 1529.84   24.90
   1  -3  -2 1535.26   23.71
   1  -4  -2  160.47    9.38
  -3   1   4  434.84   13.54
  -2   0   0 5027.87   22.48
  -3  -2  -2  141.21    2.83
   0   2   6  218.88    8.63
  -4  -1   1   70.96    3.80
   2  -2   1  626.80   13.85
  -1   2   5  253.55    9.67
   0   1   2 4609.46   23.12
  -2   1   2  456.11   10.52
   2  -3   1  217.06    9.62
  -1  -3  -3 3081.45   30.52
   0   2   5   63.55    4.76
   0  -2  -2  201.10    6.59
  -1  -4  -3  627.37   16.88
   1   2  10  133.47    7.91
  -4   0   3  281.47   10.11
   2  -1   2   58.60    3.03
   1  -1   0  764.97   10.06
  -2  -3  -3    9.60    2.09
   1   2   9  146.45    7.69
   1  -2  -1  535.64   11.38
  -3   0   1 2274.46   21.27
  -1   2   4 1054.83   18.23
  -2  -4  -3 1517.92   24.05
   0  -4  -2  222.99   10.57
   2   1   7  196.11    5.62
   0  -3  -2  487.35   12.65
   1  -3  -1  939.17   18.85
  -3   1   3   -0.87    1.62
   1   2   8  475.16   12.93
  -2   2   4  147.37    7.81
   1   1   3 8414.55   28.36
   1   2   6  752.00   14.08
   0   2   4  366.72    9.95
   2  -3   2  267.23   10.54
   0  -1  -1 2287.27   14.96
   2  -2   2  374.62   10.37
  -4   0   2   35.73    3.38
  -3  -4  -2  136.92    6.85
   1  -4   0  531.78   16.86
  -1   3   7  507.67   16.60
   0   3   8  165.63    9.37
  -1  -4  -2  131.92    7.95
  -1   2   3   52.91    4.30
   1  -2   0 7945.74   43.90
  -1  -2  -2   90.61    4.33
  -2   1   1 5438.53   32.76
   0   3   7   61.99    5.82
   2   1   6  333.56    6.08
  -1   3   6  226.90   10.91
  -2   2   3  184.89    8.31
   2  -1   3  656.22    9.76
   1   2   5  650.82   12.23
  -1  -3  -2  209.62    8.33
  -2  -4  -2   15.14    2.88
   1  -3   0  193.95    9.25
   2  -3   3   46.95    4.72
  -3   1   2  129.06    6.44
   0  -3  -1   81.47    5.47
   2  -3   4  391.28   12.81
   0   2   3  921.20   14.64
   0   3   6  176.08    8.76
   1  -4   1 1963.84   32.15
  -2  -2  -2   59.79    3.03
   0  -2  -1  220.42    6.91
  -4   1   3   32.61    3.93
  -1   3   5  144.92    8.49
  -2  -3  -2  564.56   12.16
  -3   2   4  756.07   19.02
  -3   0   0   22.09    1.96
  -2   3   5   81.92    6.90
  -1  -4  -1  233.24   10.25
   2  -2   3  396.28   10.49
   1   3   9   39.51    4.67
   2   0   4  158.29    2.45
   0   3   5  122.10    7.09
  -3  -4  -1   65.23    5.08
   0   1   1 2238.15   14.75
   2  -2   4  283.98    9.01
  -2   2   2  343.63   10.53
   1   3   7  847.06   18.09
   1  -4   2 1475.06   27.65
   1   2   4   30.80    2.83
  -1   3   4  141.86    7.90
   1  -2   1 9444.00   48.57
  -2  -4  -1  264.12   10.00
  -4   0   1  559.61   10.60
   1  -3   1  248.23    9.98
  -2   3   4  129.76    8.25
   1  -1   1 7348.54   32.63
  -3   2   3   58.44    5.21
   1   3   8  111.87    6.98
   1  -3   2  152.61    7.81
   0  -4   1   97.27    7.14
  -1  -3  -1 1304.84   20.04
   2  -1   4  553.66    9.40
   1   3   6  860.32   17.24
  -1  -4   0  187.81    9.40
   0   3   4 1350.72   22.02
  -3  -3  -1  442.33   10.50
   0   2   2  182.90    6.42
  -3   1   1  176.46    6.76
   2   2   7  153.12    5.60
  -2   1   0 1286.18   14.84
  -2  -3  -1  248.46    8.45
  -2   3   3  107.70    7.35
  -3  -4   0    2.30    1.78
  -1  -2  -1  279.00    7.30
   1  -3   3   61.77    5.22
  -2  -4   0  147.69    8.19
   2  -2   6  331.27   10.39
  -2   2   1  258.46    8.96
  -1   4   5  377.58   14.65
   1  -2   2  354.44    9.43
  -3  -2  -1  108.02    3.98
  -1  -1  -1   26.53    1.58
   2   1   5  104.68    2.46
   1   2   3 1532.58   16.95
   0  -3   1   73.58    5.50
   0   3   3  353.59   11.04
   1   1   2  434.06    5.61
   1  -3   4 1839.60   27.60
   0   4   5  465.17   15.27
   0  -4   3 1611.83   29.06
   2   2   6 1070.81   13.39
  -1   4   4  171.79    9.93
  -2   3   2    4.85    2.43
  -3  -4   1  715.77   17.95
  -4  -2   0    2.37    0.98
  -2  -4   1    2.30    2.12
  -2  -2  -1  911.21   12.12
  -3   3   3  141.69    8.83
  -3   1   0  637.30   11.47
   1   3   4  634.80   13.98
   1  -3   5  343.16   12.74
  -3  -3   0   52.65    4.15
  -4   1   1  132.99    5.91
   0  -3   2  217.84    9.06
  -3   2   1   51.63    4.51
   5   7  -1    1.54    1.84
   5   5   1   20.68    2.64
   2   8  -1    8.49    1.90
   3   8  -1    9.77    2.13
   5   7  -2   19.78    2.55
   0   6   1    2.45    1.13
   6   4  -3   19.47    2.30
   3   7   1   19.70    2.84
   5   3   0   15.83    1.99
   4   8  -4   15.56    2.16
   3   8  -2    5.68    1.88
   2   7   1 2053.08   20.03
   4   8  -7    0.89    1.12
   4   8  -5    1.34    1.30
   6   5  -4    4.62    1.63
   4   4   2    1.72    1.54
   5   7  -8    0.97    1.17
   6   5  -9    5.21    1.23
   5   7  -7    5.68    1.46
   3   8  -8    2.18    1.13
   5   6  -2   16.36    2.57
   2   8  -4    5.63    1.67
   5   5  -1   22.40    2.75
   3   8  -5    3.95    1.58
   3   8  -7    4.26    1.39
   3   8  -6    3.12    1.43
   4   7  -2    7.57    2.22
   1   7  -1   -0.09    1.40
   5   6  -3   -0.11    1.67
   0   5   1   70.08    2.70
   2   6   1  610.26   10.41
   2   7  -1    5.92    1.99
   5   4  -2    6.83    1.92
   5   6 -10    1.24    1.20
   5   6  -9   11.01    1.78
   4   7  -6   12.54    2.14
   4   7  -8    5.05    1.64
   3   7  -3   20.79    2.79
   4   7  -7    3.28    1.73
   5   6  -7   10.02    2.05
   2   5   1  163.27    5.00
   3   7 -11    9.37    1.47
   2   7  -3    2.11    1.69
   5   5 -12    3.77    1.17
   3   7 -10    8.67    1.60
   2   7 -11    6.46    1.29
   1   7 -10    2.01    1.10
   5   4  -4   14.00    2.35
   4   6  -4   17.79    2.71
   5   5 -11   11.22    1.73
   2   7 -10    5.90    1.55
   5   5 -10    8.48    1.82
   1   7  -9    6.82    1.56
   5   4 -13    1.84    1.12
   5   5  -9    0.81    1.52
   1   7  -8    9.40    1.76
   2   7  -6    7.42    1.95
   2   7  -9   16.76    2.16
   5   5  -7   16.80    2.56
   2   3   1  227.56    4.61
   4   5  -3   23.72    2.86
   4   4  -2   16.50    2.27
   4   6  -8    7.85    2.08
   5   4 -12    3.73    1.38
   5   4 -11    6.62    1.67
   5   4  -5    1.03    1.62
   4   5 -13    6.51    1.54
   5   3 -13    8.00    1.47
   2   6 -13    2.21    1.23
   5   4  -7   15.94    2.49
   1   6 -13    2.37    1.11
   0   6  -5    4.14    1.49
   5   2  -7   19.25    2.10
   4   5  -5   11.29    2.41
   2   6 -12    8.60    1.76
   2   6  -5    7.78    2.03
   4   5  -6   17.00    2.77
   1   6 -12    2.14    1.35
   4   5  -9   22.30    2.92
   0   6 -10    4.66    1.48
   1   5  -2   11.35    1.71
   2   6  -6   16.00    2.59
   3   5  -4   18.61    2.61
   0   6  -8   14.58    2.10
   1   6 -11    3.95    1.69
   2   6 -10   11.03    2.25
   2   6  -9   12.99    2.38
   1   6 -10   19.22    2.42
   1   5 -15    9.36    1.47
   2   5 -14    6.79    1.61
   4   4  -6    5.20    1.97
   3   5 -11    5.99    2.04
   4   4  -7   17.87    2.63
   3   4 -15    9.68    1.73
  -1   5  -6    8.28    1.54
   1   5 -14    7.63    1.67
   4   2 -15   17.34    2.03
  -1   5  -8   15.19    1.96
  -1   5  -9   16.35    2.02
   2   5  -7   17.74    2.61
   3   4 -13   19.11    2.60
   4   3  -6   21.47    2.46
   4   2 -14   13.35    2.08
   1   4 -16    2.10    1.29
   4   1 -15    1.45    1.27
  -1   4 -15   12.84    1.47
   3   4  -6    6.27    1.93
   3   2 -17    1.54    1.28
   4   2 -13   12.91    2.14
   1   5  -8   16.41    2.57
   0   5  -9    7.60    1.92
   1   4 -15    0.67    1.34
   3   3 -14   13.06    2.35
   4   2  -8   20.40    2.38
   2   2 -18   10.08    1.57
   3   2 -16   14.54    2.14
   2   3 -16    6.21    1.79
   3   3 -13    4.00    2.01
   1   4 -14   20.26    2.54
   0   3 -17    0.38    1.22
   0   4 -14    1.50    1.53
   3   1  -4    4.61    1.22
   3   2 -15   12.46    2.21
   2   3 -15   15.06    2.42
   2   2 -17    7.47    1.82
   3   0 -17   13.93    1.86
  -1   4 -12    8.70    1.87
  -1   3 -16    2.99    1.33
   2   3 -14   11.13    2.41
   1   4  -9    7.38    2.11
   3   1 -15    1.76    1.77
  -1   4 -10    5.48    1.71
   2   3 -13   19.88    2.89
   3   0 -16    2.23    1.53
   1   2 -17   14.64    2.25
   2   1 -17   19.23    2.43
   2   0 -18   13.63    2.00
   3   0 -15    9.83    2.02
   2   3  -9    4.22    1.76
  -1   2 -17    8.87    1.70
   0   2 -17    0.42    1.43
   3  -1 -15    0.98    1.46
   3   1 -12   15.57    2.37
   2   0 -17    9.39    1.97
  -1   1 -18   12.73    1.85
   0  -1 -20    7.07    1.36
   1   0 -18   18.06    2.33
  -2   3  -9   11.10    1.74
   2   0 -16    3.29    1.80
  -2   3  -8   14.87    1.76
   0  -2 -20    1.62    1.10
  -1   3  -9   10.86    1.83
   2  -1 -16   16.25    2.41
   1   0 -17   -1.33    1.63
   0  -1 -19    1.44    1.42
   3  -1 -10    4.29    1.40
   1  -3 -19    2.43    1.14
  -1   0 -18    8.48    1.91
  -2  -1 -19   10.72    1.58
   1  -1 -17    2.03    1.81
   0  -2 -19    9.45    1.77
   1  -3 -18    5.49    1.57
   0  -1 -18    5.04    1.83
   1   1 -13    2.74    1.85
  -1  -2 -19    3.59    1.49
   0   2 -10    0.94    1.40
   0   0 -16    4.28    2.11
  -4   0 -14   31.47    2.18
  -2   2 -10   15.33    2.08
  -4  -1 -16   14.04    1.59
  -3   1 -12    8.50    1.82
  -2   1 -13   17.74    2.39
  -1   1 -13    8.06    2.13
  -1  -4 -19    6.28    1.45
  -4   0 -13    0.91    1.20
  -2  -4 -19    9.43    1.44
   1   0 -12    5.06    1.85
  -1   1 -12    7.16    1.97
   0  -3 -17   15.79    2.40
  -3  -1 -16   18.82    2.34
   1  -1 -13    1.48    1.65
  -2  -1 -16    6.36    2.07
   0  -4 -17    7.52    1.82
  -2  -3 -18    6.41    1.77
   1  -2 -14   15.45    2.40
  -3  -3 -18    3.80    1.34
  -4  -1 -14   35.60    2.81
  -2  -4 -18   10.12    1.75
  -5  -2 -14   -0.05    0.94
   1  -2 -13    2.45    1.64
  -4   0 -11    9.68    1.69
   0  -4 -16   12.85    2.15
  -4  -4 -17    3.75    1.24
  -1  -4 -17    1.45    1.67
  -3  -2 -16    1.28    1.58
  -4  -3 -16   15.48    1.95
  -3   0 -12   14.31    2.17
  -3  -3 -17    4.04    1.57
  -4  -1 -13    7.81    1.81
  -2   0 -12   17.52    2.39
   1  -4 -13    5.14    1.67
   0  -1 -12    6.39    1.81
  -2  -7 -16    6.40    1.21
  -3   0 -11   16.44    2.20
  -4  -2 -14   33.01    2.87
  -3  -2 -15   19.49    2.56
  -3  -3 -16   18.39    2.35
  -4   0  -9   16.57    1.84
  -3  -1 -13    6.10    1.85
  -1  -7 -15    5.36    1.22
  -5  -5 -15    2.39    1.03
  -1  -1 -12    7.91    1.83
  -3  -2 -14    9.66    2.09
  -4  -2 -13   15.49    2.26
  -1  -4 -15    4.84    1.84
  -4   0  -8    8.85    1.42
   1  -3 -11   13.98    1.90
  -2  -7 -15    2.34    1.23
  -5  -3 -13   11.76    1.79
  -4  -3 -14   72.98    3.86
  -5  -4 -14    4.96    1.40
  -1  -7 -14    3.94    1.35
  -2  -3 -14   14.54    2.46
  -4  -2 -12    9.91    1.85
  -4  -4 -14   43.80    3.20
  -1  -6 -14   13.65    2.11
  -2  -8 -13    3.06    1.14
  -4  -7 -14   18.73    1.71
  -2  -4 -14    4.39    1.91
  -1  -7 -13    3.26    1.42
  -4  -6 -14   59.33    3.03
  -2  -6 -14   31.88    2.70
  -6  -5 -11   11.65    1.51
  -3  -3 -13    5.30    1.93
  -3  -8 -13    1.15    1.05
  -2  -7 -13    5.79    1.63
  -3  -6 -14   15.18    2.11
  -4  -7 -13    3.80    1.32
  -5  -5 -12    4.89    1.56
  -5  -6 -12    7.72    1.60
  -5  -3 -10    3.59    1.61
  -4  -4 -12   18.95    2.51
  -6  -6 -10   10.06    1.45
  -4  -3 -11   16.33    2.28
  -2  -7 -12    8.48    1.84
  -4  -7 -12   10.79    1.87
  -3  -2 -10   14.92    2.05
  -3  -9 -10   10.65    1.28
  -5  -5 -11   14.82    2.07
  -3  -1  -8   12.31    1.65
  -5  -8 -10   10.89    1.41
  -1  -7 -11    9.77    1.84
  -5  -4 -10   16.44    2.25
  -4  -4 -11   16.59    2.49
  -4  -9  -9    6.21    1.18
  -6  -6  -9    9.39    1.52
  -6  -4  -8   11.06    1.74
  -4  -7 -11    1.84    1.52
  -3  -9  -9    1.46    0.95
   0  -2  -7    1.14    1.02
  -5  -8  -9    1.15    1.07
  -5  -6 -10   10.36    1.93
  -6  -7  -8    2.35    1.12
  -4  -9  -8    1.12    1.02
  -3  -6 -11    8.43    2.07
  -2  -8  -9   14.91    2.01
  -4  -7 -10    4.06    1.80
   0  -6  -8   14.79    1.83
  -5  -8  -8    0.76    1.14
  -2  -3  -9   14.13    1.95
  -6  -5  -7    1.92    1.32
  -3  -8  -9    6.22    1.62
  -3  -9  -7    5.92    1.36
  -6  -6  -7   11.08    1.77
  -7  -6  -4    4.34    1.02
  -2  -8  -8   15.62    2.10
  -5  -8  -7    1.91    1.24
  -4  -6  -9   17.59    2.54
  -5  -6  -8    3.04    1.69
  -3  -8  -8    0.95    1.49
  -3  -9  -6    1.95    1.20
  -4  -9  -6    3.96    1.25
  -3  -6  -9    7.06    2.02
  -1  -7  -7    5.78    1.62
  -5  -9  -4    7.35    1.24
  -4  -7  -8   11.03    2.11
  -3  -8  -7    2.86    1.60
  -3  -9  -5    1.05    1.13
  -1  -6  -8    0.84    1.33
  -4  -6  -8   10.02    2.05
  -6  -5  -6    8.97    1.73
  -5  -6  -7    0.49    1.52
  -5  -5  -7   15.68    2.36
  -5  -8  -5    6.82    1.67
  -3  -6  -8   11.51    2.19
  -1  -7  -6   11.74    1.87
  -3  -9  -4   12.17    1.71
  -6  -6  -5    0.95    1.31
  -5  -8  -4    5.70    1.67
  -3  -6  -7   15.70    2.41
  -1  -6  -6   10.15    1.82
   0  -5  -5    2.52    1.14
  -1  -7  -5    4.14    1.47
  -6  -8   0    7.26    1.24
  -5  -8  -3    4.45    1.57
  -6  -4  -3   15.45    2.04
  -4  -6  -6    8.60    2.21
  -3  -6  -6    9.75    2.15
  -4  -7  -5    7.19    2.10
  -3  -9  -1    5.04    1.41
  -5  -6  -4    2.35    1.71
  -3  -7  -5    8.78    2.09
  -1  -3  -5    5.33    1.21
  -6  -7   0    7.59    1.61
  -3  -9   0   10.71    1.59
  -4  -9   2   11.55    1.52
  -3  -9   1    3.64    1.27
  -3  -9   2   -0.17    0.97
  -6  -4   0   13.72    1.99
  -3  -9   3   12.69    1.48
  -3  -9   4    2.20    0.96
  -6  -7   3    6.85    1.41
  -5  -6  -2   13.72    2.37
  -6  -6   1    9.35    1.88
   3   7   2  324.26    8.94
   2   7   2  126.64    5.46
   6   5  -2   19.46    2.49
   4   7   1  241.63    7.80
   6   4  -2   76.14    3.93
   5   4   1  219.81    6.65
   6   6  -4   45.23    3.02
   2   6   3   86.12    4.27
   4   6   2  892.56   14.72
   5   6   0  292.32    8.43
   1   8  -3   52.94    2.91
   6   5  -3   36.62    3.00
   3   3   3  220.20    5.39
   1   7   1   92.56    4.27
   1   5   3  115.63    4.15
   0   5   2  151.34    4.07
   3   5   3  101.77    4.63
   4   7   0   44.96    3.72
   6   6  -7   86.35    3.30
   1   8  -4   42.79    2.60
   1   6   2  351.98    7.62
   2   8  -2   28.59    2.68
   4   5   2   59.68    3.87
   5   7  -3   23.03    2.59
   3   4   3   37.31    2.76
   4   3   2   41.91    2.74
   5   5   0   63.57    4.08
   4   8  -6   35.20    2.48
   5   6  -1   70.28    4.40
   4   6   1   88.78    4.91
   2   5   3  189.57    5.66
   1   7   0   21.69    2.43
   6   6  -6   24.83    2.16
   5   4   0  376.42    8.66
   1   4   3  615.20    8.10
   5   7  -4   66.02    3.81
   3   8  -3   48.39    3.42
   3   2   2  174.01    4.11
   6   6  -5   20.04    2.17
   2   6   2   20.59    2.45
   4   2   1   65.77    2.92
   6   4  -4  127.14    4.81
   2   8  -3   28.56    2.66
   4   7  -1   54.43    4.00
   6   5  -5   43.96    3.02
   2   3   3   10.07    1.56
   3   7   0   41.30    3.59
   3   8  -4   21.95    2.48
   2   7   0  579.16   11.22
   2   8  -8   23.94    1.82
   5   7  -6   21.17    2.27
   4   5   1   89.12    4.64
   6   4  -5  124.53    4.70
   5   7  -5  113.67    4.68
   3   5   2  386.82    8.55
   4   6   0  348.21    9.40
   5   3  -1  290.84    6.96
   6   5  -8   45.15    2.56
   2   8  -5   15.27    2.05
   2   8  -7   39.18    2.44
   2   8  -6   71.70    3.41
   4   3   1   81.97    3.60
   1   5   2  166.57    4.75
   5   4  -1  130.91    5.19
   4   4   1   72.12    3.88
   3   3   2  116.09    3.90
   6   4  -6  368.60    7.73
   3   7  -1  433.52   10.16
   3   4   2  136.45    4.70
   6   5  -7   87.76    3.74
   2   5   2   19.32    2.19
   4   7  -3    1.88    1.80
   6   5  -6   27.29    2.45
   5   5  -2   23.88    2.88
   1   6   1   54.41    3.22
   5   6  -4   26.37    2.95
   4   2   0    3.68    1.21
   4   6  -1  300.07    8.63
   4   5   0   90.24    4.63
   1   7  -2   66.42    3.74
   4   7  -4   29.41    3.11
   3   7  -2  131.50    5.79
   5   3  -2   29.79    2.59
   1   4   2  132.77    3.83
   3   5   1  345.59    8.14
   6   4  -8   68.69    3.23
   0   6  -1   84.08    3.47
   5   5  -3   45.90    3.63
   1   6   0   83.81    3.94
   2   7  -2   34.95    3.15
   4   4   0   50.30    3.32
   6   4  -7   71.28    3.44
   4   7  -5   78.31    4.40
   4   3   0   65.80    3.31
   4   6  -2   36.79    3.42
   2   3   2  555.01    7.35
   5   6  -8   88.30    4.08
   2   6   0  197.38    6.33
   1   7  -3  161.46    5.60
   5   6  -5   62.05    3.95
   5   6  -6  224.31    6.88
   3   4   1   64.87    3.37
   4   5  -1   55.24    3.85
   5   5  -4  333.90    8.86
   5   4  -3  150.28    5.70
   3   3   1  453.59    7.44
   3   7  -4   31.12    3.19
   5   3  -3   93.67    4.17
   4   6  -3  106.78    5.42
   1   7  -4  114.59    4.83
   3   5   0  222.08    6.65
   3   7  -5  132.62    5.68
   1   5   1  599.03    8.85
   4   2  -1  517.63    7.70
   1   6  -1  613.23   10.19
   0   6  -2  873.18   11.00
   2   7  -4   75.04    4.33
   4   4  -1  283.68    7.28
   2   6  -1  448.81    9.47
   4   6 -12   15.98    1.72
   3   7  -6   32.58    3.15
   5   2  -4   36.95    2.51
   3   7  -9   19.39    2.26
   4   5  -2  277.88    7.98
   1   7  -5   66.22    3.79
   3   7  -7   40.51    3.27
   3   7  -8   25.64    2.61
   4   3  -1   65.09    3.30
   2   7  -5   39.10    3.28
   5   3  -4   70.34    3.72
   1   7  -6   32.57    2.79
   1   4   1  219.79    4.83
   2   5   0   29.71    2.57
   3   4   0    0.96    1.41
   5   5  -5    5.88    2.00
   4   6 -11    2.33    1.39
   1   7  -7   57.43    3.40
   1   5   0  129.65    4.30
   5   5  -8   61.12    3.89
   3   5  -1   29.52    2.78
   5   5  -6  116.16    5.32
   2   7  -7   24.76    2.70
   2   7  -8   25.14    2.59
   1   6  -2  369.62    8.06
   2   6  -2  384.17    8.97
   0   6  -3  219.72    5.77
   4   6 -10    4.43    1.64
   4   6  -5   59.26    4.18
   3   3   0   57.96    2.90
   4   6  -7   31.31    3.13
   5   2  -5   36.69    2.57
   4   6  -6   26.06    2.97
   4   6  -9   35.03    2.99
   5   3  -5   40.96    3.07
   0   5  -1   91.63    3.35
   4   2  -2  173.22    4.66
   4   3  -2  477.39    8.55
   4   5  -4  231.24    7.52
   2   6  -3  446.42    9.79
   3   5  -2   24.44    2.68
   2   5  -1  293.65    7.05
   1   6  -3   47.92    3.28
   0   6  -4   23.25    2.30
   5   4 -10   11.19    2.06
   3   4  -1  708.24   10.62
   5   2  -6   41.66    2.78
   4   4  -3  548.97   10.44
   5   4  -9    7.82    2.00
   1   5  -1  101.12    3.92
   5   4  -6   67.44    4.16
   5   4  -8  391.74    9.19
   4   4 -15   27.16    1.92
   1   4   0  188.57    4.55
   2   6  -4  264.49    7.67
   5   3 -12   17.51    2.03
   4   5 -12    5.06    1.64
   1   6  -4   43.82    3.25
   3   5  -3   20.84    2.55
   4   3  -3  925.50   12.13
   3   3  -1  494.04    7.91
   0   5  -2   66.51    3.01
   5   3 -11   58.87    3.45
   0   6 -11   31.00    2.27
   4   4  -4   25.79    2.68
   2   3   0  214.89    4.68
   4   5 -11   18.80    2.46
   2   5  -2   43.13    2.99
   4   2  -3  225.43    5.40
   5   3 -10   10.47    1.96
   3   2  -1 1537.93   12.07
   0   6  -6   54.73    3.30
   5   3  -6   10.67    2.02
   4   5 -10    7.65    2.05
   4   5  -8   47.80    3.83
   4   5  -7  215.48    7.40
   3   4  -2  194.07    5.76
   5   3  -9   93.18    4.52
   1   6  -5  143.64    5.51
   5   3  -7   32.45    2.94
   3   5 -14   73.42    3.38
   4   4 -14  164.25    4.91
   5   3  -8   16.30    2.32
   0   6  -7   78.01    3.87
   2   6 -11   49.87    3.35
   5   2 -11  262.14    6.49
   0   6  -9   25.91    2.39
   2   6  -7   49.83    3.87
   1   6  -6   33.72    3.13
   2   5 -15   51.03    2.65
   4   3  -4   70.39    3.64
   5   2 -10  147.70    5.09
   2   6  -8   92.88    4.93
   2   5  -3  167.24    5.66
   4   4 -13   46.02    3.14
   5   2  -9   14.87    2.13
   1   6  -7   42.53    3.31
   3   5 -13   98.31    4.30
   3   5  -5   23.56    2.89
   5   2  -8    4.89    1.55
   0   5  -3  164.10    4.71
   1   6  -8  288.35    7.84
   1   6  -9   31.92    2.92
   1   4  -1  113.21    3.75
   4   2  -4  914.02   11.12
   3   4  -3   49.72    3.19
   3   3  -2  167.76    4.78
   4   3 -15   20.02    1.99
   4   4 -12  118.89    5.12
   1   5  -3  421.66    8.23
   3   5 -12  176.47    6.08
   4   4  -5   68.85    4.13
   4   2 -16   37.23    2.24
   4   3  -5   21.76    2.42
   3   5  -6  253.67    7.84
   2   5  -4  298.13    7.71
   4   4 -11  125.20    5.54
   2   3  -1   50.57    2.49
   0   5 -14   50.97    2.62
   3   2  -2 1271.97   11.25
   4   4 -10   27.69    3.11
   4   4  -9   10.93    2.37
   3   5  -7   56.60    4.13
   4   4  -8  387.36    9.68
   4   3 -14  126.32    4.75
   3   5  -8   27.63    3.17
   3   5 -10   70.68    4.44
   3   4  -4  519.65    9.79
   3   5  -9  132.29    5.99
   0   5  -4  206.67    5.52
   4   2  -5   22.09    2.20
   4   1  -5  134.92    3.98
   2   5 -13   83.44    4.22
   1   5  -4  174.72    5.56
   2   5  -5   42.62    3.32
   3   3  -3 1973.64   16.53
   4   3 -13  204.19    6.45
   3   4 -14   55.44    3.50
   1   4  -2  999.77   10.83
   0   4  -2   21.00    1.70
  -1   5  -7  350.02    7.03
   0   5 -13   62.49    3.28
   3   4  -5 1145.59   14.76
   2   5 -12   42.19    3.42
   0   5  -5  177.61    5.41
   2   5  -6  515.46   10.59
  -1   5 -10   18.34    2.07
   1   5 -13    6.63    1.79
   4   3 -12  134.20    5.59
   1   5  -5   27.58    2.54
   4   2  -6   38.46    2.73
   3   3 -16   18.75    2.07
   2   5 -11  126.24    5.60
   4   3 -11  457.84   10.30
   4   3  -9  508.65   10.84
   4   3 -10  771.30   13.32
   2   5 -10    3.56    2.07
   2   5  -8   42.30    3.64
   4   1  -6   38.49    2.45
   0   5 -12   62.37    3.57
   2   3  -2  898.73    9.78
   0   4 -16   23.51    1.89
   4   3  -7   49.34    3.53
   4   3  -8  183.90    6.50
   3   2  -3  215.25    4.90
   2   5  -9  206.02    7.17
   1   5 -12   15.10    2.38
   3   3  -4   95.56    3.96
   0   5  -6   52.10    3.29
   1   5  -6   11.28    2.10
   3   4 -12   72.98    4.47
   0   5 -11   39.79    3.10
   1   5 -11  160.45    6.14
   1   5  -7  189.80    6.39
   0   5  -7  132.94    5.13
   3   4 -11  329.97    9.13
   3   4  -7   63.19    4.05
   1   4  -3  145.09    4.40
   3   3 -15   23.99    2.57
   3   4  -8   49.17    3.79
   3   4 -10  390.39    9.97
   0   5 -10   33.99    2.96
   3   4  -9   38.95    3.57
   1   5 -10  136.65    5.78
   0   5  -8   26.16    2.71
   4   1  -7   52.95    2.94
   1   5  -9   32.42    3.11
   0   4  -3 1434.48   12.35
   4   2 -12  181.70    6.33
   4   1 -14   97.17    4.21
   3   3  -5  179.76    5.53
   4   2 -11 2105.93   21.26
   4   2 -10   97.37    4.73
   3   1 -18   17.62    1.68
  -1   4  -4  174.33    4.22
   4   2  -9  232.01    6.95
   0   4 -15   33.02    2.58
   4   2  -7   21.11    2.31
   3   2  -4  224.44    5.21
  -1   4 -14   13.23    1.79
   4   1 -13   40.62    3.06
   2   3  -3 3485.34   20.08
   1   4  -4  398.52    7.52
   4   1 -12   75.05    4.07
   1   3 -17   19.50    2.13
   3   1 -17  123.58    4.35
   4   1 -11  764.86   12.06
   4   1 -10  185.25    5.92
   0   4  -4 1716.52   14.21
   3   3 -12  600.46   12.18
  -1   4 -13  104.60    4.26
   4   1  -9  181.50    5.70
  -1   4  -5  118.73    3.77
   3   3  -6   64.39    3.61
   4   1  -8   45.62    2.94
   3   2  -5   17.06    1.90
   1   4  -5   18.92    2.16
   3   0 -18    3.26    1.12
   3   3 -11  267.29    8.29
   2   3  -4  221.66    5.38
   1   4 -13   21.88    2.75
   3   3  -7   46.72    3.35
   3   3  -9   41.77    3.47
   3   3 -10  217.81    7.41
   3   3  -8   32.55    3.07
   3   1 -16   34.85    2.87
   0   4 -13   13.03    2.29
   0   4  -5  430.69    7.57
   1   2 -18   17.56    2.01
   3   2 -14   56.15    3.91
   1   4 -12   56.54    4.04
   1   4  -6  172.44    5.44
  -1   4  -6  201.09    5.11
   2   0 -19   23.28    1.91
   1   3  -3  362.43    6.02
   2   1 -18   90.76    3.84
   1   4 -11   37.39    3.55
   0   3 -16   44.02    3.09
   2   3  -5  113.53    4.14
  -1   4 -11   46.31    3.21
   1   4  -7  367.79    8.30
   0   4 -12   66.40    4.09
  -1   2 -18    7.73    1.29
   3   2 -13   27.07    3.09
   3   1  -5  320.74    5.84
  -1   4  -7  252.15    6.07
   0   4  -6  101.65    4.07
   1   1 -19   54.35    2.81
   1   4 -10   60.93    4.04
   1   4  -8   31.87    2.94
   0   2 -18   20.90    2.07
   2   2 -16   47.03    3.42
  -2   3 -14   53.11    2.84
  -1   4  -8   48.17    3.03
   0   4 -11  133.81    5.60
  -1   4  -9  129.72    4.89
   3   2 -12  109.94    5.37
   2  -1 -19   28.73    2.01
   0   4  -7    5.87    1.63
   0   4 -10  249.33    7.37
  -1   3 -15   45.55    3.04
   3   2 -11  431.77   10.04
   0   4  -8    9.52    1.94
   2   3 -12   37.77    3.56
   0   4  -9   32.90    2.97
   3   2  -6   61.26    3.21
   3   2 -10   63.36    3.97
   3  -1 -16  110.25    4.17
   3   1 -14  385.29    9.26
   0   3 -15   32.50    2.96
   1   3  -4 2793.05   17.50
   3   2  -9  183.92    6.15
   3   2  -7   53.06    3.16
   3   1  -6   26.03    2.09
   3   2  -8  178.74    5.75
   2   3 -11  958.58   15.15
   2   2 -15   94.25    4.99
  -1   1 -19   35.21    2.17
   2   2  -4   87.96    3.09
   2   3  -6  128.91    4.59
   2   3 -10  942.78   14.76
  -2   3 -13  269.28    6.49
   2   3  -8   35.25    2.98
   2   3  -7  235.43    6.47
   3   1 -13  195.12    6.75
   1   1 -18  105.78    4.42
  -1   3 -14   11.94    2.09
   0   3 -14  129.69    5.57
  -2   2 -16    6.82    1.50
   2   2 -14   32.50    3.31
   1   2 -16   12.77    2.36
   1   3  -5  706.36    9.28
   1   0 -19   56.40    3.06
  -2   1 -18   35.92    2.14
   3   0  -6  486.75    6.74
   2   1 -16   27.14    2.94
   3   0 -14  206.19    6.62
  -2   3 -12  147.14    5.00
   2  -1 -18   27.99    2.39
   2   2  -5  739.07    9.03
   3   1 -11   77.61    4.25
   0   3  -4 4813.89   21.10
   3   1 -10  406.26    8.80
   2   2 -13  696.53   13.12
  -1   3 -13   53.40    3.62
   0   3 -13   80.72    4.64
   2  -2 -18   26.44    2.15
   3   0 -13   97.61    4.69
   3  -1 -14   60.55    3.58
   3   1  -9  474.09    9.01
   0   2 -16  144.75    5.63
   1   2 -15   15.03    2.51
  -2   3 -11  227.83    6.21
  -1   2 -16   27.19    2.66
   3   0  -7   86.19    3.24
   3   1  -7   22.02    2.06
   1   1 -17   22.51    2.66
   3   1  -8   72.28    3.58
   2   1 -15   26.65    3.02
   2   2 -12 1133.38   16.51
   3   0 -12   43.99    3.27
   0   3 -12  397.63    9.61
   0   3  -5 1157.14   11.15
  -1   3 -12   52.45    3.58
  -2   2 -15  640.17   10.18
  -2   3 -10   32.64    2.59
   0   0 -19   25.56    2.35
   2   2 -11  466.67   10.23
   3  -1 -13  156.02    5.40
  -2   3  -7   33.48    2.15
   3   0 -11   61.11    3.62
  -1   3  -5  309.73    5.54
   2  -1 -17   48.54    3.26
   1  -1 -19   25.56    2.31
   2   2 -10   76.62    4.16
   1   2 -14  191.10    7.07
   0   3 -11 1315.05   16.78
   2   2  -9    7.40    1.83
   2   1 -14  185.57    6.93
  -1   0 -19    4.35    1.40
  -1   3 -11   31.30    2.88
   0   2 -15   90.83    4.88
  -2   1 -17    1.80    1.32
   2   2  -8  181.57    5.51
   0   3  -6   37.80    2.49
   3   0 -10  109.07    4.40
   3  -1 -12   98.79    4.26
   2   2  -6 1517.95   13.79
   1   1 -16   74.29    4.51
   0   3 -10   23.52    2.64
   2   2  -7  338.14    7.04
  -1   2 -15  206.76    6.66
   2  -2 -17   25.91    2.42
  -1   3  -6  418.57    6.94
   0   3  -7  129.66    4.42
  -3   1 -16   84.03    3.07
  -1   3 -10   26.32    2.62
   0   3  -9  271.33    7.09
   0   3  -8   36.67    2.72
   1   2 -13  214.18    7.45
   3   0  -9   32.91    2.47
   2   1 -13   35.50    3.40
  -2   2 -14  368.07    8.28
   3  -1 -11  110.43    4.34
  -1   1 -17  150.60    5.42
  -1   3  -7   24.50    2.03
   2   0 -15  122.08    5.49
   3   0  -8   93.39    3.60
  -1   3  -8  125.59    4.47
   0   2 -14  629.97   12.30
   1  -1 -18   29.52    2.75
   0   0 -18   21.32    2.54
   1   2 -12  313.72    8.63
   2   1 -12  238.81    7.43
   1   1 -15  405.76   10.11
  -1   2 -14  383.04    9.23
  -2   0 -18   21.09    2.11
   1   2  -5  461.47    6.66
   2   1  -6  389.55    6.32
  -2   1 -16  720.87   11.24
   2   0 -14   15.69    2.47
   2  -2 -16  222.60    6.43
   1   2 -11  101.49    4.87
   2   1 -11    2.85    1.69
  -2   2 -13  267.85    7.28
   0   2 -13 1152.80   16.41
  -3   1 -15  322.72    6.70
   2  -1 -15  126.99    5.41
   2   1 -10   55.20    3.42
   1   2  -6   49.17    2.63
  -1   1 -16  620.14   11.46
   1  -2 -18    9.62    1.93
   1   2 -10   60.86    3.64
   1   1 -14  636.71   12.59
   1   0 -16   65.27    4.27
  -1   2 -13  105.82    5.03
   2   1  -9   12.57    1.91
   1   2  -9   19.47    2.21
   2   0 -13  161.05    6.09
  -3   0 -17   16.15    1.71
   0   0 -17   28.16    3.00
   0   2 -12  557.63   11.15
  -2   2 -12  200.38    6.28
   1   2  -8   41.95    2.77
   2   1  -8   39.67    2.64
   1   2  -7  231.31    5.54
   2  -2 -15  117.48    4.94
   2  -1 -14  121.45    5.20
   2   1  -7  145.53    4.28
  -2   1 -15  182.26    6.17
   2  -3 -15  159.38    5.11
  -3   1 -14   31.82    2.58
  -1   2 -12   32.64    3.07
   2   0 -12  103.02    4.74
  -2   0 -17   53.54    3.36
   0   2 -11   26.37    2.75
   0  -3 -19   15.97    1.90
   1   0 -15  263.37    8.12
   0  -4 -19   17.63    1.69
  -1   1 -15  247.58    7.61
  -2   2 -11   49.85    3.31
   1  -2 -17   31.44    2.96
   2   0 -11  139.06    5.22
  -3  -1 -18   23.04    1.90
   1   1 -12  197.45    6.63
   1  -1 -16   29.74    3.08
  -1   2 -11  167.34    5.86
  -1  -1 -18   37.16    3.04
  -2  -1 -18   28.79    2.50
   2  -1 -13   95.76    4.61
   2  -2 -14   28.89    2.73
   1  -4 -17   22.91    2.11
  -3   0 -16   31.81    2.54
   0   2  -9  135.83    4.79
   2   0 -10    1.92    1.41
   1  -3 -17   21.43    2.40
  -3   1 -13   24.61    2.48
   0  -2 -18  178.33    6.03
   2  -3 -14  138.21    4.86
   1   0 -14   42.65    3.60
  -2   1 -14  509.91   10.37
   0   2  -6  972.97    9.94
   0  -1 -17   36.02    3.26
   0   2  -8  399.45    7.59
   1   1 -11  373.20    8.47
  -1   1 -14   25.88    3.04
  -1   2 -10   23.51    2.46
   0   2  -7  270.28    5.81
   2  -1 -12   67.05    3.76
  -2   0 -16  286.37    7.68
   2   0  -9  153.08    4.80
   0  -5 -18  101.38    3.26
  -1  -3 -19   56.59    3.09
  -2   2  -9   22.49    2.16
   2  -2 -13  134.72    5.14
   1   1 -10 1798.73   17.44
   1  -1 -15  494.81   10.79
  -1   2  -9    0.66    1.17
   1  -2 -16   53.14    3.71
   0   0 -15    8.38    2.38
   0  -3 -18   33.63    2.79
  -2  -3 -19   46.15    2.67
  -2   2  -8  682.12    9.24
   1   0 -13   87.17    4.65
   2   0  -8   35.00    2.36
   2  -3 -13   25.30    2.38
   2  -1 -11   36.16    2.76
  -1   2  -8  110.29    3.99
   0  -4 -18   16.63    1.99
  -1  -1 -17   38.39    3.36
  -4  -2 -17   16.06    1.58
  -3  -1 -17   36.00    2.60
  -2   2  -7  453.39    7.18
  -1  -2 -18    4.25    1.72
  -2   2  -6  290.68    5.17
  -3   0 -15  125.85    4.87
   1   1  -9   69.24    3.46
  -2  -1 -17   64.16    3.77
  -1   2  -7   71.69    3.05
  -1   2  -6  230.87    4.75
   1  -3 -16    7.35    1.92
   0  -1 -16   21.45    2.88
   1  -4 -16   26.50    2.45
   2  -2 -12   19.10    2.22
   0  -2 -17  208.58    6.92
   2   0  -7  686.38    8.35
   2  -1 -10  414.45    7.77
  -3  -2 -18   71.41    3.19
   1  -1 -14  219.95    7.16
  -2   0 -15   41.36    3.38
   0   0 -14   45.73    3.75
   1   1  -8    0.48    1.32
  -4  -1 -15   49.79    2.81
   1  -2 -15  165.34    6.26
   2  -3 -12    2.70    1.32
  -3   1 -11   74.87    3.69
  -2   1 -12   21.17    2.50
   2  -2 -11    4.55    1.45
   1   1  -7  295.64    5.69
  -1  -3 -18   30.47    2.76
   2  -1  -9  664.21    9.24
   0  -5 -17   29.61    2.31
  -3   0 -14   90.68    4.40
  -1  -1 -16  807.58   13.90
   1   0 -11   57.12    3.48
   0  -1 -15   66.91    4.35
   1  -3 -15   21.74    2.62
  -1  -2 -17  145.28    5.84
   0   0 -13  458.63   10.07
   0  -2 -16   13.57    2.44
   1  -4 -15    3.92    1.60
  -4  -2 -16   17.13    1.91
  -1  -4 -18    6.83    1.69
  -4   0 -12    3.77    1.43
  -1  -5 -18   15.16    1.81
  -1   1 -11   30.75    2.74
   2  -2 -10    0.77    1.14
  -2   0 -14   36.13    3.24
  -4  -3 -17   14.55    1.61
  -3   1 -10   28.35    2.39
  -2   1 -11   22.45    2.47
   2  -1  -8  565.69    7.81
  -3  -2 -17   50.50    3.13
   1   0 -10   23.79    2.28
   1  -1 -12   48.84    3.36
  -3   0 -13   63.47    3.80
   0   0 -12   23.61    2.67
   0  -1 -14  125.57    5.65
  -1  -1 -15  189.48    6.96
  -2  -5 -18   20.44    1.93
  -1   1 -10  244.19    6.37
   0  -3 -16   95.38    4.91
  -1  -3 -17   34.55    3.12
   1  -3 -14   64.90    3.85
  -3   1  -9  112.43    4.06
  -3  -1 -15   47.78    3.40
  -2   1 -10   34.14    2.61
   2  -2  -9  136.48    4.01
   0  -2 -15   40.21    3.58
  -1  -2 -16  299.49    8.52
  -2  -1 -15  404.39    9.61
   1   0  -9  188.86    5.09
   0  -5 -16   50.38    3.13
   1  -4 -14   94.19    4.32
  -1  -6 -17    8.08    1.37
  -2   0 -13   94.86    4.78
  -2  -3 -17   45.29    3.35
  -4  -2 -15   18.96    2.17
  -1   1  -9   32.38    2.47
   1  -1 -11   26.95    2.53
   0   0 -11   62.74    3.54
  -1  -5 -17   30.12    2.50
  -3   1  -8  221.23    5.11
  -2   1  -9  166.23    4.92
   0  -1 -13   29.46    2.92
  -5  -3 -15   61.69    2.54
  -1  -1 -14  265.97    7.95
   1   0  -8   35.20    2.29
   1  -3 -13  243.39    6.92
   1  -2 -12   84.03    4.04
   0  -3 -15  287.07    8.19
  -2  -6 -17    6.77    1.37
  -3  -1 -14    3.17    1.73
  -2  -4 -17   84.18    4.13
  -1  -3 -16   13.83    2.42
   0  -2 -14   56.93    3.99
  -1   1  -8   50.74    2.73
  -4   0 -10   26.81    2.24
  -5  -2 -13  328.76    6.39
  -2  -1 -14  526.32   10.91
  -1  -2 -15  131.58    5.83
   0   0 -10   70.46    3.44
  -3   1  -7  260.03    5.20
  -2  -5 -17   33.82    2.64
  -2   1  -8  252.69    5.56
   1  -1 -10  379.55    7.45
   0  -5 -15  131.89    5.03
   0  -4 -15  114.00    5.12
   1   0  -7 1560.55   11.88
  -1   0 -11  114.43    4.62
  -2  -3 -16   57.34    3.86
  -4  -4 -16   58.12    3.11
  -1  -6 -16   38.34    2.60
  -1   1  -7    7.61    1.31
  -1  -4 -16   32.72    3.08
  -1  -1 -13  175.17    6.33
   0   0  -9  111.75    3.90
   1  -3 -12   93.24    4.23
  -2   1  -7  147.58    3.96
  -3  -6 -17   42.82    2.28
   1  -2 -11   57.62    3.24
  -4  -1 -12  110.96    4.59
  -4  -3 -15   26.46    2.50
  -1  -5 -16   32.38    2.82
  -2   0 -11  118.81    4.71
  -5  -3 -14   26.19    2.08
   0  -6 -14   40.17    2.69
  -3  -5 -17   64.57    3.15
   0  -3 -14  227.63    7.20
   0  -2 -13   42.45    3.28
  -5  -4 -15   25.50    1.83
  -2  -1 -13  396.70    9.33
  -4  -5 -16  223.49    5.38
  -1  -3 -15   27.93    3.13
  -1  -2 -14   56.41    4.02
  -5  -2 -12  135.22    4.44
   1  -1  -9  292.22    6.04
  -2  -4 -16   28.72    2.92
   0  -1 -11  201.27    5.89
   1  -4 -12  461.55    8.70
  -2  -6 -16  169.00    5.11
  -1   0 -10   72.34    3.54
  -3   0 -10   21.36    2.23
   0  -4 -14  146.92    5.68
   0  -5 -14  129.80    5.12
   0   0  -8   33.34    2.20
  -2  -5 -16   73.51    3.92
  -6  -4 -12   13.30    1.32
  -2  -3 -15  103.25    5.15
  -2   0 -10   65.09    3.38
   1  -2 -10  664.94    9.52
  -4  -4 -15   24.17    2.43
   0  -2 -12  166.26    5.68
   0  -3 -13    6.48    1.93
  -4  -1 -11   46.18    3.11
  -1  -6 -15   39.36    2.84
  -3  -3 -15   -0.20    1.47
  -3  -1 -12   57.90    3.70
   1  -1  -8 5114.68   22.84
  -2  -1 -12   95.20    4.56
   0  -6 -13   70.46    3.54
  -1  -5 -15  111.46    4.93
   0  -1 -10  405.92    7.54
  -3  -5 -16   38.23    2.86
  -3  -6 -16   73.24    3.31
  -1  -2 -13   63.33    4.02
  -1  -3 -14  910.36   14.38
  -1   0  -9   41.12    2.64
  -3   0  -9  188.57    5.25
   0   0  -7  598.21    7.36
  -5  -2 -11   30.91    2.46
  -2  -4 -15   62.38    4.05
   0  -4 -13   46.12    3.42
   1  -4 -11    5.35    1.52
  -4  -6 -15   78.32    3.32
   0  -5 -13 1862.96   18.61
  -6  -5 -12   21.04    1.55
  -2   0  -9  293.50    6.43
  -1  -1 -11   74.62    3.79
  -2  -6 -15   65.45    3.61
  -2  -5 -15  298.89    7.95
   0  -2 -11  108.18    4.35
  -3  -2 -13   57.08    3.78
  -5  -5 -14   17.07    1.76
   1  -2  -9   21.75    1.90
   0  -3 -12   78.05    3.99
  -3  -1 -11  266.65    7.01
   0  -1  -9  648.09    8.79
  -4  -1 -10  316.03    7.32
  -1  -4 -14  123.97    5.47
  -3  -7 -15   17.94    1.80
   1  -3 -10  630.15    9.21
  -5  -6 -14   21.81    1.74
  -2  -1 -11   30.48    2.71
  -3  -3 -14  114.06    5.20
  -5  -3 -12   28.67    2.50
  -1   0  -8  226.80    5.12
   0  -6 -12   19.76    2.22
  -3   0  -8  277.21    5.88
  -1  -2 -12  432.45    9.16
  -4  -3 -13  132.83    5.36
  -5  -4 -13  111.31    4.27
  -2  -7 -14   28.30    2.37
  -1  -5 -14  231.50    7.13
  -3  -5 -15    2.16    1.61
  -1  -3 -13 1226.31   16.04
  -3  -6 -15   45.33    2.99
  -5  -2 -10   15.97    1.99
   0  -4 -12  579.46   10.41
  -2   0  -8   85.37    3.36
   0  -5 -12  359.34    8.14
   1  -4 -10  271.86    6.04
  -1  -1 -10  649.29    9.75
   0  -2 -10  158.20    4.84
   1  -4  -9   60.37    2.83
  -3  -2 -12  314.02    8.08
  -2  -3 -13   22.82    2.78
   0  -3 -11   41.62    2.91
   0  -1  -8  686.85    8.30
  -2  -5 -14  366.16    9.05
  -3  -1 -10  616.23   10.12
   1  -2  -8  732.32    8.60
  -5  -5 -13   39.74    2.71
  -4  -2 -11   41.88    3.13
  -4  -1  -9  199.56    5.58
  -2  -1 -10  364.30    7.51
  -1  -4 -13 1038.13   14.96
   1  -3  -9   94.30    3.46
  -3   0  -7  133.98    3.87
  -1   0  -7  231.52    4.67
  -5  -3 -11  143.26    5.05
  -5  -6 -13   36.72    2.39
   1  -3  -8  140.60    3.77
  -3  -7 -14   32.04    2.43
  -6  -6 -11   14.92    1.43
  -4  -4 -13  195.97    6.42
  -6  -4 -10   18.31    1.81
  -5  -4 -12   76.63    3.82
  -1  -2 -11  574.02    9.83
   0  -6 -11  181.76    5.44
  -4  -3 -12  131.96    5.35
  -1  -6 -13   68.46    3.90
  -2   0  -7  978.40    9.85
  -2  -8 -12   20.24    1.88
  -3  -5 -14   31.50    2.93
  -1  -3 -12  552.41   10.48
  -1  -5 -13   22.03    2.66
   0  -4 -11  689.30   10.91
  -5  -2  -9   93.70    3.95
  -2  -4 -13  279.23    8.06
   0  -5 -11  274.77    6.92
   0  -2  -9  491.02    7.79
  -3  -2 -11  171.73    5.89
  -4  -8 -12   27.51    2.01
   0  -3 -10  176.69    5.16
  -2  -3 -12  447.49    9.69
  -3  -1  -9   22.59    2.16
  -4  -6 -13    6.65    1.77
  -1  -7 -12   76.27    3.65
  -2  -6 -13   10.41    2.05
  -2  -5 -13  371.09    9.21
  -2  -1  -9   69.79    3.27
  -6  -3  -8   33.77    2.25
  -4  -1  -8  107.86    4.01
  -4  -2 -10   29.19    2.63
   1  -3  -7  517.31    6.51
  -3   0  -6  318.44    5.42
  -6  -5 -10   30.83    2.20
  -3  -3 -12   96.84    4.70
  -1  -4 -12  108.43    4.87
  -3  -7 -13   21.66    2.21
  -5  -4 -11   41.59    3.05
  -6  -4  -9   62.85    3.06
  -1  -2 -10  153.04    4.86
  -3  -8 -12    7.53    1.48
  -3  -5 -13   62.40    4.05
  -1  -6 -12  284.85    7.48
   0  -4 -10  278.55    6.66
  -1  -3 -11   54.42    3.32
   0  -6 -10    0.30    1.27
  -2  -8 -11   25.46    2.20
  -1  -5 -12  599.78   11.13
  -3  -6 -13   36.21    3.07
  -5  -2  -8   74.29    3.50
  -2  -4 -12  891.85   13.87
   0  -2  -8  753.82    8.79
   0  -5 -10   20.77    2.26
   0  -3  -9   28.71    2.21
  -2  -3 -11  281.41    7.36
  -4  -8 -11   24.62    2.07
  -4  -6 -12   37.68    3.08
  -2  -6 -12  160.88    5.97
  -2  -5 -12  256.26    7.59
  -2  -1  -8  955.78   10.62
  -6  -3  -7   42.47    2.50
  -4  -2  -9   21.76    2.35
  -5  -6 -11   90.12    4.00
  -6  -7  -9   30.78    1.95
  -3  -3 -11   23.30    2.62
  -6  -5  -9   43.20    2.66
  -3  -7 -12   19.19    2.30
  -5  -3  -9   59.36    3.49
  -1  -4 -11   42.75    3.17
  -3  -8 -11   28.43    2.38
  -4  -3 -10   78.71    4.14
  -3  -5 -12  114.50    5.25
  -1  -2  -9  152.96    4.60
  -2  -7 -11   99.40    4.58
  -3  -6 -12  144.04    5.65
  -2  -8 -10   66.29    3.36
  -1  -6 -11  429.72    9.12
  -1  -3 -10   62.14    3.33
   0  -4  -9  549.84    8.79
  -1  -5 -11  705.86   11.74
  -2  -4 -11   53.53    3.53
   0  -6  -9   54.79    3.05
  -3  -2  -9   95.20    4.01
  -4  -1  -7   20.86    1.90
   0  -5  -9    3.08    1.32
  -4  -8 -10   64.51    3.26
  -5  -5 -10  120.28    4.97
  -2  -3 -10  160.71    5.36
  -3  -1  -7  374.33    6.60
  -4  -6 -11   68.14    3.99
  -2  -6 -11    2.30    1.73
  -2  -5 -11  123.19    5.29
   0  -3  -8  165.50    4.42
  -6  -3  -6   20.57    1.96
  -2  -1  -7  212.33    4.78
  -4  -2  -8   28.65    2.45
  -1  -7 -10   76.93    3.81
  -3  -3 -10  117.22    4.88
  -6  -5  -8   41.58    2.73
  -3  -7 -11    4.96    1.77
  -5  -3  -8   52.28    3.28
  -5  -4  -9    5.84    1.70
  -3  -8 -10   86.08    3.85
  -5  -2  -7   75.62    3.48
  -4  -4 -10   51.15    3.62
  -6  -6  -8   18.28    1.96
  -1  -4 -10  134.27    4.97
  -6  -4  -7   30.16    2.40
  -3  -5 -11  202.35    6.79
  -4  -3  -9   52.34    3.40
  -2  -7 -10   25.80    2.67
  -3  -9  -8   75.15    3.04
  -1  -2  -8  498.42    7.53
  -1  -6 -10  229.84    6.72
  -2  -4 -10   68.85    3.86
  -1  -5 -10  113.37    4.77
  -1  -3  -9   47.02    2.81
   0  -4  -8   76.41    3.24
  -4  -8  -9   30.19    2.51
  -3  -2  -8   55.58    3.06
  -5  -5  -9   21.25    2.47
  -4  -1  -6   31.04    2.06
  -4  -6 -10   42.86    3.41
  -2  -6 -10  295.29    7.97
  -5  -6  -9   20.13    2.48
  -2  -5 -10  213.84    6.68
  -6  -3  -5  223.86    5.45
   0  -5  -8  234.43    5.75
  -3  -1  -6  551.61    7.48
  -3  -7 -10  131.20    5.30
  -3  -3  -9  260.65    6.77
  -1  -7  -9  519.43    9.47
  -2  -1  -6  360.36    5.60
  -5  -2  -6   68.03    3.22
  -5  -4  -8   91.42    4.43
   0  -3  -7   61.04    2.67
  -6  -4  -6  106.26    4.18
  -4  -9  -7   31.18    2.11
  -4  -4  -9   17.75    2.47
  -3  -5 -10   53.02    3.70
  -3  -6 -10   88.91    4.63
  -2  -7  -9   82.11    4.30
  -4  -3  -8  105.45    4.46
  -1  -4  -9   35.07    2.62
  -4  -7  -9   72.95    4.09
  -4  -8  -8   42.97    3.00
  -1  -6  -9  203.61    6.24
  -2  -4  -9   50.73    3.23
  -7  -6  -3   15.66    1.43
  -5  -3  -7    9.52    1.81
  -6  -7  -7   54.77    2.77
  -5  -5  -8   97.06    4.65
  -1  -5  -9  389.57    8.28
  -1  -2  -7    1.21    1.13
  -4  -2  -7   61.25    3.16
  -1  -3  -8  106.60    3.81
  -3  -2  -7  435.60    7.55
  -2  -6  -9   52.78    3.56
  -3  -7  -9   56.72    3.75
   0  -6  -7  101.26    3.79
  -6  -3  -4  431.61    7.55
  -4  -1  -5  424.67    6.60
  -6  -8  -5  289.70    5.28
  -2  -5  -9  167.76    5.87
   0  -4  -7   67.03    2.88
  -2  -3  -8   97.13    3.85
  -1  -7  -8  184.40    5.71
  -3  -3  -8    4.72    1.58
  -5  -2  -5  587.32    8.75
   0  -5  -7   18.28    1.80
  -2  -8  -7   47.47    3.14
  -3  -1  -5  244.49    4.74
  -7  -6  -2   48.77    2.21
  -3  -5  -9   46.41    3.49
  -4  -4  -8  118.42    5.00
  -2  -7  -8   23.71    2.64
  -6  -7  -6    9.81    1.57
  -6  -8  -4  203.76    4.57
  -5  -8  -6   53.31    3.06
  -5  -4  -7  176.75    5.95
  -1  -4  -8    4.66    1.38
  -4  -9  -5   15.40    1.84
  -5  -3  -6  178.49    5.59
  -4  -8  -7   43.59    3.12
  -3  -7  -8   56.63    3.73
  -2  -4  -8   73.66    3.67
  -6  -6  -6   35.89    2.73
  -6  -8  -3   75.21    2.93
  -7  -6  -1   22.01    1.59
  -1  -5  -8  199.26    5.72
   0  -4  -6   18.39    1.70
  -2  -6  -8  106.24    4.81
   0  -5  -6  511.42    7.72
  -4  -2  -6  505.12    8.25
  -6  -7  -5   67.97    3.26
  -2  -5  -8  122.50    4.88
  -3  -2  -6   36.59    2.36
  -6  -4  -5    1.16    1.38
  -2  -8  -6   10.91    1.90
  -1  -3  -7  912.57   10.05
  -4  -3  -7   41.61    2.93
  -5  -2  -4  356.72    6.71
  -3  -3  -7  101.22    3.98
  -4  -1  -4 4122.54   19.39
  -4  -9  -4   18.83    1.92
  -2  -3  -7  135.29    4.30
  -3  -5  -8  171.91    6.00
  -2  -7  -7   49.84    3.42
  -7  -6   0   52.49    2.26
  -4  -8  -6   16.12    2.21
  -3  -8  -6   46.80    3.35
  -6  -5  -5   21.14    2.27
  -5  -4  -6  271.84    7.28
  -6  -7  -4  154.63    4.85
  -3  -7  -7   77.37    4.36
  -4  -7  -7  101.99    4.92
  -5  -3  -5  896.38   12.03
  -6  -3  -3  234.69    5.62
  -5  -6  -6   24.50    2.72
  -1  -6  -7   41.57    2.91
  -6  -4  -4   21.81    2.20
  -4  -9  -3    3.00    1.35
  -5  -5  -6   56.23    3.74
  -1  -4  -7   25.73    2.17
  -1  -3  -6  915.59    9.48
  -6  -8  -1   26.12    1.90
  -4  -4  -7   78.30    4.16
  -2  -6  -7   43.87    3.27
  -2  -8  -5   70.28    3.80
  -2  -4  -7   58.72    3.15
  -6  -7  -3  131.94    4.57
  -3  -9  -3   22.92    2.10
  -6  -6  -4   13.34    2.05
  -1  -5  -7   51.12    3.00
  -4  -6  -7   42.22    3.44
  -4  -2  -5  101.75    3.70
  -4  -8  -5  100.01    4.58
  -2  -5  -7  171.99    5.56
  -6  -5  -4   27.17    2.54
  -5  -2  -3   47.64    2.57
  -3  -5  -7   41.99    3.19
  -2  -7  -6   45.60    3.24
  -4  -3  -6  416.11    8.15
  -3  -8  -5  117.13    5.00
   0  -4  -5  504.57    6.74
  -6  -3  -2  103.03    3.80
  -4  -9  -2  119.29    4.07
  -5  -4  -5  122.34    4.95
  -3  -3  -6   85.34    3.62
  -4  -7  -6   25.28    2.85
  -3  -2  -5  222.73    4.98
  -3  -7  -6  145.18    5.83
  -6  -7  -2  236.43    6.01
  -4  -1  -3 1692.33   11.96
  -2  -3  -6  171.70    4.58
  -5  -6  -5   58.50    3.87
  -1  -4  -6   16.01    1.78
  -5  -3  -4  107.12    4.24
  -6  -6  -3  154.15    5.29
  -1  -5  -6  141.37    4.60
  -3  -9  -2   52.90    2.91
  -5  -5  -5   52.30    3.56
  -2  -2  -5 4371.66   19.42
  -2  -8  -4   41.91    3.13
  -6  -5  -3   55.62    3.39
  -4  -8  -4  333.61    8.09
  -4  -9  -1  146.41    4.41
  -4  -4  -6  177.29    5.79
  -2  -6  -6   28.60    2.71
  -6  -3  -1   26.84    2.16
  -3  -8  -4   65.93    3.89
  -6  -7  -1  158.72    4.99
  -5  -8  -2   23.99    2.41
  -6  -6  -2   20.19    2.34
  -6  -4  -2   58.59    3.34
  -2  -4  -6  216.98    5.52
  -2  -7  -5   78.02    4.16
  -5  -2  -2   24.98    1.92
  -5  -4  -4   74.45    3.98
  -3  -5  -6  447.19    9.16
  -1  -7  -4  161.20    5.23
  -2  -5  -6   74.75    3.67
  -1  -6  -5  291.03    6.74
  -4  -9   0   27.34    2.13
  -4  -2  -4   10.64    1.50
  -6  -5  -2   97.50    4.35
  -4  -3  -5   25.01    2.29
  -4  -8  -3  138.74    5.36
  -5  -5  -4  237.66    7.12
  -5  -3  -3  160.04    5.09
  -2  -8  -3  481.61    9.31
   0  -5  -4   23.30    1.80
  -5  -8  -1   28.09    2.51
  -4  -9   1  109.95    3.68
  -3  -3  -5   17.69    1.87
  -6  -6  -1   78.74    3.93
  -6  -4  -1  483.44    8.91
  -6  -3   0   61.99    3.02
  -3  -8  -3   27.13    2.74
  -4  -6  -5   59.78    3.95
  -3  -2  -4  774.75    8.68
  -1  -5  -5  217.18    5.44
  -4  -7  -4    6.36    2.23
  -4  -1  -2  588.60    6.84
  -1  -4  -5 1813.01   14.14
  -6  -5  -1  178.27    5.76
  -4  -4  -5  209.34    6.14
  -2  -6  -5  101.94    4.52
  -2  -3  -5 2198.01   15.06
  -3  -6  -5   23.99    2.71
  -6  -7   1   33.88    2.51
  -4  -8  -2  208.22    6.50
  -5  -6  -3   47.64    3.61
  -2  -7  -4   22.89    2.59
  -5  -8   0   36.24    2.68
  -5  -4  -3  586.97   10.31
  -3  -7  -4   90.47    4.69
  -1  -7  -3  251.71    6.43
  -2  -8  -2  136.59    5.09
  -5  -5  -3  757.64   12.42
  -6  -6   0   86.24    4.09
  -5  -2  -1   13.90    1.59
  -3  -5  -5   32.65    2.76
  -1  -6  -4  207.36    5.64
  -6  -7   2   24.96    2.16
  -3  -8  -2    5.32    1.88
  -2  -5  -5  202.75    5.67
  -4  -3  -4   94.84    3.82
  -5  -3  -2  133.33    4.64
  -5  -8   1  119.10    4.40
  -2  -4  -5  140.58    4.41
  -4  -7  -3   54.75    3.89
  -4  -2  -3  107.19    3.55
  -4  -6  -4   43.56    3.51
  -6  -3   1  298.72    6.39
  -4  -8  -1    5.60    1.81
  -6  -5   0   41.26    3.02
  -5  -8   2   51.55    2.98
  -6  -7   4   29.29    2.11
  -2  -8  -1   13.56    2.13
  -3  -6  -4   42.86    3.28
   0  -5  -3   79.33    2.91
  -2  -7  -3    8.21    1.93
  -4  -4  -4  170.35    5.54
  -3  -3  -4 1786.87   14.50
  -3  -7  -3   45.00    3.46
  -2  -6  -4    0.93    1.38
  -3  -8  -1  183.09    6.18
  -5  -4  -2  371.67    8.23
  -1  -5  -4  844.89   10.22
  -6  -7   5   11.88    1.43
   1   4 -15   -0.33    1.32
   2   3 -15   13.11    2.45
   2   4 -12    7.26    2.37
   1   2 -18   14.95    1.92
   2   1 -17   19.50    2.42
   1   4 -14   20.84    2.59
   3   1 -12   15.41    2.47
   2   3 -14    6.87    2.18
   2   0 -17   10.44    2.02
   2   4  -7    8.05    1.79
   3  -1 -10    5.67    1.52
   0   3 -17    2.58    1.39
   2   3 -13   18.33    2.84
  -1   4 -15   13.58    1.69
   0   5  -9    5.54    1.69
   1   2 -17   15.57    2.30
   2  -1 -16   18.65    2.41
   2   0 -16    6.30    1.91
   0   4 -14    0.62    1.49
  -1   5  -9   15.04    1.86
   0   1 -19    3.07    1.33
   2   1 -15   24.11    2.88
   1   0 -18   16.07    2.18
   1   4  -9    5.61    1.83
  -1   3 -16    3.86    1.52
   0  -2 -19    8.01    1.46
   0   1 -18    1.16    1.44
   0  -1 -19    0.55    1.26
   1   0 -17    0.40    1.84
   1  -1 -17    2.74    1.74
  -1   4 -12   11.05    1.99
  -1   2 -17   10.85    1.91
  -2   4 -12   15.06    1.95
  -1   1 -18   12.79    1.99
   1   3 -10   15.15    2.39
   0   4  -8    9.38    1.74
   0  -1 -18    4.07    1.66
  -2   0 -19    7.94    1.41
  -2   4 -11    6.13    1.57
  -1   4 -10    9.38    1.99
  -1  -1 -19   10.48    1.75
  -1   0 -18   11.93    2.09
   1   1 -13    3.64    1.99
  -2  -1 -19   11.38    1.67
   1  -2 -14   15.98    2.21
  -2   4  -9    3.64    1.43
  -3   3 -13    5.67    1.53
   0   0 -16    4.83    2.09
   1  -2 -13    3.07    1.39
   1  -1 -13    2.24    1.59
  -4   2 -14  331.44    5.84
   1   0 -12    6.54    1.77
  -4   0 -17    3.75    1.13
  -2  -3 -18    5.63    1.46
  -1   0 -16    7.24    2.09
   0   1 -13   19.06    2.60
  -4   1 -15   23.69    2.02
  -1   3  -9   10.85    1.91
  -3  -3 -18    4.54    1.31
  -2   3  -9   11.94    1.87
  -1  -4 -15    3.86    1.51
  -4   2 -12    4.07    1.53
  -4   1 -14   52.30    3.01
  -2  -1 -16   10.52    2.20
  -4  -4 -17    3.73    1.10
  -5   1 -13    0.82    1.13
  -3  -4 -17   14.55    1.74
  -4   0 -15   20.40    2.17
   0  -1 -12    6.73    1.77
  -3  -3 -17    5.64    1.63
  -2   1 -13   21.16    2.77
  -3  -1 -16   18.99    2.48
  -1   0 -13    3.02    1.86
  -4   1 -13    2.31    1.59
  -2   2 -10   15.23    2.19
  -5  -2 -16    9.96    1.43
  -6   0 -12    3.46    1.07
  -3  -2 -16    0.76    1.54
  -4   0 -14   42.34    3.05
  -4  -3 -16   15.12    1.97
  -5  -3 -16    5.38    1.25
  -4   1 -12    6.92    1.88
  -6  -1 -13    3.66    1.17
  -5   2  -8    5.44    1.41
  -3   1 -12    8.58    2.13
  -4  -2 -15   19.48    2.29
  -5  -2 -15   13.34    1.83
  -2  -4 -14    7.04    1.79
  -3  -2 -15   16.56    2.55
  -4   0 -13    1.41    1.66
  -5  -1 -14   15.02    2.01
  -6   0 -11   11.61    1.67
  -2  -3 -14   16.43    2.50
  -1  -1 -12    6.64    1.85
  -6  -2 -13    3.57    1.34
  -5   0 -12   11.04    1.95
  -4  -2 -14   26.75    3.02
  -5  -2 -14    2.46    1.57
  -4  -5 -14  264.23    6.03
  -3  -2 -14   11.01    2.31
  -6   0 -10    6.14    1.54
  -3  -1 -13    7.82    2.19
  -4  -3 -14   81.93    4.07
  -4  -4 -14   45.61    3.19
  -5  -4 -14    4.28    1.44
  -4   0 -11    9.72    2.23
  -4  -2 -13   15.50    2.55
  -7  -2 -10    4.47    1.21
  -2   2  -5    8.77    1.31
  -6   0  -9    8.23    1.77
  -4  -5 -13  158.69    5.08
  -5   1  -8   18.06    2.26
  -6  -3 -12    7.17    1.69
  -3  -3 -13    4.11    1.91
  -4  -4 -13  206.00    6.28
  -5  -3 -13   14.21    2.28
  -6  -4 -12   16.24    1.96
  -5  -6 -12    8.15    1.46
  -7  -1  -8   11.54    1.59
  -7  -3 -10    4.88    1.33
  -4  -2 -12   13.39    2.43
  -6   0  -8   16.64    2.12
  -3   0 -10   17.19    2.39
  -7  -4 -10    2.13    1.14
  -5   1  -7   12.94    2.01
  -5   0  -9    6.63    1.94
  -5  -5 -12    7.08    1.70
  -4  -4 -12   17.27    2.51
  -3  -4 -12   18.78    2.46
  -6  -1  -9   16.38    2.24
  -7  -3  -9    5.75    1.45
  -6  -6 -10   12.88    1.61
  -6   0  -7    5.60    1.65
  -6   1  -4   13.33    1.75
  -5   0  -8   13.18    2.13
  -5  -5 -11   14.64    2.13
  -4  -3 -11   16.41    2.49
  -4  -4 -11   18.26    2.62
  -5  -6 -10    8.84    1.73
  -6  -6  -9   10.55    1.70
  -4   1  -6   10.62    1.71
  -5  -3 -10    4.02    1.83
  -5  -7  -8    8.53    1.47
  -1  -2  -7    0.44    1.03
  -2  -3  -9   12.25    1.85
  -5  -4 -10   18.06    2.55
  -7  -6  -7    7.28    1.23
  -4  -6  -9   18.63    2.22
  -8  -2  -3    5.96    1.09
  -7  -1  -5   15.59    1.94
  -5  -5  -9   18.65    2.47
  -7  -3  -7    4.49    1.59
  -8  -3  -4    6.89    1.24
  -3  -1  -8   11.65    1.87
  -8  -2  -2    8.90    1.22
  -7  -5  -7    9.54    1.66
  -5  -7  -7    6.05    1.45
  -6  -4  -8   10.58    2.14
  -8  -2  -1    6.21    1.20
  -5  -6  -8    5.43    1.67
  -4  -6  -8   10.22    1.86
  -3  -6  -8    9.81    1.69
  -8  -4  -3    1.96    1.05
  -7  -3  -6    2.54    1.57
  -8  -2   0    9.14    1.24
  -6  -6  -7   12.34    1.92
  -3  -6  -7   15.12    1.88
  -7  -6  -4    7.51    1.49
  -7  -2  -4    7.32    1.76
  -6  -5  -7    1.99    1.62
  -8  -3   0    1.65    1.08
  -5  -5  -7   16.19    2.40
  -5  -7  -5    2.86    1.40
  -7  -5  -4    4.95    1.61
  -7  -3  -4    8.93    1.93
  -7  -2  -3    3.91    1.60
  -8  -4   0    8.87    1.36
  -4  -7  -5    6.99    1.63
  -3  -6  -6   11.89    1.76
  -6  -5  -6    8.36    1.98
  -6  -6  -5    1.12    1.41
  -4  -6  -6   13.38    2.09
  -8  -3   3    5.21    1.13
  -4  -7  -4    4.81    1.58
  -7  -3  -2    5.47    1.80
  -7  -2   0    7.17    1.74
  -7  -3  -1   10.14    2.10
  -6  -1  -2    5.43    1.74
  -7  -5  -1   10.96    1.96
  -5  -6  -4    3.14    1.74
  -7  -6   1    8.71    1.54
  -7  -1   3    4.09    1.42
  -6  -7   0    8.80    1.65
  -6  -6  -2   18.72    2.38
  -7  -3   0    3.03    1.66
  -6  -4  -3   14.78    2.43
  -5   1   2    2.57    1.17
  -7  -3   2   13.00    2.12
  -6  -7   3    6.01    1.34
  -3  -6  -3   14.12    1.84
  -7  -5   4   10.07    1.76
  -7  -3   3   11.78    2.06
  -6  -6   1    6.99    1.91
  -5  -7   1    1.38    1.45
  -7  -3   4   16.34    2.25
  -7  -4   4    3.79    1.62
  -7  -2   7    5.49    1.46
  -6  -4   0   14.89    2.61
  -7  -3   5   17.26    2.17
  -7  -3   6    3.01    1.51
  -6  -5   1   11.93    2.35
  -6  -6   3   16.51    2.25
  -5  -2  -1   15.93    2.20
  -5  -5  -1   19.16    2.61
  -7  -4   8    8.71    1.41
  -6  -5   2   19.92    2.61
  -4   1   2   11.25    1.38
  -6   0   7   15.63    1.86
  -7  -3   8    1.27    1.16
  -7  -4   6   13.35    1.90
  -5  -7   7    5.62    1.29
  -4  -7   2    6.34    1.65
  -4  -4  -2    2.02    1.56
  -6  -1   5    7.01    1.95
  -5  -6   2   12.01    2.31
  -6  -5   4    6.76    1.98
  -5  -3   0   13.77    2.31
  -5  -5   1   19.63    2.71
  -6  -5  10    7.51    1.38
  -6  -1   6    6.83    1.83
  -5  -6   3    0.80    1.79
  -6  -5   9    5.47    1.51
  -6  -2   5   14.17    2.33
  -6  -4  11    2.50    1.20
  -6  -3   5   15.82    2.56
  -6  -2   6   12.32    2.34
  -4  -7   6    9.63    1.74
  -6  -2  12    2.70    1.15
  -4  -7   8    1.59    1.11
  -4  -7   7    2.47    1.31
  -5  -6  10    1.18    1.11
  -2  -5  -1  155.30    3.97
  -5  -4   2    6.58    1.91
  -5  -6   9    8.64    1.59
  -5  -6   7    9.75    1.90
  -6  -3   6    1.83    1.87
  -3  -6   2   11.39    1.93
  -4  -6   4   18.68    2.54
  -2  -4  -1  250.66    4.72
  -5  -5  11   14.16    1.92
  -5  -4   4   13.69    2.52
  -4   1   5    1.02    0.98
  -5  -5  10    7.02    1.83
  -5  -2  15    1.81    1.04
  -4  -6  11   -0.25    1.14
  -5  -5   9    2.40    1.65
  -5  -5   7   14.71    2.52
  -4  -4   2   18.05    2.29
  -4  -6   8    6.72    1.78
  -5  -1  14    5.05    1.34
  -5  -2  14    8.06    1.59
  -5  -4  11    8.10    1.94
  -5  -3  13    8.23    1.75
  -5  -4   5    0.90    1.84
  -5  -1  13    3.06    1.44
  -4  -5  13    7.55    1.54
  -5  -4   7   17.12    2.66
  -5  -2  12    2.02    1.56
  -5  -3  10   12.12    2.40
  -4  -3  16    3.04    1.15
  -3  -5   3   17.26    2.19
  -4  -1   4    3.87    1.49
  -4  -5   5   11.23    2.30
  -3  -6   9    3.40    1.64
  -4  -5   9   19.11    2.75
  -4  -5   6   15.69    2.52
  -4   0  16    4.33    1.22
  -2  -6  12    7.59    1.43
  -2  -6   5    5.64    1.56
  -3  -5   4   16.22    2.21
  -4  -3   5   18.75    2.43
  -2  -6   6   14.17    2.06
  -4   1  12    5.08    1.48
  -2  -6  10    8.79    1.81
  -2  -6   9    7.84    1.78
  -4  -1  15    1.42    1.43
  -4  -4   6    3.61    1.87
  -4  -4   7   15.14    2.61
  -3  -4  15    7.63    1.69
  -4   0  14   12.52    2.01
  -3   0  18    3.61    1.10
  -4  -2  14   18.34    2.38
  -3  -5  11    4.92    1.89
  -2  -5  14    7.34    1.58
  -1  -5  15    8.58    1.37
  -4  -2  13   15.26    2.40
  -3  -2  17    1.86    1.34
  -4  -3   6   17.60    2.49
  -2  -4  16    5.76    1.43
  -3  -4  13   16.80    2.43
  -3   0  17   12.17    1.76
  -3  -3  15   17.43    2.31
  -4  -2   8   17.47    2.47
  -3  -1   4    5.86    1.44
  -1  -5  14    7.97    1.62
  -3  -2  16   16.16    2.18
  -2  -3  17    2.39    1.35
  -3  -3  14   14.59    2.53
  -3  -4   6    9.48    2.10
  -2  -5   7   14.94    2.27
  -3   0  16    1.73    1.45
  -3   1  15   -0.47    1.29
  -1  -5  13    6.58    1.68
  -3  -2  15   10.85    2.21
  -1  -4  16    2.31    1.30
   3   2  -6   64.55    3.40
   3   3 -10  229.51    7.78
   0   4 -16   25.39    2.03
   3   1  -6   26.83    2.36
   1   5 -11  157.24    5.93
   3  -1 -13  154.09    5.42
   3   2 -13   34.82    3.46
   3  -1  -9  144.40    4.52
   3   3  -9   43.34    3.62
   3   1 -14  339.13    9.91
   3   0 -14  208.93    6.74
   3   0  -7   90.13    3.58
   1   4  -3  146.12    3.95
   1   5 -10  137.17    5.50
   1   5  -7  191.99    5.95
   3   2 -12  122.07    5.80
   1   5  -9   29.95    2.76
   1   5  -8   19.45    2.39
   0   5 -12   55.24    3.39
   3  -1 -12  102.65    4.44
   3   1  -7   25.57    2.34
   3   1 -13  197.69    7.12
   2   4 -11   97.44    5.20
   2   3  -4  233.24    5.40
   3   0 -13  104.00    4.98
   0   5  -5  180.83    4.62
   3   2 -11  448.24   10.53
   3   0  -8   91.44    3.86
   2   2 -16   48.73    3.57
   1   1 -19   59.05    2.92
   2   4 -10   38.46    3.48
   2  -1 -17   46.21    3.07
   2   4  -9  168.58    6.22
   3   2 -10   64.67    4.21
   3   0 -12   44.03    3.38
   3  -1 -11  107.36    4.34
   0   5 -11   36.86    2.89
   2   4  -8   79.47    4.35
   2   4  -6   26.62    2.51
   0   4 -15   39.54    2.79
   3   2  -9  195.65    6.67
   3   1 -11   79.05    4.48
   0   5  -6   52.76    2.85
   3   2  -7   59.78    3.50
   3   2  -8  178.41    6.05
  -1   5 -11  227.83    5.52
   1   4  -4  403.42    6.96
   3   0 -11   65.20    3.86
   0   5 -10   34.95    2.85
   2   3  -5  125.42    4.28
   2   2 -15  102.31    5.15
   1   4 -13   23.15    2.75
   0   5  -7  133.85    4.61
   3   1 -10  415.73    9.45
   2   1 -16   31.46    3.14
   0   5  -8   29.32    2.54
   3   0 -10  117.77    4.77
   2   2  -4   92.38    3.24
   3   1  -9  493.42    9.61
  -1   5 -10   20.76    2.04
   1   0 -19   54.38    2.96
   1   1 -18  110.72    4.55
   3   1  -8   75.33    3.80
   3   0  -9   36.70    2.73
  -1   3 -17    2.07    1.18
   1   4 -12   57.30    3.99
   1   4  -5   20.46    1.99
   2   2 -14   28.58    3.23
   1  -2 -18    7.38    1.50
   1  -1 -19   26.62    2.11
   1   4 -11   43.84    3.57
   2  -2 -14   23.82    2.40
   0   3 -16   49.06    3.28
   2   2  -5  763.97    9.34
  -1   4 -14   15.69    2.05
   2  -1 -15  142.04    5.51
   2   2 -13  742.40   13.70
   1  -1 -18   34.11    2.74
   1   4 -10   64.66    4.06
   2   0 -15  123.28    5.53
   1   2 -16   13.80    2.44
   0   4 -13   12.14    2.20
  -1   2 -18   10.44    1.63
   1   1 -17   26.10    2.79
   2   1 -14  186.96    6.99
   2  -2 -13  133.82    4.75
   2   2 -12 1199.28   17.21
   0   0 -19   23.46    2.22
   2   2  -6 1657.33   14.62
   1   4  -8   32.07    2.75
  -1   1 -19   33.86    2.33
   1   4  -6  177.77    5.22
   2   1  -5  889.94    9.17
   1   4  -7  396.49    8.14
   2  -1 -14  121.48    5.14
  -2   3 -16  119.58    3.71
   2   0 -14   17.79    2.64
   0   4 -12   61.91    3.95
   2   2 -11  505.27   10.87
   1  -2 -17   30.67    2.58
  -2   4 -13  125.57    4.10
   0   4  -4 1741.94   12.80
   0   3 -15   33.91    3.14
   2   1 -13   36.18    3.41
  -1   4 -13  106.30    4.51
   2  -2 -12   20.54    2.08
   1   2 -15   13.16    2.59
   2   2 -10   85.01    4.41
   1   3  -4 2972.16   16.80
   2  -1 -13   87.30    4.35
   1   1 -16   82.38    4.66
   0   4 -11  144.55    5.73
   2   0 -13  157.94    6.09
   2   1 -12  252.23    7.77
   2   1  -6  404.72    6.91
   1   3 -12  189.79    6.97
   2   2  -9    6.79    1.80
   2   0  -6   75.70    2.83
   2  -1  -7   20.33    1.75
   0   4  -5  430.44    6.96
   2   1 -11    2.57    1.81
   2  -1 -12   63.12    3.57
   0   4 -10  268.98    7.53
   2   2  -8  191.94    5.82
   1   2 -14  199.18    7.30
   0   3 -14  137.51    5.79
   1   3  -5  726.18    9.03
   2   1  -7  152.60    4.55
   2   0 -12  110.21    4.93
   1   3 -11  207.04    7.05
  -1   3 -15   50.80    3.37
   0   0 -18   22.94    2.53
   2   2  -7  352.04    7.27
   1  -2 -16   54.38    3.49
  -1   0 -19    5.95    1.42
   1   0 -16   63.85    4.28
   0   4  -9   31.80    2.83
   2  -1  -8  536.57    7.62
   2   1 -10   59.64    3.58
   2   0  -7  695.38    8.79
  -2   2 -17   65.64    3.14
  -2   3 -15   39.60    2.75
   2   0 -11  140.04    5.26
   1   1 -15  459.48   10.76
   0   1 -17   12.69    2.28
   2  -1 -11   37.19    2.80
   1  -1 -16   35.53    3.25
  -1   4 -11   45.07    3.26
   0  -2 -18  188.40    5.65
   1   2 -13  247.16    8.00
   0   3 -13   86.90    4.83
   0   4  -7    5.73    1.57
   2   1  -9   11.22    1.90
   0   4  -6  105.54    3.88
   1   3  -9  225.60    6.67
   2   0 -10    1.66    1.43
   2  -1 -10  411.57    7.69
  -1   3 -14   15.88    2.45
   2   1  -8   43.78    2.90
   1   0 -15  283.30    8.36
   1   1 -14  701.88   13.17
   1  -2 -15  172.70    5.91
  -3   3 -14   39.70    2.40
  -1   2 -16   26.32    2.74
   1   2 -12  318.12    8.74
   1   3  -8   46.28    3.11
   0  -3 -17   20.14    2.13
   0   0 -17   27.82    3.03
   0   3 -12  427.75    9.91
   2   0  -9  148.99    4.85
   1  -1 -15  509.02   10.65
   0   1 -16  101.15    5.18
   1   3  -7  147.19    4.87
  -2   3 -14   61.29    3.52
   2  -1  -9  671.38    9.17
  -1   4  -9  132.71    4.92
   1   3  -6  305.77    6.41
  -2   4 -10   28.78    2.43
  -1   4  -5  125.83    3.58
   1   2 -11  110.15    5.05
  -1  -2 -19    3.99    1.42
  -1   1 -17  160.50    5.78
  -2   2 -16    7.23    1.76
  -3   2 -16   23.92    1.98
   2   0  -8   38.57    2.52
   0  -1 -17   33.05    3.10
   1   0 -14   44.29    3.61
   0  -2 -17  214.98    6.53
  -1   4  -6  210.63    4.99
  -1   3 -13   57.29    3.87
  -1   4  -8   55.81    3.15
   0   3 -11 1365.24   17.16
  -2  -3 -19   45.19    2.26
  -1   4  -7  268.12    6.09
   1  -1 -14  224.92    7.09
  -1   2 -15  210.02    6.98
  -1  -3 -18   25.94    2.24
   1   2 -10   66.20    3.84
  -2  -2 -19   45.81    2.55
  -1  -1 -18   41.44    3.06
   0   1 -15  178.00    6.82
   1   1 -12  207.07    6.87
   0   3 -10   24.20    2.64
  -2   0 -18   24.72    2.37
  -2   4  -8   41.83    2.65
  -2   3 -13  324.72    7.89
   0  -3 -16   89.10    4.09
   1   0 -13  107.13    5.03
  -1  -2 -18    5.51    1.67
  -1   3 -12   53.20    3.75
  -3   1 -17   99.29    3.71
   0   3  -9  278.08    7.09
  -1   1 -16  627.71   11.81
  -1   0 -17  133.54    5.54
  -2   2 -15  699.94   11.67
   0  -1 -16   24.13    2.87
  -4   1 -16   81.06    2.98
   0   3  -5 1157.81   10.60
   1   1 -11  387.19    8.70
   0  -2 -16   14.17    2.25
  -3   2 -15  117.76    4.35
  -1   2 -14  400.51    9.76
   0   1 -14   95.72    5.07
   0   3  -8   35.91    2.59
  -3   3 -12   21.00    2.25
  -1   3 -11   30.11    2.91
   0   0 -15    8.72    2.30
  -2   3 -12  159.14    5.68
  -2  -1 -18   30.66    2.60
   0  -3 -15  280.55    7.19
  -1  -1 -17   30.83    3.05
   1   1 -10 1848.26   17.52
  -1  -3 -17   30.08    2.62
   1  -2 -12   74.94    3.62
   0   3  -7  135.16    4.45
   1  -1 -12   47.40    3.21
  -2   0 -17   61.45    3.73
  -1   1 -15  237.10    7.64
  -2  -2 -18   22.24    2.26
  -1  -2 -17  148.81    5.60
   0  -1 -15   68.64    4.30
  -2   2 -14  404.67    9.28
   1   1  -7  304.81    5.85
  -1   2 -13  108.64    5.18
   1   0 -11   58.09    3.38
  -1   3 -10   23.63    2.53
  -3   1 -16   92.28    4.01
   0  -2 -15   39.83    3.31
   0   3  -6   37.50    2.35
  -2   3 -11  266.73    7.21
  -3   2 -14   56.85    3.46
   0   0 -14   51.49    3.85
  -3  -1 -18   26.32    2.17
  -3   3 -11  109.26    4.41
   1   1  -9   69.49    3.42
  -4   2 -13   78.18    3.46
   1  -1 -11   26.44    2.33
   1  -2 -11   55.07    2.95
   0  -3 -14  214.00    6.15
  -2  -4 -17   82.12    3.43
   0   1 -12  156.57    5.96
   1   0 -10   22.39    2.21
  -2  -1 -17   59.73    3.75
  -1  -1 -16  874.58   14.19
  -1   2 -12   39.12    3.37
   1  -2  -9   19.54    1.73
   0  -1 -14  124.60    5.48
   1   0  -8   36.39    2.33
   1   1  -8    2.48    1.31
  -2   3 -10   35.05    2.87
  -2   2 -13  295.18    8.15
  -3  -2 -18   71.87    3.28
   0   2  -9  133.37    4.84
  -1  -3 -16   11.29    1.99
  -2   0 -16  290.34    8.06
  -1   0 -15  101.34    5.19
   1   0  -7 1582.35   12.16
   0  -2 -14   55.90    3.60
   1  -1  -9  303.36    5.91
   0   0 -13  476.09   10.11
  -3   3 -10   95.64    4.17
  -4   0 -16   60.85    3.14
  -1  -2 -16  311.60    8.30
  -3   1 -15  367.23    8.35
  -2  -2 -17  104.92    4.68
  -3   2 -13   50.16    3.38
  -1   3  -8  131.10    4.53
  -2  -3 -17   47.06    3.12
   1  -1  -8 5252.85   22.60
   1  -1 -10  394.00    7.32
   0   1 -11  179.15    5.91
   1   0  -9  191.04    5.14
   1  -2 -10  669.20    8.83
  -1   3  -6  421.80    6.92
   0  -3 -13    7.13    1.75
  -3  -1 -17   39.94    2.98
  -1   3  -5  321.13    5.41
   0   2  -8  397.69    7.50
  -1   2 -11  172.32    6.00
   0  -1 -13   26.83    2.78
   0   2  -6  993.09    9.89
  -2   2 -12  210.49    6.89
   0   0 -12   27.96    2.73
  -1  -1 -15  210.65    7.18
  -3   3  -9  153.04    5.07
  -1   3  -7   24.23    2.10
  -4  -2 -17   19.07    1.92
   0  -2 -13   37.06    3.02
  -1   0 -14   46.59    3.75
   0   1 -10  192.71    5.70
  -5   0 -15   26.67    1.91
  -2   3  -8   17.00    2.01
  -2   0 -15   38.30    3.48
  -2  -4 -16   23.31    2.32
  -1  -2 -15  138.96    5.76
  -1  -3 -15   28.60    2.80
   0   2  -7  277.95    5.77
  -3   2 -12   29.94    2.83
  -4  -3 -17   15.91    1.74
  -3  -2 -17   54.25    3.28
  -3   1 -14   39.23    3.26
  -1   2 -10   22.51    2.38
   0  -3 -12   77.09    3.59
  -2  -2 -16   55.86    3.78
   0   0 -11   61.39    3.50
  -3   3  -8    4.74    1.44
  -2   2 -11   55.02    3.57
  -2  -3 -16   60.85    3.73
  -2   3  -7   39.20    2.52
  -4   2 -11   58.75    3.43
   0   1  -9  169.66    5.02
   0  -2 -12  169.23    5.47
  -4  -5 -16  201.06    4.29
  -1  -1 -14  266.26    7.89
  -1  -4 -14  118.21    4.56
  -2   3  -6 1417.56   12.53
  -2  -1 -15  395.16    9.74
  -3   3  -7   31.48    2.28
  -2   0 -14   31.22    3.17
  -3   2 -11   30.85    2.92
  -1   2  -9    1.05    1.29
   0   0 -10   64.80    3.34
  -5   0 -14   16.04    1.90
   0  -1 -11  204.11    5.75
  -4  -2 -16   19.20    2.25
  -5   1 -12    8.30    1.67
  -1  -2 -14   57.27    3.82
  -2   3  -5  261.26    4.96
  -5   2  -9   34.71    2.34
  -3   1 -13   26.00    2.87
  -1  -3 -14  876.56   13.14
  -2  -4 -15   61.20    3.54
   0  -3 -11   39.10    2.48
   0   1  -8  630.38    8.75
  -2   1 -12   21.84    2.82
  -5  -1 -15   15.60    1.84
  -4  -4 -16   55.52    2.96
  -2  -2 -15  223.48    7.33
   0  -2 -11  108.45    4.12
  -4   2 -10   31.10    2.65
  -3   3  -6  377.49    6.59
  -3  -4 -16   61.42    3.34
  -2  -3 -15  108.19    4.94
  -3  -3 -16   18.11    2.29
  -1  -1 -13  185.92    6.43
  -1   0 -12   90.64    4.51
  -3  -1 -15   47.56    3.60
  -1   2  -8  107.98    4.06
  -3   2 -10   12.56    2.12
  -2   0 -13   89.97    4.83
  -2  -1 -14  521.01   11.09
  -2   2  -9   24.12    2.37
   0   0  -9  107.53    3.92
   0  -1 -10  386.35    7.44
  -1  -4 -13 1011.84   12.64
  -5   1 -11   45.68    2.99
  -3  -5 -15    2.06    1.29
  -4  -5 -15  348.74    6.60
  -6   1  -9   83.60    3.09
  -1  -2 -13   60.04    3.73
  -1   2  -6  240.82    4.96
  -2   1 -11   25.63    2.71
  -4   2  -9  326.82    7.61
  -1  -3 -13 1198.59   14.94
   0  -3 -10  167.63    4.40
   0  -2 -10  171.10    4.75
  -2  -2 -14  345.07    8.97
  -1   2  -7   69.83    3.09
  -2   2  -8  694.97   10.08
  -1   0 -11  112.97    4.70
  -3   2  -9   15.37    2.16
  -4  -4 -15   22.51    2.31
  -4  -3 -15   27.98    2.69
  -3  -4 -15   95.87    4.40
  -2   0 -12   23.12    2.79
  -4   1 -11   59.22    3.78
  -3  -1 -14    2.97    1.97
  -3  -3 -15    0.59    1.57
   0   0  -8   35.24    2.29
  -2  -1 -13  380.48    9.41
   0  -1  -9  664.85    8.83
  -5  -3 -15   70.17    3.32
  -5   1 -10   43.78    3.06
  -5  -4 -15   27.51    2.10
  -3   1 -11   83.57    4.43
  -2   1 -10   34.64    2.84
  -6  -1 -12   47.35    2.79
  -4   2  -8  248.83    6.47
  -1  -4 -12  103.35    4.11
  -6   1  -8  258.30    5.57
  -1  -2 -12  463.70    9.27
  -3  -5 -14   34.32    2.65
  -2   2  -7  465.15    7.94
  -2  -2 -13  130.27    5.55
  -1  -3 -12  579.97    9.96
   0  -2  -9  495.66    7.37
  -4   0 -12    7.19    1.99
  -3   2  -8  488.30    8.96
   0  -3  -9   32.63    1.95
  -2  -4 -13  280.72    7.32
  -5  -1 -13   69.39    3.84
  -1   0 -10   69.41    3.51
  -1  -1 -11   84.75    3.98
  -2  -3 -13   24.95    2.71
  -4   1 -10   49.16    3.46
   0   0  -7  620.09    7.52
  -6  -3 -13   22.47    2.06
  -2  -1 -12  102.54    4.82
  -5  -5 -14   19.31    1.82
  -2   1  -9  157.71    5.21
  -2  -5 -12  244.09    6.22
  -1   1  -8   52.27    2.84
   0  -1  -8  696.62    8.31
  -3  -4 -14  111.84    4.88
  -3  -3 -14  102.96    4.94
  -4   2  -7  252.66    6.28
  -2   2  -6  288.67    5.78
  -5   1  -9   35.33    2.87
  -6  -4 -13   20.30    1.86
  -3   1 -10   34.32    2.96
  -3   2  -7  108.50    4.13
  -5  -3 -14   23.55    2.41
  -5  -6 -13   38.78    2.09
  -5   0 -11   48.05    3.37
  -6   1  -7  161.77    4.64
  -6  -1 -11   35.07    2.69
  -7  -1  -9   29.72    2.02
  -6  -2 -12    6.42    1.65
  -1  -4 -11   41.83    2.66
  -1  -2 -11  579.90    9.82
  -2  -2 -12   13.25    2.23
  -5  -2 -13  355.38    8.46
  -5  -1 -12  136.24    5.44
   0  -2  -8  775.95    8.35
  -3  -2 -13   53.82    3.83
  -1   0  -9   42.09    2.66
  -2  -4 -12  932.26   12.98
  -1  -3 -11   52.65    3.09
  -1  -4 -10  135.09    4.22
  -4   1  -9   21.25    2.46
  -1   1  -6  295.90    5.23
  -3  -5 -13   53.23    3.29
  -1  -1 -10  694.96   10.12
  -2  -1 -11   33.22    2.87
  -2  -3 -12  474.68    9.68
  -3   2  -6  577.45    8.52
  -2   1  -8  257.59    6.22
  -3  -1 -12   63.84    4.14
  -1   1  -7    6.96    1.37
  -3   1  -9  122.42    4.85
  -6  -5 -12   22.66    1.93
  -4  -6 -12   35.50    2.46
  -4  -3 -13  137.60    5.68
  -5  -5 -13   36.07    2.57
  -5   0 -10   66.07    3.97
  -6   1  -6   92.86    3.64
  -3  -4 -13   43.07    3.37
  -2  -5 -11  122.90    4.42
  -4   2  -6    2.62    1.29
  -6  -1 -10   52.54    3.34
  -5  -4 -13  108.19    4.53
  -6  -6 -11   16.25    1.53
  -6  -2 -11   46.56    3.19
  -4   0 -10   29.01    2.96
  -2  -2 -11  443.79    9.06
  -1  -2 -10  145.38    4.75
  -5  -1 -11   34.55    3.21
  -4   1  -8   35.90    2.89
  -3   2  -5   66.52    2.85
  -7  -2  -9  115.42    3.98
  -1   0  -8  232.98    5.39
  -3  -2 -12  302.45    8.40
  -1  -4  -9   31.75    2.06
  -1   0  -7  235.71    4.90
  -2  -4 -11   54.24    3.32
  -2  -1 -10  373.34    7.97
  -2   1  -7  153.25    4.48
  -1  -3 -10   67.12    3.20
  -2  -3 -11  277.96    7.25
  -3  -5 -12  109.60    4.56
  -3   1  -8  237.53    6.29
  -1  -1  -9 1165.48   12.39
  -3  -1 -11  270.42    7.71
  -4  -5 -12   33.80    2.83
  -6   1  -5   22.40    2.07
  -7   0  -5   16.09    1.65
  -6  -3 -11   35.29    2.85
  -4   2  -5   60.85    2.94
  -4  -3 -12  133.65    5.67
  -1  -3  -9   48.45    2.58
  -6  -5 -11   12.07    1.71
  -5  -3 -12   31.07    2.99
  -3  -3 -12  103.52    4.96
  -4  -6 -11   68.09    3.46
  -7  -1  -7   44.85    2.71
  -6  -4 -11    3.52    1.52
  -5  -4 -12   71.03    4.06
  -6  -2 -10   31.38    2.80
  -5  -6 -11   90.60    3.72
  -2  -5 -10  214.13    5.61
  -4   0  -9   19.07    2.51
  -3   2  -4   38.04    2.07
  -3   1  -7  288.53    6.47
  -5  -1 -10   47.42    3.65
  -2  -2 -10  105.40    4.34
  -2   1  -6  288.14    5.54
  -4  -2 -11   41.74    3.52
  -7  -2  -8   21.10    2.12
  -3   0  -9  197.41    6.08
  -7  -5  -9   39.34    2.27
  -1  -2  -9  157.64    4.55
  -3  -2 -11  180.30    6.25
  -2  -1  -9   66.73    3.41
  -7  -4  -9   26.47    2.15
  -4   1  -7  124.25    4.74
  -1  -2  -8  505.88    7.39
  -4   2  -4  233.09    5.19
  -3  -1 -10  600.66   10.86
  -2  -3 -10  178.82    5.50
  -2  -4 -10   68.28    3.48
  -3  -5 -11  210.73    6.26
  -4  -5 -11  267.79    7.33
  -5   1  -6   15.62    2.05
  -6  -3 -10   39.76    3.12
  -1  -1  -8  605.19    8.28
  -5  -3 -11  147.91    5.94
  -1  -1  -7  209.07    4.53
  -6  -5 -10   30.18    2.54
  -6  -1  -8  106.11    4.82
  -1  -3  -8  104.29    3.44
  -3  -3 -11   23.00    2.65
  -5  -4 -11   46.20    3.46
  -3   2  -3   53.85    2.21
  -6  -4 -10   20.24    2.37
  -4  -6 -10   39.58    2.84
  -5  -1  -9   27.74    2.93
  -3  -4 -11  116.69    5.06
  -6  -2  -9   34.24    3.05
  -4   0  -8    8.92    1.92
  -3   1  -6   49.43    2.77
  -7  -3  -8   18.31    2.08
  -6   0  -6   37.68    2.91
  -8  -3  -5   26.07    1.75
  -2   1  -5   13.64    1.47
  -4  -2 -10   23.93    2.79
  -2  -2  -9  166.83    5.09
  -7  -5  -8   86.90    3.39
  -2  -5  -9  164.42    4.80
  -3   0  -8  289.01    6.91
  -7   0  -4  104.98    3.50
  -7  -4  -8  199.76    5.50
  -3  -2 -10   20.32    2.37
  -2  -1  -8  947.72   11.24
  -5   1  -5  121.78    4.59
  -3  -1  -9   24.24    2.47
  -7  -1  -6   42.18    2.74
  -6  -3  -9   35.13    3.14
  -5   0  -7  161.24    5.76
  -5  -5 -10  119.43    5.07
  -4  -5 -10   58.09    3.63
  -3  -5 -10   49.77    3.23
  -2  -4  -9   54.61    2.98
  -4  -3 -10   76.26    4.37
  -6  -5  -9   46.36    3.12
  -5  -1  -8   49.89    3.58
  -6  -2  -8   29.48    2.90
  -6  -4  -9   62.97    3.82
  -3  -3 -10  132.31    5.20
  -3   0  -7  139.11    4.64
  -7  -2  -7   51.70    3.12
  -5  -6  -9   22.91    2.42
  -4  -4 -10   48.35    3.55
  -3   1  -5   64.02    2.95
  -3  -4 -10  135.57    5.19
  -1  -3  -7  909.73    9.02
  -6  -6  -8   18.73    2.07
  -2   0  -6  203.16    4.62
  -4  -2  -9   24.76    2.78
  -4   0  -7    4.00    1.52
  -6  -7  -7   56.44    2.56
  -5   1  -4   77.75    3.62
  -4   1  -5   52.98    2.93
  -2  -2  -8  106.62    3.90
  -3  -2  -9   93.34    4.28
  -5  -3  -9   58.97    4.05
  -2  -5  -8  124.76    4.06
  -5   0  -6  290.61    7.45
  -6  -1  -7  215.82    6.75
  -7  -2  -6   80.42    3.89
  -2  -1  -7  215.47    5.12
  -7  -6  -6   22.28    1.85
  -5  -4  -9    9.26    2.13
  -6  -5  -8   44.28    3.14
  -4  -5  -9   55.34    3.66
  -4  -3  -9   60.36    3.84
  -7  -4  -7   18.43    2.15
  -6   0  -5  498.59    9.54
  -3  -5  -9   47.08    3.15
  -2  -3  -8   97.84    3.74
  -7  -1  -4  136.66    4.76
  -5  -1  -7  262.89    7.49
  -4  -4  -9   19.13    2.50
  -2  -4  -8   78.81    3.37
  -3   0  -6  330.22    6.54
  -3  -3  -9  254.25    6.80
  -8  -3  -3   14.09    1.54
  -3   1  -4  659.91    8.09
  -6  -7  -6    9.62    1.46
  -3  -4  -9   86.04    4.13
  -5   1  -3   51.55    2.92
  -4  -2  -8   32.41    2.92
  -7  -6  -5   49.35    2.62
  -7  -5  -6   30.31    2.46
  -7  -2  -5   15.54    2.14
  -4   0  -6   71.19    3.50
  -8  -3  -2   48.60    2.47
  -5  -3  -8   55.18    3.79
  -4   1  -4   39.51    2.51
  -5   0  -5   34.03    2.76
  -6  -1  -6   33.03    2.97
  -7  -4  -6   63.70    3.58
  -5  -5  -8   99.87    4.86
  -3  -2  -8   51.35    3.10
  -7  -1  -3  125.72    4.64
  -6   0  -4  778.82   11.79
  -8  -4  -2  101.55    3.38
  -6  -2  -7  101.46    4.89
  -5  -7  -6   16.67    1.94
  -2  -2  -7  159.92    4.42
  -5  -4  -8  100.31    5.02
  -4  -1  -7   20.33    2.34
  -2  -5  -7  160.46    4.45
  -4  -5  -8   31.27    2.89
  -2  -1  -6  376.69    6.13
  -8  -3  -1   15.45    1.61
  -6  -7  -5   71.33    3.11
  -4  -3  -8  115.75    5.02
  -8  -2   1   31.62    1.83
  -5  -6  -7    1.10    1.51
  -5  -1  -6  513.77   10.22
  -3  -5  -8  163.52    5.28
  -7  -3  -5   57.65    3.55
  -7  -5  -5   14.01    1.93
  -4  -4  -8  120.90    5.14
  -3  -3  -8    3.60    1.45
  -5   1  -2  148.49    4.58
  -7  -1  -2   62.52    3.39
  -3   0  -5  785.44    9.54
  -2  -3  -7  134.29    4.11
  -4  -6  -7   46.14    3.16
  -3  -4  -8   51.82    3.15
  -2  -4  -7   53.61    2.74
  -3   1  -3  375.02    5.85
  -6  -1  -5 2510.55   22.58
  -3  -2  -7  439.57    8.09
  -6   0  -3  692.70   10.94
  -6  -6  -6   34.85    2.77
  -6  -4  -7   34.21    3.10
  -5   0  -4  179.19    5.73
  -6  -2  -6   66.04    4.14
  -4   0  -5   53.42    3.00
  -5  -3  -7    9.25    2.17
  -6  -7  -4  151.51    4.56
  -4   1  -3  283.52    5.87
  -3  -5  -7   35.98    2.66
  -7  -6  -3   14.73    1.80
  -5  -4  -7  183.49    6.57
  -7  -1  -1   24.90    2.36
  -4  -2  -7   54.33    3.43
  -8  -3   1  110.18    3.50
  -2  -5  -6   76.99    3.04
  -4  -1  -6   35.34    2.75
  -5  -6  -6   26.50    2.71
  -3  -3  -7  104.32    4.15
  -5  -1  -5  101.23    4.61
  -2  -2  -6 1118.53   10.78
  -3  -4  -7  306.75    7.01
  -5   1  -1   69.04    3.13
  -6   0  -2  416.79    8.46
  -6  -1  -4  160.45    5.85
  -4  -5  -7  147.79    5.51
  -8  -4   1   47.20    2.38
  -8  -3   2   29.79    1.95
  -6  -7  -3  126.39    4.27
  -7  -2  -2   67.26    3.75
  -6  -4  -6  108.59    5.18
  -7  -3  -3   34.51    3.00
  -4  -3  -7   40.16    3.07
  -6  -2  -5  106.78    5.08
  -7  -5  -3   20.75    2.27
  -7  -6  -2   58.81    3.01
  -7  -1   0   52.37    3.12
  -5   0  -3   64.52    3.54
  -4  -4  -7   73.76    4.09
  -8  -4   2   15.65    1.51
  -3   0  -4  231.80    4.93
  -2  -4  -6  211.94    4.90
  -5  -7  -4  208.47    5.85
  -5  -5  -6   54.88    3.81
  -5  -3  -6  186.48    6.52
  -2  -3  -6  180.20    4.48
  -3  -2  -6   34.44    2.48
  -4   0  -4  101.30    3.87
  -5  -4  -6  278.52    7.95
  -4   1  -2  289.43    5.74
  -6   0  -1  196.22    5.85
  -6  -5  -5   22.06    2.62
  -5  -6  -5   56.36    3.67
  -6  -6  -4   12.71    2.14
  -6  -1  -3  564.12   10.60
  -3  -5  -6  440.85    8.19
  -4  -2  -6  523.56    9.52
  -7  -2  -1   29.78    2.70
  -5  -1  -4  523.77    9.94
  -6  -7  -2  244.22    5.90
  -5   1   0   66.23    2.99
  -7  -6  -1   24.99    2.15
  -7  -5  -2   69.99    3.68
  -7  -1   1   33.60    2.59
  -6  -4  -5    0.32    1.72
  -4  -1  -5  427.68    8.22
  -6  -2  -4   47.72    3.62
  -3  -6  -5   21.40    2.09
  -3  -3  -6   88.69    3.72
  -4  -5  -6   98.26    4.57
  -3  -4  -6  502.67    8.67
  -2  -5  -5  198.44    4.66
  -5   0  -2  345.49    7.46
  -5  -7  -3   13.07    1.99
  -6   0   0   32.47    2.60
  -4  -6  -5   68.73    3.81
  -7  -6   0   55.14    2.92
  -4  -3  -6  406.84    8.65
  -5  -5  -5   47.96    3.52
  -2  -2  -5 4504.60   20.03
  -6  -6  -3  160.46    5.67
  -5  -3  -5  896.67   13.78
  -6  -5  -4   30.61    3.10
  -6  -7  -1  156.97    4.79
  -4  -4  -6  179.09    5.95
  -7  -1   2  114.60    4.27
  -5  -4  -5  120.18    5.37
  -6  -4  -4   18.97    2.70
  -6  -2  -3  377.67    9.14
  -4   0  -3  858.86   10.55
  -4  -7  -3   50.60    3.08
  -5  -1  -3  139.73    5.12
  -5   1   1   56.13    2.76
  -3   0  -3  416.62    6.38
  -4   1  -1  141.98    3.90
  -3  -2  -5  226.16    5.38
  -6   0   1  212.54    5.97
  -2  -4  -5  146.32    4.02
  -2  -3  -5 2204.17   14.55
  -4  -2  -5  102.77    4.26
  -5  -7  -2  163.12    5.35
  -3  -5  -5   31.35    2.37
  -7  -5   0   29.45    2.61
  -7  -2   1   43.89    3.19
  -6  -5  -3   56.81    3.85
  -4  -1  -4 4164.76   24.92
  -6  -1  -1    3.77    1.71
  -7  -6   2   26.22    2.10
  -5   0  -1   32.57    2.62
  -4  -5  -5  218.41    6.54
  -3  -6  -4   40.23    2.63
  -5  -5  -4  249.90    7.54
  -4  -6  -4   45.08    3.14
  -5  -3  -4  112.71    5.11
  -7  -1   4   21.33    2.05
  -3  -3  -5   17.02    1.82
  -6  -2  -2  142.75    5.73
  -7  -6   3   46.98    2.52
  -5  -6  -3   51.15    3.59
  -3  -4  -5  371.34    7.28
  -6  -7   1   36.46    2.49
  -4  -3  -5   27.45    2.53
  -5  -4  -4   67.87    4.12
  -7  -5   1   23.66    2.42
  -4  -4  -5  198.03    6.18
  -6   0   2   17.46    2.11
  -7  -2   2   22.80    2.39
  -6  -5  -2   96.64    4.89
  -7  -6   4   25.00    1.91
  -7  -3   1   54.58    3.56
  -4  -7  -2 1974.68   17.74
  -6  -6  -1   79.34    4.20
  -2  -5  -4  289.26    5.50
  -7  -1   5   24.99    2.11
  -5  -7  -1   66.52    3.63
  -5  -1  -2  320.94    7.61
  -5  -2  -3   48.55    3.43
  -6  -1   0   67.13    3.79
  -6  -7   2   24.47    2.09
  -4   0  -2 3958.76   22.07
  -4   1   0 1545.28   12.33
  -6  -4  -2   62.22    4.07
  -7  -1   6   39.78    2.41
  -7  -5   2   38.49    2.80
  -6  -2  -1   52.75    3.73
  -7  -2   3   51.83    3.29
  -5  -5  -3  465.63   10.21
  -5   0   0  432.81    8.13
  -4  -5  -4   65.64    3.76
  -3  -2  -4  789.29    9.51
  -4  -6  -3   72.15    3.90
  -6  -6   0   85.43    4.27
  -3  -5  -4   45.08    2.78
  -5  -6  -2   19.08    2.54
  -6   0   3   67.19    3.43
  -5  -3  -3  168.29    6.11
  -4  -1  -3 1776.51   15.64
  -6  -5  -1  190.97    6.67
  -7  -5   3   40.65    2.88
  -5  -7   0  483.56    9.09
  -5  -4  -3  622.91   11.64
  -6  -7   4   29.78    2.05
  -6  -1   1   51.43    3.40
  -2  -4  -4 1494.31   12.06
  -7  -2   4   64.04    3.54
  -4  -7  -1  212.07    6.02
  -2  -3  -4  220.27    4.52
  -6  -4  -1  502.03   10.90
  -4  -3  -4   88.06    4.00
  -4  -4  -4  172.28    5.64
  -6  -7   5   13.95    1.51
  -6  -2   0   18.43    2.60
  -5  -2  -2   28.69    2.67
  -5  -1  -1   75.97    3.80
  -3  -3  -4 1786.16   14.93
  -3  -4  -4  171.08    4.93
  -7  -2   5   48.21    3.01
  -6   0   4   78.63    3.61
  -6  -5   0   48.75    3.64
  -5  -5  -2  651.78   12.07
  -5  -6  -1 1025.65   14.64
  -4   1   1  151.95    3.90
  -7  -2   6   60.28    3.21
  -4   0  -1 1930.27   15.12
  -4  -6  -2  843.31   12.60
  -5   0   1    2.79    1.35
  -6  -1   2   68.20    3.93
  -4  -5  -3   91.01    4.33
  -5  -3  -2  135.62    5.52
  -7  -2   8   20.95    1.84
  -2  -5  -3  197.04    4.54
  -6  -6   2   28.94    2.76
  -4  -7   0   39.28    2.88
  -7  -4   5   19.86    2.25
  -5  -4  -2  383.31    9.17
  -6  -2   1   52.70    3.64
  -6   0   5  145.91    4.74
  -4  -1  -2  628.78    9.22
  -5  -7   2   19.95    2.23
  -3  -5  -3  103.33    4.01
  -3  -6  -2    2.95    1.34
  -3  -2  -3  399.96    6.63
  -7  -5   5   76.04    3.41
  -4  -4  -3   20.02    2.32
  -5  -1   0   66.65    3.56
  -4  -3  -3   55.99    3.23
  -5  -6   0  278.95    7.83
  -6  -1   3   30.26    2.76
  -7  -2   9   64.89    2.55
  -6  -3   1  327.04    8.78
  -5  -7   3   20.40    2.21
  -6  -4   1   98.56    5.04
  -6   0   6   32.80    2.43
  -7  -3   9   24.79    1.82
  -4  -7   1   53.94    3.29
  -6  -6   4   36.85    2.82
  -4  -6  -1   82.21    4.25
  -6  -2   2   36.46    3.21
  -3  -4  -3   44.03    2.65
  -4  -5  -2   58.80    3.58
  -5   0   2    8.81    1.65
  -3  -1  -2  446.77    6.61
  -2  -4  -3 1414.27   11.54
  -5  -3  -1   21.59    2.70
  -3  -3  -3  209.64    5.13
  -5  -4  -1  231.57    7.21
  -7  -4   7   95.85    3.71
  -4   0   0 1240.35   11.95
  -5  -7   4   60.09    3.22
  -6  -6   8   17.33    1.71
  -5  -6   1   62.12    3.95
  -6  -6   7   86.20    3.50
  -6  -1   4   90.74    4.38
  -6  -4   2   79.66    4.63
  -6  -3   2  183.92    6.65
  -6   0   8   59.36    2.95
  -7  -3   7  153.58    4.83
  -6  -5   3   35.98    3.24
  -5  -5   0   56.27    3.84
  -5  -7   5   96.05    3.81
  -4  -1  -1  138.44    4.48
  -5  -7   6   16.65    1.82
  -5  -2   0  315.00    7.80
  -3  -6  -1  153.28    4.98
  -6  -6   6   21.20    2.13
  -5  -1   1  201.03    5.99
  -6  -2   3  147.19    5.79
  -3  -5  -2  350.16    7.22
  -6  -6   5   21.27    2.23
  -4  -3  -2   44.75    2.98
  -2  -5  -2   18.90    1.70
  -4  -6   0  340.00    8.24
  -5  -4   0  370.26    9.10
  -5   0   3  263.39    6.35
  -6  -4   3   21.56    2.87
  -4  -5  -1   80.10    4.15
  -6  -3   3  121.23    5.41
  -4  -7   3    1.79    1.43
  -3  -2  -2  170.34    4.35
  -6  -2   4  183.34    6.47
  -4   0   1  690.78    8.92
  -3  -4  -2  136.43    4.38
  -4   1   3   42.36    2.20
  -6  -4   4  129.00    5.67
  -6  -1  12   41.07    2.14
  -5  -2   1   18.37    2.42
  -5  -1   2  198.79    5.96
  -4  -4  -1   71.78    3.73
  -6  -3   4   37.91    3.37
  -3  -3  -2  106.60    3.71
  -4  -7   4   24.60    2.40
  -4  -6   1  287.17    7.67
  -6  -5   8   43.32    2.95
  -3  -6   0  266.82    6.61
  -4  -1   0  169.05    4.78
  -6  -1   7   19.14    2.32
  -4  -3  -1   81.82    3.79
  -3  -1  -1  763.02    8.37
  -5  -4   1  127.74    5.53
  -5   0   4  391.99    7.86
  -5  -6   4   23.92    2.71
  -6  -5   7   85.84    4.14
  -2  -4  -2   15.46    1.57
  -5  -5   2   27.13    3.03
  -3  -5  -1  334.26    7.15
  -4  -5   0   95.64    4.54
  -4  -7   5   69.82    3.53
  -4  -7   9   16.51    1.59
  -6  -5   6   25.95    2.68
  -6  -5   5   46.90    3.44
  -6  -3  12   19.93    1.82
  -5  -2   2   95.25    4.51
  -4  -6   2   29.40    2.88
  -5  -1   3   56.31    3.37
  -6  -1  10  109.07    4.10
  -5  -5   3   46.16    3.65
  -6  -2  11  253.17    6.06
  -6  -3  11    1.24    1.26
  -4   0   2   36.93    2.42
  -4  -4   0   50.20    3.25
  -5   0   5   84.62    3.85
  -5  -6   5   57.56    3.67
  -5  -6   8   83.93    3.87
  -3  -6   1  445.46    8.63
  -4   1   4   16.19    1.57
  -5  -6   6  212.43    6.53
  -3  -4  -1   63.52    3.14
  -6  -3  10  150.15    5.19
  -3  -2  -1  109.81    3.57
  -4  -3   0   64.97    3.47
  -6  -1   9   39.78    2.85
  -4  -5   1   61.70    3.71
  -6  -2  10  234.55    6.38
  -4  -1   1   84.90    3.49
  -6  -1   8   48.72    3.18
  -4  -6   3   99.88    4.77
  -5  -5   4  324.35    8.81
  -6  -3   9  455.90    9.31
  -3  -7   5  110.37    4.19
  -3  -3  -1  442.84    7.27
  -3  -5   0  221.89    5.94
  -5  -4   3  150.86    6.10
  -5  -2   3  223.20    6.71
  -6  -2   9   43.21    3.10
  -5  -1   4   62.57    3.62
  -6  -3   8  497.82   10.18
  -5   0   6   49.44    3.07
  -3  -7   6   27.15    2.32
  -6  -3   7  152.40    5.94
  -6  -2   8   71.21    4.05
  -6  -2   7   32.04    2.99
  -4  -6  12   16.79    1.57
  -3  -7   7   32.92    2.36
  -4  -4   1  274.79    7.17
  -4  -5   2  265.56    7.45
  -4   0   3  290.03    5.95
  -4  -3   1   67.86    3.59
  -5   0   7  111.19    4.48
  -5  -2   4   37.88    3.06
  -2  -5   0   27.72    2.03
  -5  -1   5   87.40    4.22
  -4  -1   2  133.42    4.37
  -3  -4   0    2.03    1.36
  -5  -5   5    5.69    2.09
  -5  -5   8   59.85    3.94
  -3  -5   1   26.40    2.46
  -5   0  13   70.07    3.05
  -5  -5   6  107.86    5.25
  -5   0   8   43.72    3.06
  -3  -6   3  122.17    4.88
  -4  -5   3   24.49    2.73
  -3  -2   0   98.52    3.38
  -4  -6  10    5.25    1.60
  -4  -6   5   53.73    3.67
  -5  -3  14   72.47    3.17
  -5  -1   6  105.11    4.75
  -5  -2   5   42.19    3.35
  -3  -3   0   55.82    2.84
  -4  -6   7   30.35    2.87
  -4  -6   6   26.14    2.75
  -4  -6   9   31.14    2.64
  -5   0  12   91.07    3.71
  -4  -3   2  489.97    9.15
  -4   1   6   53.04    2.60
  -4  -5   4  222.14    7.06
  -4   0   4   92.82    3.60
  -3  -6   4   65.51    3.76
  -5  -1   7   44.67    3.32
  -5  -2   6   42.91    3.41
  -5  -4  10   10.83    2.24
  -4  -1   3  163.33    4.97
  -3  -5   2   27.93    2.53
  -3  -1   1 1095.46    9.95
  -5  -4   9    6.03    2.08
  -4  -4   3  555.51   10.41
  -5   0  11  300.66    6.90
  -3  -4   1  706.27   10.05
  -2  -6   3  410.45    7.70
  -2  -5   1  286.16    5.94
  -5  -4   6   68.00    4.45
  -2  -4   0  137.50    3.82
  -3  -6  12  118.67    3.86
  -5  -4   8  395.98    9.73
  -5  -2  13   94.22    4.17
  -5  -3  12   23.11    2.56
  -3  -6   5  252.11    7.06
  -5  -1  12  360.68    8.09
  -5   0  10  221.32    6.25
  -5   0   9   37.52    2.82
  -5  -3  11   57.26    3.87
  -4  -5  12    7.53    1.74
  -4  -3   3  905.05   12.77
  -4   1   7   82.82    3.30
  -3  -6  11   31.19    2.51
  -3  -3   1  489.52    7.82
  -5  -1  11  151.82    5.56
  -3  -2   1 1503.69   12.56
  -5  -2  11  290.73    7.93
  -4  -4   4   23.33    2.70
  -3  -6   6   72.85    4.02
  -4   0   5  557.84    8.82
  -4  -5  11   16.68    2.31
  -2  -6   4  249.59    6.28
  -3  -6  10   48.37    3.12
  -5  -1  10   54.02    3.58
  -3  -6   7    9.71    2.00
  -5  -2  10  162.93    6.24
  -4  -4  14  163.13    5.06
  -4  -5  10    6.52    1.98
  -3  -6   8  120.11    5.02
  -5  -1   9   16.99    2.40
  -4  -5   8   47.60    3.73
  -5  -1   8    1.56    1.55
  -3  -4   2  184.56    5.35
  -5  -2   9   16.25    2.56
  -5  -2   7   26.04    2.82
  -4  -5   7  221.44    7.25
  -5  -2   8    5.64    2.01
  -4   1   8  614.87    8.96
  -4  -3   4   67.40    3.83
  -2  -5   2   36.04    2.44
  -3  -5  14   69.48    3.17
  -4  -2  16   38.72    2.48
  -4  -4  13   45.77    3.20
  -3  -1   2  148.09    3.91
  -4   0   6  190.50    5.25
  -4  -1  16   16.40    1.82
  -2  -4   1    2.69    1.18
  -4   1   9  395.28    7.39
  -4  -1   5  144.70    4.86
  -4   1  13   17.78    1.97
  -3  -3   2  169.00    4.81
  -2  -6  11   49.93    2.93
  -4  -4  12  120.17    5.27
  -4   0  15   29.84    2.34
  -3  -5  13   90.24    4.00
  -3  -2   2 1274.99   12.00
  -3  -4   3   49.78    3.06
  -2  -5  15   47.02    2.36
  -3  -5   5   22.95    2.60
  -4  -2   5   20.56    2.35
  -4  -4  11  130.67    5.69
  -4  -2  15   21.26    2.28
  -2  -6   7   45.02    3.19
  -4   0   7   70.69    3.45
  -4  -4   5   69.91    4.23
  -2  -5   3  160.19    4.86
  -4  -4  10   25.35    3.03
  -4  -4   9   11.27    2.38
  -2  -6   8   88.47    4.16
  -4  -1   6   40.78    2.89
  -4  -4   8  384.56    9.74
  -3  -5  12  170.75    5.83
  -4   1  11  124.66    4.43
  -4  -2   6   34.48    2.92
  -4   0   8  812.91   11.61
  -3  -4   4  529.79    9.47
  -3  -3   3 2004.76   16.67
  -4   1  10  117.39    4.27
  -3  -5   6  246.87    7.29
  -3  -1   3  551.99    7.52
  -4  -1  14   96.24    4.51
  -2  -4   2  785.68    9.51
  -3  -5  10   71.57    4.27
  -4   0  13   24.06    2.52
  -4  -1   7   60.11    3.51
  -3  -5   7   56.49    3.81
  -3  -5   8   24.56    2.82
  -3  -5   9  126.94    5.59
  -2  -5   4  296.58    6.87
  -3  -3  16   20.49    2.22
  -4   0  12    7.73    1.85
  -3  -2   3  204.88    5.11
  -3  -4  14   52.77    3.42
  -3   0   4   51.61    2.50
  -4  -3   9  500.57   11.11
  -4  -1  13   42.54    3.39
  -3  -4   5 1135.86   14.32
  -4  -3   8  181.35    6.87
  -4  -2  12  184.38    6.76
  -4  -3   7   53.62    3.82
  -4   0  11   11.59    2.06
  -4  -1  12   79.74    4.49
  -4  -2  11 2101.76   22.36
  -2  -5  13   76.01    3.89
  -3  -3   4  102.13    4.09
  -4  -1  11  785.51   13.24
  -4  -2  10   97.80    5.17
  -2  -5   5   42.11    2.91
  -4   0  10   66.10    3.80
  -3  -1  17  128.37    4.48
  -3   1   6   69.26    2.69
  -4   0   9  359.14    8.03
  -4  -2   9  247.09    7.71
  -4  -1  10  188.33    6.47
  -2  -4   3  174.63    4.73
  -4  -2   7   24.59    2.69
  -3   1  16  109.83    3.97
  -2  -5  12   43.66    3.28
  -3  -4  12   80.34    4.60
  -2  -3   2  892.54    9.30
  -4  -1   9  183.07    6.22
  -4  -1   8   45.81    3.32
  -3  -4  11  344.28    9.21
  -2   0  19   20.66    1.71
  -2  -4  15   81.15    3.91
  -3   0   5 1104.05   10.62
  -3  -3   5  185.14    5.60
  -2  -5  11  108.98    4.95
  -3  -4  10  384.24    9.73
  -1  -5   4  168.71    4.67
  -3  -4   9   37.83    3.50
  -2  -5   6  501.42    9.54
  -2  -5  10    1.82    1.79
  -3  -4   7   61.59    3.95
  -3  -4   8   44.88    3.61
  -3  -1  16   34.50    2.86
  -2  -5   8   40.08    3.24
  -2  -5   9  190.84    6.44
  -3   1   7 1309.53   11.84
  -2  -4   4  281.80    6.31
  -3  -3   6   67.42    3.71
  -7   2  -7    3.73    1.09
  -7  -3  -7    4.34    1.45
  -1   1  -7    6.62    1.29
  -7  -1  -8    9.09    1.72
  -7   0  -8   10.27    1.70
  -7  -3  -6    1.60    1.32
  -6  -1  -9   15.40    2.40
  -8  -2  -3    5.27    1.20
  -5   4  -6    5.40    1.35
  -4   1  -9   18.68    2.56
  -7  -3  -4    7.71    1.66
  -6   3  -6    6.24    1.50
  -5   2  -8    7.35    1.98
  -8  -2  -2    8.34    1.34
  -6   4  -4    2.06    1.09
  -8  -2  -1    5.68    1.22
  -5   1  -8   17.32    2.45
  -7   3  -4    2.89    1.05
  -3  -1  -8   11.37    1.87
  -7   0  -6   13.49    2.09
  -8  -2   0    6.13    1.17
  -7  -3  -2    4.71    1.48
  -7  -2  -4    7.48    1.81
  -7  -1  -5   19.67    2.40
  -7  -3  -1    8.97    1.67
  -8  -1  -1    1.11    1.13
  -3   4  -5    9.12    1.53
  -5   1  -7   15.29    2.34
  -7  -2  -3    2.10    1.55
  -8   0  -1    9.42    1.54
  -6   3  -5   11.44    1.88
  -8  -1   0    2.26    1.24
  -5   4  -4    5.74    1.59
  -5   2  -6    7.60    2.08
  -6   4  -3   12.80    1.68
  -8  -1   1    2.14    1.15
  -8   0   0    2.40    1.21
  -8   1   1    0.60    1.04
  -7   0  -3   16.07    2.39
  -6   3  -4   14.69    2.07
  -8  -1   3    2.28    1.04
  -8   1   2    2.52    1.09
  -6   4  -2    8.81    1.62
  -8   0   2    8.78    1.44
  -2   2  -5    9.11    1.37
  -6   5   1    3.98    1.10
  -4   1  -6    9.81    1.88
  -7  -2   0    7.40    1.76
  -7   1  -2    2.14    1.59
  -2   1  -5   11.64    1.48
  -8   0   3   11.41    1.53
  -6   2  -4   18.93    2.53
  -6   4  -1    8.95    1.74
  -6   5   2    2.76    1.14
  -6   3  -2    8.49    1.94
  -6   4   0    5.05    1.58
  -5  -3   0   14.26    1.80
  -6  -1  -2    5.60    1.89
  -6   5   3    9.54    1.45
  -7   3   2    1.42    1.30
  -4   5  -1   16.10    1.93
  -7   3   3    8.75    1.70
  -7   1   1    6.38    1.94
  -5   5   1    8.42    1.76
  -7  -1   3    4.75    1.72
  -6   3   0    9.86    2.16
  -5  -2  -1   16.07    2.13
  -6   5   5    0.78    1.07
  -5   5   2    5.17    1.65
  -6   3   1    7.58    2.06
  -7   2   4    7.13    1.87
  -7   0   4    9.30    2.03
  -5   6   6    2.65    1.10
  -4   4  -1   17.45    2.28
  -6   3   2    4.54    1.97
  -7   2   6    4.33    1.57
  -5   5   3   18.33    2.29
  -6   4   4    6.73    1.83
  -7   2   7    4.39    1.55
  -6  -2   5   11.28    1.93
  -6  -2   6   11.29    1.83
  -7   0   8   10.64    1.74
  -5   6   8    0.43    0.99
  -4   6   4   12.61    1.81
  -6   4   5    5.54    1.72
  -6   3   3    5.74    1.90
  -6   2   2   15.55    2.67
  -7   0   7    1.33    1.41
  -7   1   9    2.46    1.32
  -7   2   9    2.33    1.20
  -6   1   2   20.26    2.85
  -7   1   8    4.82    1.49
  -7   2   8    4.84    1.46
  -6   2   3   19.89    2.87
  -6   4   7   17.04    2.18
  -6   1   3   13.42    2.62
  -5   4   3   13.75    2.30
  -5   3   2    0.11    1.68
  -4   6   6    7.72    1.67
  -6   2   5   11.28    2.35
  -6   0  12    1.85    1.20
  -6  -1   7   19.59    2.45
  -6  -1   5    4.64    1.79
  -6   1   5    7.20    2.07
  -6  -1   6    5.89    1.79
  -6   3  12    0.36    1.14
  -3   5   2    4.82    1.52
  -6   2  13    7.26    1.40
  -5   3   3    8.32    2.29
  -4   6   7    0.63    1.37
  -6   1   6   14.04    2.60
  -5   5   8    8.30    1.82
  -6   3  11   15.61    1.92
  -5   1   2    2.44    1.84
  -4   3   1    9.61    2.09
  -4   5   4    1.95    1.65
  -6   2  12    1.32    1.33
  -5   5   9    2.92    1.53
  -5   2   3    8.25    2.13
  -4   6   9   13.57    1.98
  -6   2   9    5.65    1.94
  -4   3   2   13.18    2.21
  -6   2   8   14.57    2.50
  -6   2   7    4.57    2.01
  -4   6  10    6.44    1.59
  -5   5  11    8.89    1.66
  -5   4  14   10.60    1.52
  -5   1   4    5.28    1.84
  -4   6  13    4.98    1.20
  -5   2   5    5.16    2.10
  -5   0  14    2.87    1.32
  -4   6  12    2.57    1.20
  -5   1  15    1.68    1.18
  -4   1   2   10.85    1.85
  -4   6  11    5.04    1.44
  -4   5   7   16.48    2.48
  -4   4   5   21.44    2.75
  -4   5  15   13.69    1.61
  -2   6   5    7.20    1.50
  -4   5   8   13.59    2.35
  -5   4   9   19.07    2.67
  -5   3  13    0.26    1.41
  -4  -1   4    3.57    1.39
  -5   3  12    6.91    1.89
  -5   2  13    5.46    1.87
  -3   5   5   12.18    2.13
  -5   3  11   10.85    2.29
  -4   5  13   15.43    2.13
  -4   1  17    0.05    0.99
  -5   3  10   10.05    2.36
  -3   6   9    3.24    1.74
  -5   2  11    1.02    1.80
  -3   6  15   13.59    1.62
  -4   4   7    1.59    1.86
  -4   1   4   14.66    2.08
  -4   4  15    6.11    1.66
  -3   6  14   10.39    1.68
  -4   3  16    2.48    1.42
  -2   7  13    6.17    1.30
  -4   4  14   10.88    2.09
  -4   1  16    1.27    1.31
  -4   1   5    0.78    1.39
  -4   3  15   12.11    2.12
  -3   5  16    1.90    1.31
  -4   0  14   13.02    2.13
  -4   2  15   14.32    2.30
  -2   6   8   15.92    2.27
  -2   6  16    1.98    1.23
  -3   3  18    9.72    1.59
  -3  -1   4    4.68    1.26
  -3   1   3    0.06    1.25
  -3   4   6    4.11    1.75
  -3   2  18    5.16    1.42
  -4   3  11    9.55    2.42
  -3   1  18    8.87    1.40
  -3   3   5    0.25    1.35
  -3   4  16    8.03    1.92
  -4   1  12    5.47    2.08
  -3   3  17    8.88    1.87
  -1   7  14    2.96    1.20
  -2   6  14    8.21    1.86
  -3   5   9    1.10    1.74
  -4   2  10   17.58    2.86
  -3   0  16    1.16    1.43
  -3   2  17    1.42    1.46
  -2   5  17   13.30    1.91
  -2   6  13    2.51    1.67
  -2   3  19    0.06    1.13
  -2   2  19    2.77    1.25
  -1   6  17    5.02    1.36
  -3   0  15    9.03    1.99
  -3  -1  12   14.73    2.10
  -1   5   5   14.17    1.69
  -3   1  15    0.32    1.65
  -3   4  10    6.94    2.21
  -2   3  18    8.01    1.77
  -2   4  17    5.24    1.74
  -1   5  18    2.51    1.38
  -2   5  14   18.13    2.61
   0   7  14   10.48    1.61
  -2   0  17    9.15    1.72
  -2   4  16    3.25    1.85
  -2   3  17    6.46    2.00
   0   6  17    3.75    1.41
  -1   5  17    3.65    1.66
  -2   0  16    6.54    1.83
  -1   4  18    5.86    1.83
  -1   0  18   15.47    1.86
  -1   5  16   18.02    2.52
   0   6  16    2.21    1.49
  -3   1  10    4.99    1.87
  -1   5   7    5.44    1.52
   0   2  20   -0.05    1.02
  -2   1  16   18.71    2.65
  -1   3  19    4.99    1.58
   0   6   8   14.93    1.98
  -1   3  18    6.07    1.90
  -1   0  17   -0.25    1.32
   0   5   5    2.81    1.05
   0   1  19    0.40    1.24
  -1   3  17   23.01    2.83
   0   3  19   14.43    2.06
   0   4  18   15.74    2.31
   0   2  19   10.69    1.91
  -1   1  17    3.13    1.76
  -2   2  12   19.65    2.81
   1   5  18   16.30    2.01
  -1   5  10   16.50    2.47
  -1   4   8   12.89    1.98
   0   1  18    3.35    1.62
   1   4  19    7.54    1.63
  -2   2  10    4.86    1.73
   1   6   8    0.62    1.13
   1   6  14   12.10    2.15
   1   1  19   13.99    1.80
   0   3  17   20.70    2.81
   0   5   9    2.22    1.47
  -1  -1  13    3.27    1.55
  -1   2  14   14.69    2.68
   2   1  19   11.29    1.53
   0   0  16    3.58    1.74
  -1   2  13    4.09    2.02
  -1   1  13    1.04    1.63
   2   3  18    4.90    1.77
  -1   0  12    7.97    1.84
   3   6  14   13.81    1.91
   3   3  18    4.82    1.51
   1   0  16   10.21    2.16
  -1  -1   8    1.78    1.10
   4   4  17    4.80    1.33
   0  -1  13   17.99    2.29
   3   6   9    7.89    1.59
   3   6  11    8.04    1.77
   3   3  17    6.67    1.74
   2   4  14    7.08    2.19
   0   1  12    7.47    1.88
   2   1  16    9.05    2.06
   4   3  16   17.71    2.24
   1   4   8    3.94    1.34
   2   3  14   18.66    2.81
   3   2  16    0.72    1.67
   4   1  16   16.90    2.12
   1  -1  13   10.86    1.98
   3   1  16   19.45    2.42
   5   2  16   12.10    1.57
   6   5  11   12.24    1.43
   5   5  12    3.76    1.45
   1   0  13    3.17    1.65
   5   4  14    4.14    1.53
   3   2  15   18.77    2.67
   5   5  11   15.55    2.07
   1  -1  12    7.61    1.87
   5   2  15   12.13    1.87
   2  -1  13   18.63    2.45
   5  -1  14   11.21    1.40
   1   1  12    9.47    1.94
   3   4  12   18.85    2.54
   3   2  14   13.22    2.55
   4   4  12   17.88    2.60
   6   2  13    1.86    1.34
   5   2  14    1.24    1.54
   6   1  13    3.10    1.34
   6  -1  12   -0.05    0.98
   5   1  14   15.87    2.14
   6   3  12    7.59    1.73
   5   3  13   13.01    2.17
   4   4  11   16.07    2.55
   4  -1  13    3.72    1.70
   5  -1  13    0.40    1.24
   2   0  12   21.36    2.63
   4   2  13   17.26    2.70
   4  -2  12    3.21    1.50
   7   3  10    4.72    1.30
   1  -2   9    1.06    1.13
   3   1  13    8.85    2.36
   4   0  13    2.09    1.83
   4   1  13    6.67    2.15
   5   5   7   14.00    1.88
   6   0  12    5.05    1.47
   5   4  10   14.64    2.30
   2   3   9   12.45    1.89
   4   2  12   12.39    2.48
   7   2  10    7.48    1.48
   4   3  11   14.01    2.52
   4  -1  12    9.05    2.15
   7   3   9    5.46    1.43
   3  -1  12    9.65    2.15
   2  -2  10   16.19    2.05
   3   0  12   14.32    2.51
   4   0  12    4.55    2.02
   6   0  11   13.59    2.05
   5   0  12   10.22    2.08
   6   4   8   13.71    2.09
  -7  -1  -9   35.79    2.55
  -2  -3  -6  179.40    4.42
  -4  -1 -11   44.04    3.63
  -6   2  -9   79.56    3.55
  -4  -4  -7   75.03    3.70
  -2   2  -9   23.42    2.22
  -3  -4  -5  367.50    6.26
  -5  -1 -11   34.39    3.20
  -5   0 -11   54.88    3.77
  -2   3  -8   18.00    1.77
  -4   3  -9   93.90    3.99
  -4  -3  -9   54.42    3.69
  -4   2 -10   30.37    2.76
  -1   2  -7   71.28    2.69
  -6  -1 -10   58.65    3.69
  -5  -4  -7  174.65    5.71
  -4  -2 -10   26.97    2.87
  -5  -3  -9   54.60    3.82
  -7  -2  -8   23.62    2.32
  -1   0  -7  252.28    5.02
  -5  -2 -10   14.22    2.50
  -2  -2  -8  102.37    3.89
  -2  -3  -5 2171.06   13.66
  -6  -4  -6  105.15    4.28
  -6  -3  -8   37.24    3.09
  -4  -4  -6  179.98    5.24
  -2   1  -9  178.06    5.31
  -6  -2  -9   36.57    3.13
  -2   0  -9  312.26    6.99
  -3  -3  -8    3.71    1.53
  -5   1 -10   45.78    3.42
  -3  -1 -10  632.05   11.22
  -4   1 -10   52.09    3.68
  -4  -1 -10  334.42    8.60
  -6   1  -9   97.52    4.34
  -5  -4  -6  268.38    6.82
  -3  -3  -7  105.46    4.07
  -6   3  -7   32.62    2.21
  -4  -3  -8  118.97    4.90
  -3   1 -10   36.44    3.03
  -5   3  -8  115.72    4.31
  -5  -1 -10   44.62    3.60
  -6  -4  -5    0.77    1.33
  -5   2  -9   36.39    2.94
  -8  -2  -5   17.74    1.53
  -4   0 -10   25.94    2.75
  -5  -3  -8   50.54    3.52
  -3   0 -10   21.08    2.47
  -3  -2  -9   99.86    4.40
  -6   2  -8  295.29    6.78
  -4  -2  -9   24.94    2.83
  -4  -4  -5  195.77    5.16
  -5  -2  -9   98.03    4.99
  -2   2  -8  702.10    9.66
  -4   2  -9  328.83    7.99
  -2  -1  -8 1021.94   11.56
  -8  -2  -4   53.34    2.42
  -2  -2  -7  167.37    4.54
  -4   3  -8  193.41    5.77
  -5  -4  -5  116.00    4.41
  -7  -2  -7   48.91    3.12
  -6  -2  -8   30.05    2.97
  -7  -3  -5   52.53    3.07
  -6  -4  -4   21.76    2.14
  -3   2  -9   18.19    2.28
  -2   3  -7   39.87    2.31
  -6  -3  -7   45.01    3.31
  -3  -3  -6   89.98    3.49
  -5   1  -9   34.49    3.11
  -4  -3  -7   39.04    2.87
  -2  -2  -6 1141.50   10.70
  -3   3  -8    3.15    1.45
  -4  -4  -4  150.89    4.38
  -4  -1  -9  215.13    6.82
  -8  -1  -5  172.91    4.22
  -5  -1  -9   29.26    3.13
  -5  -3  -7   11.18    2.10
  -3  -1  -9   22.55    2.47
  -2   0  -8   91.16    3.72
  -2   1  -8  253.89    5.92
  -6   1  -8  291.11    7.53
  -3  -2  -8   48.79    3.04
  -6  -1  -8  106.96    5.11
  -7   1  -7   67.65    3.21
  -5  -2  -8   80.42    4.48
  -4  -2  -8   29.31    2.75
  -5  -4  -4   62.15    3.20
  -7  -1  -7   46.74    3.16
  -3   1  -9  125.83    4.99
  -7  -2  -6   80.06    3.91
  -3   0  -9  193.52    6.16
  -5   3  -7   87.33    4.03
  -7   2  -6   58.27    2.73
  -7   0  -7   14.09    2.01
  -8  -1  -4   81.23    3.12
  -6  -3  -6   24.54    2.62
  -3  -2  -7  445.37    7.96
  -2  -1  -7  229.92    5.29
  -3  -3  -5   16.71    1.65
  -4  -3  -6  412.19    8.09
  -4   2  -8  267.83    7.31
  -3   3  -7   29.60    2.43
  -5  -3  -6  184.41    6.06
  -8   0  -4  132.20    3.81
  -5  -1  -8   57.88    3.94
  -7  -3  -3   25.67    2.30
  -8  -1  -3   96.16    3.44
  -2   2  -7  500.74    7.74
  -7  -2  -5   16.41    2.26
  -4   3  -7  169.57    5.55
  -7  -1  -6   43.36    3.07
  -6  -2  -7   93.27    4.72
  -4  -1  -8  109.61    4.82
  -3   2  -8  518.74    9.33
  -4   4  -6   19.81    2.02
  -2   3  -6 1439.35   12.31
  -6  -3  -5  229.95    6.75
  -5  -2  -7   78.50    4.33
  -4  -2  -7   56.59    3.50
  -2   0  -7 1052.61   11.14
  -4   1  -8   33.83    3.00
  -8   0  -3  159.81    4.32
  -7   2  -5   51.59    2.80
  -2  -1  -6  365.12    6.08
  -8  -1  -2   11.22    1.57
  -2   1  -7  153.00    4.45
  -6   2  -7   75.66    3.83
  -5   4  -5   18.26    1.98
  -3   1  -8  248.51    6.51
  -5   2  -7  149.89    5.78
  -3  -2  -6   35.65    2.38
  -3  -3  -4 1709.26   12.92
  -4  -3  -5   27.84    2.27
  -3  -1  -7  402.27    7.67
  -5  -3  -5  883.08   12.60
  -6  -3  -4  439.00    9.11
  -8   0  -2   50.59    2.66
  -6  -1  -7  205.92    6.92
  -6  -2  -6   71.01    4.23
  -3   2  -7  115.66    4.41
  -5   3  -6   33.03    2.81
  -7   3  -3   17.49    1.69
  -5  -1  -7  266.82    7.70
  -6   1  -7  185.50    6.37
  -4   2  -7  242.14    6.86
  -7   0  -5   16.18    2.23
  -6   0  -7    5.16    2.04
  -5  -2  -6   61.97    3.89
  -7   2  -4   49.20    2.92
  -4  -1  -7   21.22    2.34
  -5   0  -7  152.43    6.03
  -4  -2  -6  498.76    9.09
  -2   2  -6  312.41    5.86
  -3   3  -6  381.22    7.49
  -3   1  -7  282.88    6.75
  -2   0  -6  204.25    4.67
  -7  -1  -4  137.48    5.30
  -6  -3  -3  242.73    6.72
  -5  -3  -4  110.53    4.50
  -6   2  -6   16.44    2.35
  -4  -3  -4   80.90    3.45
  -6  -2  -5  102.10    4.88
  -3  -3  -3  202.31    4.27
  -2   1  -6  301.61    5.76
  -6  -1  -6   28.46    3.09
  -4   4  -5    3.83    1.50
  -7   3  -2   87.14    3.39
  -3  -2  -5  222.46    5.18
  -7   0  -4  114.67    4.92
  -4   3  -6  308.13    7.47
  -3  -1  -6  556.03    8.55
  -4   1  -7  124.91    5.02
  -2   3  -5  277.97    5.28
  -5  -1  -6  506.18   10.41
  -7   2  -3   11.24    1.87
  -7  -2  -2   67.68    3.70
  -6   0  -6   40.68    3.45
  -5  -2  -5  624.48   11.07
  -5   3  -5  242.62    6.95
  -6  -3  -2  106.19    4.50
  -7  -1  -3  125.05    5.14
  -6  -2  -4   44.97    3.38
  -5  -3  -3  164.33    5.27
  -5   1  -6   18.43    2.60
  -8  -1   2   67.00    2.81
  -3   2  -6  578.85    9.24
  -4  -2  -5   99.11    4.08
  -5   0  -6  288.50    8.10
  -7   3  -1   35.49    2.39
  -4  -1  -6   34.19    2.80
  -4  -3  -3   50.68    2.68
  -7   1  -3   37.72    3.04
  -6  -1  -5 2481.43   23.65
  -6   2  -5  117.34    5.03
  -8   0   1   16.02    1.76
  -7  -2  -1   29.55    2.67
  -7   2  -2   22.36    2.29
  -3   1  -6   53.00    3.01
  -6  -3  -1   22.90    2.36
  -4   2  -6    2.69    1.62
  -3   4  -4  102.29    3.72
  -3   3  -5  171.49    4.98
  -7  -1  -2   60.35    3.75
  -6   0  -5  517.99   10.99
  -3  -2  -4  760.50    8.89
  -6  -2  -3  376.09    8.90
  -5  -1  -5   88.94    4.62
  -5   4  -3    1.25    1.44
  -5   2  -5   47.12    3.48
  -5  -2  -4  370.56    8.41
  -5  -3  -2  131.13    4.64
  -3  -1  -5  250.52    5.55
  -5   5  -1   35.02    2.40
  -4   4  -4    8.58    1.76
  -7   3   0   16.60    1.92
  -6  -1  -4  156.89    6.11
  -7   0  -2   71.67    4.11
  -4   3  -5   56.86    3.45
  -5   3  -4   39.75    3.18
  -8   1   3   18.02    1.68
  -6  -3   0   61.33    3.35
  -4  -3  -2   41.34    2.36
  -4  -2  -4    9.98    1.65
  -5   0  -5   30.55    3.07
  -6   3  -3   41.81    3.13
  -8   0   4   33.98    2.07
  -7  -1  -1   25.90    2.75
  -4  -1  -5  435.55    8.51
  -7  -2   1   40.35    2.88
  -6  -2  -2  131.64    5.36
  -6   0  -4  780.61   13.60
  -3   2  -5   64.68    3.19
  -2   3  -4  372.08    5.91
  -6  -3   1  289.02    6.67
  -5  -3  -1   20.59    2.15
  -5  -2  -3   48.74    3.28
  -7   1  -1   30.56    2.93
  -6  -1  -3  554.76   11.15
  -7   3   1   17.21    1.96
  -7   0  -1   22.10    2.60
  -5  -1  -4  517.92   10.13
  -7  -2   2   20.62    2.20
  -5   2  -4   19.01    2.57
  -4   2  -5   63.84    3.62
  -5   4  -2   20.33    2.38
  -3   1  -5   63.94    3.17
  -3  -2  -3  376.97    6.02
  -7  -1   0   57.25    3.74
  -6   2  -3  102.93    5.02
  -4   0  -5   57.77    3.35
  -5   5   0   45.67    2.82
  -4  -3  -1   76.69    3.01
  -5   3  -3   59.00    3.82
  -6  -2  -1   52.53    3.51
  -7  -2   3   48.29    2.96
  -4   1  -5   49.39    3.27
  -4  -2  -3   93.40    3.69
  -3   3  -4  385.94    7.32
  -3  -1  -4  160.10    4.35
  -5   0  -4  182.48    6.36
  -3   4  -3   95.84    3.69
  -6   0  -3  711.32   12.84
  -4   4  -3  145.04    5.07
  -4   3  -4   30.78    2.65
  -7   0   0    6.00    1.88
  -7   1   0   36.60    3.13
  -7  -2   4   54.88    2.95
  -4  -1  -4 4100.77   25.18
  -7  -1   1   33.65    2.89
  -2   2  -4  266.44    5.02
  -5  -2  -2   28.46    2.59
  -5  -1  -3  127.41    5.19
  -6   2  -2  108.94    5.29
  -6   3  -1   22.46    2.60
  -6  -2   0   19.73    2.42
  -6   4   1   26.02    2.50
  -6   0  -2  417.48    9.97
  -5   2  -3   41.59    3.43
  -5   4  -1  150.96    5.59
  -7  -1   2  121.36    5.02
  -7   0   1   32.37    2.97
  -5  -3   1  280.51    6.20
  -6   1  -2   74.81    4.54
  -3   2  -4   34.64    2.43
  -3   0  -4  227.07    5.20
  -6   5   4    5.91    1.33
  -6  -1  -1    3.97    2.06
  -4   2  -4  243.24    6.79
  -4   0  -4   99.28    4.27
  -5   3  -2   10.11    2.18
  -5   0  -3   65.81    4.06
  -7   2   2  113.44    4.81
  -4  -2  -2  356.42    6.83
  -3   1  -4  694.69    9.33
  -4   1  -4   37.18    2.85
  -6  -2   1   50.65    3.39
  -2   3  -3   47.81    2.25
  -7   0   2   19.32    2.52
  -4  -1  -3 1744.51   15.89
  -3  -1  -3 1112.99   10.55
  -4   4  -2  308.43    7.39
  -7   1   2    3.63    1.71
  -6   0  -1  187.34    6.79
  -4   3  -3   64.95    3.71
  -5  -1  -2  315.41    7.82
  -6   4   2   36.11    2.91
  -6   1  -1   46.98    3.81
  -7  -1   4   19.09    2.33
  -3   3  -3  117.96    4.16
  -7   2   3   28.08    2.72
  -3   4  -2   50.82    2.86
  -6  -1   0   59.89    3.97
  -5   2  -2  207.33    6.91
  -7   0   3  374.32    8.88
  -5   4   0   43.73    3.34
  -6  -2   2   34.24    2.87
  -4   5   0   90.50    3.98
  -7   1   3   42.29    3.23
  -5   0  -2  362.04    8.56
  -5   3  -1    9.89    2.24
  -5  -2   0  290.11    6.98
  -4  -2  -1   67.05    3.03
  -4   0  -3  873.44   11.69
  -4   2  -3   33.99    2.79
  -6   0   0   37.19    3.42
  -6   4   3    1.83    1.49
  -7   3   7  145.71    4.32
  -6   1   0   55.95    4.14
  -6  -2   3  128.05    4.99
  -3   0  -3  409.12    6.70
  -6  -1   1   50.90    3.64
  -7   1   4   43.09    3.37
  -6   5   7   54.54    2.58
  -7  -1   7   10.86    1.68
  -5  -1  -1   74.09    3.98
  -3   2  -3   55.06    2.92
  -7   2   5   98.55    4.38
  -4  -1  -2  592.79    9.09
  -7   0   5  105.36    4.69
  -7  -1   6   39.22    2.72
  -3   5   0   23.89    2.09
  -4   3  -2  125.71    5.00
  -3   1  -3  388.33    6.87
  -7  -1   5   29.73    2.59
  -7   1   5   75.42    4.06
  -6  -2   4  166.18    5.50
  -5   4   1   81.77    4.44
  -5   2  -1   61.17    4.08
  -3  -1  -2  441.82    6.51
  -5   6   7   22.36    1.81
  -5  -2   1   16.66    2.01
  -6   0   1  224.90    7.37
  -4   5   1   36.02    2.83
  -6  -1   2   72.18    4.17
  -5   0  -1   29.95    2.85
  -7   1   6   39.07    3.02
  -6   1   1   22.05    2.84
  -7   1  10   45.80    2.35
  -5   3   0  482.12   10.49
  -3   3  -2   94.38    3.81
  -5   1  -1   69.34    4.10
  -4  -2   0    4.47    1.35
  -3   4  -1  127.71    4.40
  -5  -1   0   61.84    3.64
  -4   0  -2 3977.87   24.25
  -2   3  -2  250.18    4.77
  -4   2  -2  183.21    5.77
  -6  -1   3   34.55    3.11
  -4  -1  -1  140.72    4.47
  -6   0   2   17.04    2.58
  -5   5   4   16.27    2.26
  -7   0   6   18.98    2.32
  -5  -2   2   92.17    4.01
  -4   4   0   25.54    2.60
  -5   4   2   24.85    2.75
  -4   3  -1  171.52    5.79
  -6   4   6   85.98    4.13
  -3   0  -2   96.51    3.31
  -4   5   2   36.11    2.92
  -5   0   0  406.87    9.12
  -3   2  -2  737.82    9.64
  -5   3   1  103.72    5.12
  -2   4  -1  424.38    6.25
  -6  -1   4   89.05    4.50
  -7   1   7   51.58    3.23
  -5   1   0   64.45    3.96
  -3   5   1  120.86    4.29
  -5  -1   1  189.51    5.98
  -6   0   3   69.70    4.38
  -4  -2   1  483.58    7.58
  -4   6   5   27.26    2.40
  -5   5   5   16.57    2.25
  -5  -2   3  206.88    5.82
  -4   0  -1 1867.87   16.56
  -6   4   8  464.22    8.64
  -4   2  -1   12.28    2.10
  -6   2   4  115.44    5.55
  -4   4   1    4.70    1.79
  -3   3  -1  281.43    6.26
  -6   0   4   83.36    4.68
  -4  -1   0  166.93    4.78
  -3   4   0  114.63    4.22
  -5   0   1    3.65    1.73
  -4   3   0  102.39    4.63
  -6   1   4   82.33    4.79
  -5   5   6  155.05    5.56
  -4   5   3   11.84    2.15
  -5  -2   4   33.98    2.60
  -5  -1   2  184.49    5.86
  -5   1   1   59.46    3.91
  -6  -1   9   34.56    2.72
  -6  -1   8   44.79    3.16
  -6   0   5  146.51    5.97
  -5   4   4  127.69    5.59
  -4  -2   2  157.60    4.39
  -3   6   4   32.02    2.45
  -5   5   7  142.83    5.29
  -3   0  -1  899.22    9.43
  -6   1  13   33.75    2.16
  -4   2   0 1284.27   14.97
  -3   2  -1  483.86    7.86
  -4   0   0 1234.16   13.31
  -6   4   9  131.10    4.49
  -6   2   6   23.24    2.88
  -5   0   2    8.18    1.97
  -4   4   2  107.44    4.87
  -5  -1   3   51.83    3.30
  -6   0  11   25.51    2.37
  -4   1   0 1613.79   16.03
  -5  -2   6   42.04    2.82
  -4  -1   1   77.66    3.43
  -5   4   5   52.43    3.82
  -6   0  10   17.75    2.31
  -6   1  12   41.88    2.72
  -5  -2   5   39.90    2.81
  -2   4   0  295.75    5.43
  -6   0   9   15.04    2.29
  -6   3  10   84.95    4.00
  -3   3   0  390.87    7.38
  -3   4   1  328.69    7.13
  -4  -2   3  218.69    5.14
  -6   2  11   25.13    2.52
  -4   6   8   28.25    2.54
  -6   1  11    6.24    1.76
  -6   0   8   66.73    4.14
  -5  -1   4   62.59    3.61
  -5   3   4   62.10    4.27
  -5   0   3  266.63    7.43
  -6   3   9   35.16    2.97
  -6   1  10   21.55    2.58
  -6   0   6   29.90    3.15
  -6   0   7   17.85    2.55
  -3   6   5   38.91    2.78
  -5   4   6  192.31    6.87
  -6   3   8   23.86    2.69
  -6   2  10   46.14    3.29
  -5   1   3    7.03    2.17
  -4   4   3   94.12    4.59
  -4   0   1  677.10    9.91
  -4   5   5  118.00    5.19
  -6   1   9   35.49    3.25
  -5   5  12    9.34    1.56
  -3   5   3   33.33    2.74
  -6   1   8    3.16    1.95
  -4   1   1  144.88    5.06
  -4  -1   2  128.76    4.30
  -6   1   7   35.30    3.45
  -5   4   7  196.05    6.89
  -5   2   4  260.84    7.97
  -3   0   0   23.89    1.91
  -3   2   0  668.04    9.12
  -4  -2   4  863.62   10.15
  -5   0   4  393.41    9.03
  -2   5   2  134.22    4.00
  -5   5  10   48.53    3.02
  -4   5   6   40.48    3.34
  -3   6   6   41.39    2.94
  -4   4   4   51.08    3.70
  -3   4   2   92.50    4.10
  -3   3   1  401.75    7.70
  -5   0   5   79.49    4.38
  -4   0   2   37.25    2.67
  -4  -2   5   17.82    1.82
  -5  -1  11  143.32    5.04
  -5  -1   5   82.00    4.15
  -2   4   1    9.95    1.43
  -4   3   3   30.73    2.98
  -4  -1   3  164.69    4.83
  -5   1   5   70.18    4.43
  -5   2  15   21.78    2.04
  -3   5   4   67.57    3.79
  -5  -1  10   51.33    3.36
  -5  -1   9   16.29    2.29
  -5  -1   6  105.95    4.72
  -5   3  14   28.21    2.44
  -5   2   6  160.49    6.49
  -3   6   7   42.27    3.12
  -5  -1   8    3.00    1.64
  -5  -1   7   41.31    3.18
  -5   0  13   78.90    3.80
  -5   1   6  170.60    6.50
  -4  -2   6   33.77    2.31
  -5   4   8    3.12    1.94
  -5   1  14   74.70    3.65
  -3   2   1   60.22    3.03
  -5   2  14   81.55    3.86
  -3   0   1 2287.07   14.97
  -4   0   3  285.53    6.63
  -5   0  12  101.51    4.60
  -2   5   3   88.00    3.50
  -4   3   4   40.39    3.28
  -3   4   3  470.16    9.02
  -3   6   8   86.05    4.24
  -4   5  14   69.95    3.37
  -3   1   1  187.58    4.68
  -4   1   3   36.47    2.80
  -5   1  13   21.82    2.52
  -5   0  11  315.52    8.17
  -3   3   2  107.32    4.14
  -4   4   6   36.74    3.33
  -5   0  10  223.53    7.17
  -5   0   6   52.36    3.64
  -5   2  12   22.13    2.78
  -5   1  12   94.56    4.77
  -5   0   9   38.30    3.41
  -5   0   7  116.04    5.34
  -5   3   8  791.41   14.06
  -5   0   8   49.90    3.69
  -5   3   9   56.02    4.10
  -5   1  11  171.69    6.47
  -4  -1   5  141.29    4.62
  -4   2   4   16.85    2.29
  -4   3   5   69.99    4.20
  -2   4   2   88.31    3.36
  -2   3   1  305.24    5.54
  -4   0   4   93.34    4.01
  -4   5  12  198.81    6.26
  -5   1  10  186.51    6.98
  -2   6   6   27.64    2.46
  -4   2  17   24.48    2.01
  -5   2   7  346.08    9.49
  -5   2  10   14.69    2.71
  -5   1   7  268.76    8.07
  -5   2   8  610.25   12.57
  -5   1   9  109.20    5.47
  -5   2   9  141.58    6.27
  -5   1   8  104.30    5.34
  -3   5   6   26.65    2.73
  -4   5  11  293.17    7.82
  -3   4   4    3.24    1.57
  -3   2   2   14.95    1.86
  -4   5   9   29.89    3.00
  -4   5  10   17.63    2.53
  -4   4   8  218.28    7.35
  -3   0   2   16.31    1.71
  -2   5   4   34.53    2.47
  -3   3   3  155.73    5.05
  -4   2   5   82.34    4.22
  -3   1   2  131.53    4.06
  -4   0   5  568.07    9.69
  -4   0  15   27.50    2.38
  -3   6  13   47.49    3.02
  -2   7  12   10.12    1.55
  -3   5   7   80.72    4.50
  -4   2  16   57.27    3.26
  -2   6   7   27.75    2.57
  -3   6  12   24.06    2.47
  -3   6  10   36.09    3.02
  -4  -1  12   78.78    3.91
  -3   6  11   24.92    2.61
  -3   4   5   71.64    3.95
  -4   2   6  267.79    7.64
  -4   0   6  185.52    5.84
  -4  -1  11  725.29   11.57
  -4   1  15   68.75    3.79
  -3   5   8   64.52    4.17
  -2   4   3  825.84   10.23
  -4  -1  10  172.77    5.78
  -4   1   6   51.95    3.49
  -4  -1   9  174.81    5.74
  -4  -1   6   40.63    2.78
  -4   3  14   45.33    3.50
  -4   4  10  245.96    7.92
  -3   3   4   52.40    3.21
  -4   4   9  707.42   13.10
  -4  -1   8   42.80    2.99
  -3   5  15   36.56    2.86
  -2   3   2    3.87    1.24
  -4  -1   7   52.28    3.18
  -3   0   3   52.77    2.60
  -2   5   5  121.50    4.51
  -4   2   7  383.46    9.31
  -4   3  13    6.42    2.03
  -4   0  13   24.57    2.73
  -3   4  17   10.82    1.78
  -4   1  14   95.62    4.77
  -4   3  12   61.31    4.33
  -4   2  14   49.35    3.71
  -4   1   7   83.79    4.48
  -4   0  12    9.03    2.11
  -3   5  14   74.98    4.10
  -2   6   9   39.68    3.18
  -2   6  15   18.62    2.13
  -4   2  13   74.31    4.58
  -4   1  13   24.29    2.98
  -4   0  11   12.80    2.35
  -4   0  10   61.82    4.05
  -4   3  10   16.30    2.73
  -4   2  12  195.36    7.23
  -4   3   9   74.06    4.73
  -3   5  13  113.14    5.16
  -3   4   7   40.25    3.32
  -4   0   9  354.81    8.75
  -4   2  11   31.32    3.39
  -4   1  11  140.14    6.04
  -2   5   6  614.62   10.31
  -4   0   7   74.30    3.99
  -4   0   8  817.13   12.83
  -2   4   4  120.00    4.21
  -3   0   4   52.74    2.67
  -3   5  12  142.65    5.95
  -3   1  17   72.95    3.62
  -3  -1   5  301.76    5.88
  -1   5   4  345.80    6.12
  -4   1  10  126.88    5.77
  -3   5  11   39.25    3.50
  -3   1   4  434.66    7.55
  -3   5  10   39.34    3.48
  -4   2   9   49.19    3.92
  -3   4  15   47.27    3.63
  -4   2   8   50.88    3.84
  -1   7  13  104.38    3.77
  -3   4   8   39.50    3.47
  -4   1   9  427.26   10.00
  -4   1   8  626.08   11.73
  -1   7  12   17.68    1.99
  -2   3   3  103.69    3.57
  -3   3   6   37.84    2.98
  -1   6   7  102.59    4.08
  -3   3  16   51.03    3.58
  -2   6  12   48.11    3.48
  -2   5   7  215.79    6.47
  -3  -1   6   27.95    2.11
  -2   6  11   46.58    3.46
  -2   6  10   23.03    2.66
  -2   4  18   64.25    3.33
  -3   1  16  121.96    5.01
  -3   0   5 1089.93   11.63
  -2   5  16   64.71    3.74
  -3   2  16   39.20    3.24
  -3  -1  13  178.15    5.73
  -3   1   5  111.88    4.15
  -2   4   5   27.39    2.38
  -3   3  15  118.85    5.52
  -2   5   8   20.44    2.59
   0   7  15   46.20    2.40
  -1   6   8  128.30    4.80
  -3   2   6   20.28    2.29
  -2   5  15   39.53    3.27
  -3   3  14   69.97    4.59
  -1   6  16   22.34    2.25
  -3   2  15   55.46    4.00
  -3   4   9    7.11    2.14
  -3   0  14  190.25    6.47
  -3   0   6  501.26    8.26
  -2   5   9   65.98    4.07
  -2   1  18   28.83    2.44
  -2   3   4  125.17    4.07
  -3   1   6   76.67    3.58
  -3  -1  11   68.74    3.72
  -3   3  13   14.44    2.66
  -3   2   7  614.68   10.55
  -1   6   9   75.68    3.98
  -2   4   6   70.88    3.63
  -2   2  18   32.74    2.74
  -3  -1  10  375.09    7.95
  -3   2  14   12.80    2.63
  -3   1  14   63.12    4.20
  -1   4  19   24.34    2.17
  -3   0  13  100.69    4.90
  -1   6  15   51.02    3.30
  -3   0   7   88.44    3.85
  -3   3  12   86.28    5.09
  -2   5  13  216.26    7.32
   0   7  13   54.12    2.92
  -3   1   7 1331.72   14.78
  -3  -1   9  444.08    8.33
  -3   2  13   47.09    3.96
  -3  -1   7   19.48    1.89
   0   7  12  101.96    3.88
  -3  -1   8   68.38    3.31
  -3   0  12   41.53    3.34
  -3   3  11   43.28    3.77
  -3   1  13  151.32    6.27
  -2   5  12  961.52   15.23
  -1   6  14   52.93    3.51
  -3   3  10   47.21    3.78
  -2   4   7   70.75    3.76
  -1   5   6  121.89    4.31
  -3   2  12    7.82    2.26
  -3   0  11   67.89    3.99
  -2   5  11  196.47    6.95
  -3   1  12  105.88    5.24
  -2   3   5   84.02    3.51
  -2   1  17   47.45    3.34
  -2   5  10   24.59    2.87
  -2   2  17   26.10    2.76
  -1   6  13    3.80    1.83
  -2   2   4  142.11    3.96
  -3   2  11   37.00    3.46
  -1   4   4  182.26    4.39
  -3   0  10  111.71    4.84
  -3   1  11  116.22    5.46
  -2   4   8  282.06    7.47
  -1   6  12   61.78    3.95
  -2   3  16   34.24    3.33
  -3   2  10   40.33    3.49
  -1   6  10   61.35    3.79
  -1   6  11    7.05    1.90
  -3   0   9   33.59    2.81
  -1   1  19   24.77    2.10
  -3   2   9  301.93    8.07
  -3   2   8    4.87    1.86
  -3   0   8   92.07    4.07
  -2  -1  14  163.35    5.50
  -2   3   6  189.56    5.36
  -3   1   9  162.50    5.80
  -2   2  16  229.29    7.50
  -3   1   8  102.02    4.49
   0   5  18  110.53    4.25
  -2   3  15  183.40    6.98
  -2   0  15  125.02    5.28
  -1   5  15   38.41    3.40
  -1   2  19   19.54    2.12
   0   6  15   26.19    2.67
  -1   4  17   26.78    2.91
   0   4  19   19.98    2.16
  -1   5   8   47.84    3.27
  -1   1  18   34.66    2.84
  -2   3   7  647.93   10.28
  -2   3  14  152.17    6.54
  -2   4  11  535.32   11.44
  -2  -1  13   32.83    2.78
  -1   4   5  377.50    6.64
  -2   2  15  127.19    5.91
  -1   2  18   10.35    2.14
  -2   1  15  144.46    6.01
   0   6   9   53.97    3.32
  -2   4  10  575.77   11.39
  -1   5   9  119.70    5.03
  -1   5  14   95.21    5.12
  -2   4   9  281.36    7.75
  -2   3  13   33.07    3.42
   0   6  14   44.54    3.34
  -2   0  14   17.90    2.52
   0   5  17   30.01    2.80
   1   6  17    9.92    1.63
  -2   1   5   61.04    2.79
  -2   2  14   23.59    3.03
  -2  -1  12  229.05    6.42
  -2   3  12    2.22    1.79
  -1   5  13   96.52    5.15
  -2   1  14  128.63    5.80
   0   6  13   71.06    4.17
  -2   0  13  150.67    5.81
  -1   4   6   15.10    1.83
  -2   2  13  140.44    6.14
  -2  -1  11    1.74    1.35
  -1   5  12  147.90    6.16
  -2   2   7   86.83    3.78
  -2   3  11    8.42    2.09
  -1   2  17   30.80    3.16
  -2  -1   7  129.42    3.81
   0   5  16   48.74    3.59
   0   6  12   19.20    2.52
  -2   1  13   95.40    5.02
   1   6  16   37.27    2.79
  -2   1   6   48.03    2.61
   2   6  17    7.75    1.40
   0   0  18   19.73    2.03
  -1   5  11   34.89    3.25
  -2   0   6   73.30    2.94
  -2  -1  10   51.80    3.00
   0   6  11  182.01    6.20
  -1   3  16    6.80    2.22
  -1  -1  15  415.92    8.46
  -2   2   8  316.87    7.27
  -2   0  12   97.77    4.69
   0   6  10    0.09    1.50
  -1   0  16   66.26    3.92
   0   5   6  486.05    7.62
  -2   1  12   67.81    4.10
  -1   4   7   17.22    1.96
  -2   1   7   18.29    1.94
   0   5  15  126.29    5.60
  -2   2  11    2.98    1.76
   0   3  18   39.61    3.22
  -2   0  11  133.45    5.13
  -2   0   7  665.21    8.88
  -2  -1   9   13.78    1.75
  -1   2  16   50.49    4.01
   1   6  15   40.96    3.09
  -2   1  11   36.87    3.14
  -1   1  16   35.48    3.31
  -2   1   8  566.60    9.12
  -1   3  15   28.85    3.28
   0   2  18  206.21    6.58
   2   6  16  159.00    4.85
   2   5  18   22.34    2.07
   0   5  14  131.94    5.84
  -1   4   9   64.21    3.65
  -2   0  10    1.36    1.46
  -1   3   5  142.00    3.87
   1   5  17   32.03    2.80
   0   5   7   20.01    2.03
  -2  -1   8   44.22    2.54
  -1  -1  14  645.80   10.81
  -1   0  15  262.93    7.64
  -2   2   9  140.35    5.17
  -2   1  10  411.81    8.70
  -1   3  14   63.46    4.48
  -1   4  12  479.75   10.77
  -1   2  15  174.16    6.86
   0   0  17   26.59    2.62
  -2   0   9  152.02    4.89
  -1   1  15  510.22   11.05
   0   5   8  236.28    6.22
   0   5  13 1821.91   20.62
   1   3  19   57.89    3.26
  -2   1   9  672.28   10.62
  -1   4  11    3.79    1.86
   1   6  13   67.30    3.98
   1   0  18    9.46    1.65
   2   6  15   67.98    3.57
   1   2  19    4.48    1.51
  -1   3   6  218.95    5.09
   1   5  16   36.36    3.23
  -2   0   8   35.38    2.47
   0   2  17  217.27    7.25
  -1   3  13  262.15    8.18
   0   1  17   33.15    3.17
  -1   4  10  265.26    7.47
   2   3  19   52.85    2.92
  -1   0  14   43.44    3.38
   0   5  12  360.83    9.25
   2   5  17   32.84    2.72
   1   6  12  275.69    7.53
   1   3  18   31.59    2.88
   3   6  16   68.72    2.87
  -1   1  14  225.65    7.37
  -1   3   7  508.50    8.13
   0   3  16   94.85    5.23
   2   2  19   51.57    2.86
   1   6  11  400.39    8.75
   0   5  11  257.65    7.48
   2   6  14   32.44    2.78
   1   1  18   39.41    3.00
  -1   3   8  134.90    4.56
  -1   3  12   94.73    4.86
   1   6   9  193.32    5.60
   1   6  10  216.37    6.22
   1   2  18    2.92    1.70
   1   5  15  113.43    5.28
   0   4   5  477.93    6.66
  -1  -1  12  204.91    5.93
  -1   0  13   87.57    4.39
   0   5  10   20.34    2.54
   0  -1  15  171.70    5.68
   0   2  16   11.85    2.50
   2   0  18   24.67    1.99
   0   1  16   24.62    2.97
   2   5  16   69.80    3.96
   0   3  15  319.44    9.16
   2   6  13    8.61    1.92
   0   4  13   46.25    3.74
   1   3  17   36.55    3.30
   1   0  17  134.77    5.04
  -1   2  12   79.91    4.39
   1   5  14  238.34    7.55
   3   5  17   61.47    3.09
   0   4   6   17.69    1.71
   1  -1  16  629.90    9.91
   2   6  12  150.72    5.43
  -1  -1  11  353.63    7.35
  -1   1  12   50.57    3.49
   0   0  15    7.34    2.07
   2   1  18   36.85    2.74
   0   2  15   41.05    3.70
   0   3  14  231.49    7.81
   0   4  12  572.62   11.46
   1   2  17  158.41    6.20
   1   1  17   41.76    3.35
   2   2  18   22.40    2.49
   1   5   6  136.24    3.87
  -1   2   9   20.20    2.20
   2   5  15  306.66    8.13
  -1   2   8  746.33    9.81
   0   4   7   64.59    3.02
   0  -1  14   96.33    4.41
  -1   2  11   56.71    3.64
   0   1  15   65.67    4.34
   1   5  13   19.54    2.71
   2   6  11    2.00    1.54
   0   4   8   65.07    3.28
   1   3  16   11.75    2.49
   0   4  11  667.03   11.67
   0   3  13    9.66    2.24
   4   5  16  216.67    5.16
   1   5   7   53.54    2.80
  -1   0  11   56.21    3.29
   2   6  10  263.40    6.65
  -1   1  11   26.70    2.62
   3   5  16   34.17    2.71
   0   2  14   58.32    4.14
   3   6  13   30.20    2.59
  -1   2  10  632.04   10.34
   1   5  12  552.17   10.98
   4   6  13    7.20    1.49
   2   3  17   49.19    3.53
   1   5   8  189.69    5.36
  -1  -1  10 1731.89   15.11
  -1   1   9  286.33    6.31
   2   6   9   51.41    2.95
   2   0  17   62.54    3.42
   2   5  14  353.36    8.83
   0   0  14   47.61    3.48
  -1   1   8 5284.30   24.82
   0   4  10  272.46    7.13
   1   2  16  318.29    8.89
  -1   1   7   79.33    3.00
  -1   0   9  179.97    4.86
   3   1  18   27.47    2.12
   0   1  14  130.50    5.66
   1   4  14  104.42    5.40
   1   1  16  897.57   14.36
   1  -1  15  247.60    6.77
   3   2  18   73.20    3.45
   2  -1  16  749.49   10.34
   1   5  11  694.89   11.80
   3   6  12  133.04    4.84
   2   2  17  114.75    5.13
  -1   0   8   38.13    2.32
  -1   1  10  399.95    7.98
   2   1  17   65.74    3.86
   0   2  13   37.87    3.33
   0   4   9  513.69    9.16
   1   3  15   32.37    3.28
  -1   0  10   22.26    2.18
   3   5  15    3.50    1.67
   4   5  15  350.85    7.22
   2   5  13  367.65    9.05
   1   5  10  113.84    4.76
   2   4  15   61.41    4.21
  -1  -1   9   64.15    2.90
   0   0  13  483.14    9.75
   2   3  16   60.47    4.06
   0   1  13   27.78    2.92
   4   3  17   16.94    1.94
   1   4  13 1007.69   15.25
   3   0  17   20.69    2.02
   4   6  11   63.31    3.09
   1   0  15  106.72    5.02
   1   2  15  150.13    6.35
   0   2  12  177.23    6.08
   3   6  10   75.93    3.57
   4   4  16   65.37    3.40
   0  -1  12  163.71    5.34
   4   1  17   19.89    1.92
   3   4  16   64.34    3.83
   1   1  15  205.45    7.16
   2   0  16  301.12    7.70
   0   3   6  158.84    3.95
   2   5  12  253.93    7.48
   4   2  17   20.71    2.05
   1   3  14  914.65   14.89
   3  -1  16   96.78    3.47
   0   3   8  159.49    4.64
   0   3   7   58.58    2.81
   3   5  14   34.54    3.03
   2   2  16   58.98    4.10
   4   6  10   38.41    2.50
   1  -1  14   26.97    2.66
   3   2  17   55.24    3.45
   4   5  14  279.97    6.92
   3   1  17   46.56    3.09
   1   4  12  107.45    5.04
   0   0  12   26.39    2.63
   5   5  14   16.24    1.75
   2  -1  15  195.84    5.98
   2   3  15  113.24    5.53
   0   2  11  101.63    4.41
   2   5  11  117.51    5.03
   1   2  14   55.55    4.02
   0  -1  11  174.18    5.17
   0   3   9   30.46    2.52
   3   4  15   98.50    4.81
   1   3  13 1255.23   17.00
   3   3  16   15.33    2.43
   3   5  13   61.61    3.89
   4   4  15   25.73    2.56
   4   0  16   62.03    3.00
   1   0  14   46.62    3.58
   1   4  11   40.63    3.21
   1   4   9   35.50    2.60
   2   4  13  275.48    8.22
   1   1  14  273.56    8.15
   4   5  13  155.62    5.46
   2   5   6   71.10    2.86
   0   1  11  197.07    5.85
   2   5  10  212.15    6.38
   2   2  15  241.27    7.85
   0   0  11   62.51    3.40
   3   0  16   34.99    2.75
   2   5   7  161.54    4.63
   5   4  15   31.06    2.25
   2   0  15   44.10    3.56
   5   5  13   32.81    2.37
   1   4   6   15.28    1.56
   1   4   7   25.10    2.04
   0   2  10  168.50    5.27
   4   2  16   22.03    2.41
   4  -1  15   26.06    2.00
   2   1  15  433.17   10.22
   1   4  10  136.90    5.10
   3   5  12  104.25    4.89
   0   2   8  717.34    9.14
   2   5   9  157.16    5.27
   1   2  13   58.05    4.04
   3  -1  15  377.21    7.71
   3   4  14  124.05    5.51
   2   4  12  925.58   14.22
   0  -1  10  189.73    5.10
   2  -1  14  539.83   10.29
   4   5  12   36.25    3.00
   4   4  14   42.69    3.28
   3   3  15    1.66    1.83
   6   4  13   20.13    1.78
   0   1  10  399.75    7.69
   2   5   8  119.91    4.32
   0   2   9  500.48    8.26
   1   1  13  202.39    6.76
   2   2  14  356.83    9.43
   3   5  11  198.79    6.47
   0   0  10   68.47    3.35
   2   0  14   39.89    3.46
   4   0  15   21.21    2.33
   2   1  14  552.99   11.47
   2   4  11   53.82    3.67
   4   5  11  257.97    7.11
   3   0  15  136.77    5.42
   4   2  15   20.13    2.54
   3   4  13   43.14    3.60
   1   2  12  451.57    9.67
   6   5  10   27.93    1.97
   5   0  15   30.48    2.10
   0   1   8  647.31    8.46
   4   1  15   59.20    3.70
   3   1  15   53.15    3.80
   4   4  13  210.79    6.87
   3   5  10   49.99    3.41
   1   3   9   43.53    2.84
   0   1   9  630.21    9.01
   0  -1   9  160.36    4.37
   6   4  12   17.72    1.90
   2   2  13  143.29    6.04
   1  -2  11  162.88    4.96
   4  -1  14   53.65    3.12
   5   1  15   16.49    1.95
   5   4  13  118.98    4.74
   4   5  10   62.36    3.66
   3  -1  14   38.50    3.01
   1   3  10   61.18    3.53
   2   4  10   66.42    3.73
   6   3  13   22.99    2.10
   1   0  12   94.98    4.52
   0   0   9  112.10    3.80
   2  -2  12  208.45    6.01
   1   3   8  109.54    3.90
   3   5   9   42.46    3.01
   6   5   9   37.42    2.28
   5   5  10  115.33    4.51
   3  -2  13   48.14    2.98
   3   5   7   40.41    2.57
   2   1  13  411.19    9.86
   1   2  11  602.90   10.56
   2   0  13  100.42    4.88
   3   5   6  420.14    7.07
   4   2  14   28.36    3.09
   1   3   7  901.33    9.89
   4   5   9   53.45    3.34
   4   0  14   42.40    3.25
   3   5   8  162.63    5.16
   3   0  14   94.54    4.80
   2   4   9   50.82    3.16
   3   1  14    2.51    1.85
   2   2  12   14.91    2.40
   4   1  14   43.59    3.42
   5   4  12   76.38    4.12
   6   4  11    2.38    1.41
   6   5   8   38.74    2.32
   5   5   9   20.26    2.24
   5   0  14   17.06    2.01
   1   3   6  886.93    9.03
   1  -1  11   31.82    2.64
   7   4   9   23.53    1.70
   3   4  11  126.88    5.41
   1   1  11   80.83    3.97
   0  -1   8  603.64    7.68
   1   2   9  156.17    4.79
   2  -1  12   22.48    2.53
   4   5   8   32.66    2.65
   0   0   8   33.39    2.17
   1   0  11  118.67    4.70
   1   2  10  141.99    5.02
   2   1  12   95.32    4.76
   1  -2  10   22.95    2.06
   3  -1  13   26.46    2.77
   2   4   8   72.99    3.50
   2   4   6  202.07    4.79
   3   2  13   57.60    4.10
   5   5   8   93.95    4.01
   2  -2  11   53.33    3.28
   5  -2  12   26.86    1.99
   4   5   7  140.15    4.70
   5   4  11   45.00    3.40
   2   3  10  167.32    5.66
   2   4   5  144.53    3.73
   6   4  10   19.26    2.21
   3  -2  12   32.85    2.81
   3   4  10  128.38    5.26
   2   2  11  450.52    9.45
   7   4   8  184.92    4.39
   3   0  13   71.55    4.36
   5   2  13  390.22    9.03
   4   5   6   86.25    3.52
   4   4  10   51.45    3.63
   2   4   7   56.59    2.90
   1   1  10  660.18   10.09
   1   1   9 1216.12   12.80
   5   3  12   35.74    3.17
   5   0  13   19.90    2.32
   6   3  11   36.05    2.86
   6   1  12   55.33    3.33
   1  -1  10  255.86    6.17
   5   1  13   68.42    4.03
   2  -1  11   23.84    2.56
   2   1  11   31.06    2.93
   1   0  10   67.27    3.46
   3   3  11   23.81    2.89
   5   5   6   56.86    2.96
   3   2  12  314.07    8.74
   3   4   9   89.04    4.23
   1  -1   9   29.68    2.29
   6   4   9   58.99    3.42
   2   0  11  124.93    5.15
   1   0   9   44.61    2.66
   6  -1  11   27.62    2.21
   6  -2  10   20.48    1.75
   2   2  10  109.27    4.62
   5  -1  12    7.62    1.83
   4   4   9   21.39    2.55
   5   2  12  162.09    6.25
   7   4   7   20.11    1.81
   1   1   8  648.02    8.70
   5  -2  11   28.04    2.32
   7   1  10   19.01    1.88
   5   3  11  157.57    6.14
   3   1  12   65.87    4.27
   4  -2  11   56.80    3.49
   5   4   9    7.33    1.90
   4   1  12  124.93    5.78
   1  -2   8  111.58    3.58
   3   4   7  304.82    6.75
   6   3  10   46.07    3.32
   3  -2  11   35.84    2.95
   3   4   8   52.42    3.17
   5   1  12  146.41    6.01
   3   3  10  130.58    5.35
   2   3   8  103.81    3.99
   6   1  11   42.83    3.23
   7   4   6   62.01    2.78
   3   2  11  175.87    6.45
   2   1  10  372.46    8.12
   2   3   7  139.37    4.26
  -3   1  10    7.12    1.78
  -5   5  -2    8.73    1.56
  -5   1   4    7.38    2.31
  -5   4  10    8.35    2.20
  -5   6  10   15.42    1.73
  -5   6   0    5.75    1.46
  -4   4  12    8.56    2.02
  -4   6  12    3.15    1.35
  -5   4  -2   16.64    2.24
  -4   3  11    7.96    2.20
  -5   6   1    7.25    1.67
  -5   2   5    7.55    2.47
  -5   2   1    3.09    2.05
  -5   6   9    9.98    1.71
  -4   6  11    1.43    1.52
  -4   1   5    2.21    1.69
  -5   5   1    7.10    2.09
  -5   3   7   24.90    3.37
  -5   6   8    2.00    1.48
  -5   3   2    3.29    2.11
  -4   1   4   17.58    2.40
  -5   5   8    7.70    2.27
  -5   5   2    0.65    1.68
  -5   5   3   14.23    2.60
  -5   4   3    9.68    2.63
  -4   6  10    6.66    1.91
  -4   7   9    3.48    1.63
  -4   7   1    1.97    1.54
  -3   6  12   20.32    2.39
  -4   5  -3   12.70    1.95
  -4   6   9   12.33    2.42
  -2   2  10   -0.07    1.13
  -4   2   4   15.05    2.52
  -4   6  -1    1.45    1.55
  -4   7   8    2.95    1.69
  -2   6  13    0.47    1.48
  -4   7   3    1.16    1.62
  -4   7   4    9.39    2.11
  -3   8   9    0.63    1.29
  -3   7  11    9.82    1.90
  -3   8  10    4.02    1.34
  -3   8   0   11.13    1.62
  -2   3  11    8.56    1.83
  -2   4  12    3.36    1.75
  -4   5  -1   17.17    2.55
  -4   5   8   14.77    2.79
  -4   4  -1   18.00    2.60
  -4   6   1   17.10    2.59
  -4   6   6    6.32    2.28
  -3   6  11   23.18    2.73
  -4   3   1    8.43    2.09
  -4   6   2    0.45    1.80
  -4   4   7   -0.64    1.98
  -4   3   2   11.88    2.38
  -4   6   4   12.16    2.69
  -4   6   3    6.60    2.25
  -4   4   5   19.11    3.07
  -2   8  11   11.41    1.79
  -4   6   7    0.35    2.07
  -4   5   7   15.11    3.08
  -3   7  10   15.85    2.35
  -3   8   2    4.50    1.59
  -3   8   3    6.26    1.76
  -3   8   4    0.18    1.52
  -2   9   1    6.65    1.35
  -2   9   7   10.88    1.74
  -3   7   9   21.21    2.70
  -2   8  10    9.34    1.92
  -2   9   2   27.33    2.10
  -3   7   7    5.31    2.13
  -2   9   3    0.07    1.32
  -2   9   5    2.07    1.45
  -3   5   9    2.13    1.98
  -3   6   9    1.10    1.85
  -2   9   4    0.15    1.30
  -3   7   6    6.16    2.23
  -3   7   2   12.27    2.46
  -3   7   3   14.72    2.67
  -2   7  10   21.07    2.79
  -3   3   5    1.29    1.59
  -3   4   6    4.68    2.08
  -3   6   0    8.72    2.30
  -2   5  10   20.02    2.83
   0   9  11   11.51    1.51
  -2   6  10   19.77    2.93
  -1   9  -1    2.43    1.21
  -1   8  11    2.06    1.57
  -3   6   3   19.66    3.11
  -3   5   5    7.95    2.40
  -2   6  -4    7.77    1.66
  -3   4   4    2.65    1.93
  -2   8   6    4.84    2.06
  -2   8   1   92.51    4.31
  -3   5   2    3.96    2.05
  -1   9   0    7.20    1.60
  -1   9   7    2.19    1.58
  -1   9   6   15.94    2.34
  -1   9   1   17.28    2.15
   0  10   3    1.82    1.13
  -1   9   2    0.09    1.45
  -1   9   4   18.09    2.41
  -1   9   3    1.55    1.53
   1   9  11   11.17    1.44
  -2   7   1   12.72    2.41
  -1   8   7    7.73    2.29
   0   9  -2    8.45    1.51
  -1   5  10   18.48    2.58
  -2   6   5    7.11    2.37
   1  10   6    3.57    1.34
  -1   8   6    2.08    2.06
   1  10   1   10.81    1.50
  -2   6   0   32.80    3.02
  -1   8   0    4.43    1.93
   1   9  10   -0.07    1.25
   0   9  -1    2.62    1.35
  -1   8   5    4.44    2.23
  -1   7   9   10.14    2.60
   1  10   3   10.19    1.69
   0   9   6   14.70    2.30
   2   9  10    5.05    1.40
  -1   8   2    0.12    1.81
  -1   8   3   16.96    2.78
   0   9   0   15.02    2.09
  -2   3   0   55.16    2.72
  -1   7   7    5.28    2.28
   1   9  -3    9.95    1.44
  -2   5   0   92.74    4.29
   0   9   5    3.66    1.86
  -1   7  -3   15.76    2.22
   0   9   2  198.27    6.32
  -2   4   0  326.86    6.91
   0   9   3   14.43    2.43
  -1   7   8   19.72    2.91
   1   9   9    3.14    1.59
  -1   7   5    9.82    2.53
   1   9  -2    6.18    1.54
  -1   7  -1    6.13    2.01
  -1   4   7   12.12    2.10
   1   7  11    7.00    2.00
  -1   7   4    3.45    2.27
   2  10   4   11.84    1.83
  -1   5   7    3.97    1.76
   2  10   2    5.45    1.46
  -1   6   6   14.42    2.74
   1   9   8   17.22    2.39
   1   9  -1    0.51    1.46
   0   8  -2    2.54    1.59
  -1   6   5    2.31    1.90
   0   8   5   12.49    2.71
   3   9   9    0.56    1.21
   2   9   8    5.53    1.75
   0   8   4    9.55    2.60
   0   8   2  356.07    9.27
  -1   5   5   12.02    2.21
   2   9   7    8.00    2.03
  -1   6   2    1.85    1.78
   4   9   8    2.82    1.12
   1   8   7   19.43    2.98
   2   8   9   13.01    2.39
   2   9   6    3.19    1.85
   0   6   8   10.87    2.48
   0   6  -5    2.66    1.46
   1   8   8   12.46    2.57
   1   8   6   13.17    2.64
   3   9   7    4.86    1.74
   3   9  -3   13.45    1.64
   1   8  -2   11.00    2.21
   2   9   4   18.15    2.68
   0   6   6    5.95    2.10
   2   8   8   15.37    2.58
   3   9   6    2.68    1.67
   1   8   4   14.55    2.76
  -1   4   1   15.43    2.00
   3   8   9    5.94    1.78
   1   7   7    3.71    2.01
   3   9  -2    0.14    1.29
   3   9   5    3.03    1.77
   4   9   6    3.12    1.45
   0   5   7   15.40    2.29
   3   9  -1    2.50    1.52
   2   8  -4    3.70    1.62
   3   9   4   11.89    2.27
   1   7   6   10.90    2.53
   2   8   6    7.63    2.42
   4   9  -2   12.79    1.66
   3   9   0    8.61    1.95
   4   9   5   14.22    2.06
   3   8   8   -0.31    1.40
   3   9   1    4.47    1.81
   3   8  -5    2.91    1.32
   0   5   5    2.22    1.61
   5   9   4    6.15    1.40
   1   7   5    3.90    2.11
   2   7  -6    3.99    1.45
   3   8   7   -0.22    1.77
   0   6   1    4.26    1.68
   1   6   8   -0.21    1.60
   1   4   8    2.98    1.34
   5   8   7    3.28    1.35
   2   8  -1    9.94    2.34
   1   6   6   12.23    2.35
   4   8  -5    1.00    1.14
   1   7  -1    0.35    1.69
   1   7   0   19.48    2.93
   5   7   8   10.17    1.79
   4   7   8    9.86    2.13
   4   8  -4   13.57    1.95
   3   8  -2    4.74    2.02
   5   8  -4    6.17    1.34
   3   6   9    6.65    1.86
   4   6   9   15.82    2.22
   3   8   3   25.75    3.23
   3   8  -1   12.15    2.48
   5   8   5    6.07    1.76
   2   7   4   20.42    3.01
   4   8  -3    0.27    1.44
   1   5  -6   10.63    1.63
   5   8   4    5.89    1.85
   5   7   7    5.64    1.82
   4   8  -2    8.18    2.06
   2   6  -6   12.83    2.04
   6   8   0    7.27    1.45
   1   4   6   15.24    1.84
   2   7  -1    5.70    2.30
   5   8   3    3.99    1.69
   4   8   1    6.38    2.17
   3   6   8    9.19    2.04
   3   7   5    8.98    2.42
   4   7  -6   13.00    1.92
   4   6   8    6.83    1.97
   5   6   8    4.17    1.62
   4   7   6   23.64    2.89
   3   6   7   12.31    2.41
   6   7  -5   11.39    1.43
   3   6  -7    9.44    1.83
   3   7  -3   21.15    2.89
   4   7   5    7.23    2.31
   4   6  -8    7.12    1.50
   5   7   5    3.54    1.92
   3   6   6    9.48    2.16
   2   6  -5    9.79    2.06
   3   7   1   14.67    2.80
   2   5  -7   16.43    2.05
   1   5  -2   10.85    1.94
   3   6   5   19.37    2.77
   6   7  -3    6.05    1.61
   7   6   4    6.32    1.40
   4   6   6   12.18    2.38
   4   7  -2    7.20    2.30
   6   7   0   11.19    2.12
   5   6  -7    8.87    1.73
   6   6   5    0.28    1.59
   3   6   3   13.73    2.57
   5   5   7   13.52    2.20
   5   5  -9    0.74    1.09
   3   6  -2   13.35    2.59
   5   6   4    2.75    2.06
   7   6  -1    8.00    1.74
   7   5   4    4.74    1.49
   2   5   1  149.92    4.98
   4   6  -4   18.61    2.74
   2   4  -7    8.46    1.51
   7   5  -6   11.67    1.58
   5   6  -4   21.70    2.71
   6   6  -3   13.62    2.25
   6   6  -1    7.83    2.18
   5   6  -3    0.83    1.93
   8   4   1    3.16    1.20
   5   5  -7   18.89    2.44
   7   5   1   10.50    2.03
   8   4   0   12.27    1.59
   3   5  -4   16.94    2.32
   6   4  -9    2.70    1.26
   4   5  -6   14.00    2.33
   3   5  -3   18.07    2.42
   7   5  -1   19.23    2.38
   4   4  -9   11.92    1.94
   4   5  -5   10.12    2.17
   2   4   1  234.73    5.38
   6   5  -4    5.31    2.03
   8   3   1   11.65    1.63
   2   4  -1    3.97    1.44
   7   4  -6   12.73    1.93
   6   5  -2   19.77    2.84
   6   5  -1   11.75    2.51
   5   5   1   14.84    2.49
   7   3   4    7.24    1.69
   8   3   0    1.73    1.27
   8   2   2    6.48    1.25
   5   5  -1   20.37    2.81
   3   4  -6    8.78    1.88
   8   3  -3    5.17    1.43
   7   3  -8   -0.32    1.16
   6   4   3    8.53    2.12
   4   4  -7   15.42    2.39
   7   4  -3    0.88    1.58
   7   4  -1   16.54    2.43
   7   4  -2   11.94    2.26
   8   2   1    4.43    1.35
   5   4  -7   14.37    2.32
   7   2   4    5.86    1.57
   4   4  -6    5.80    1.82
   8   2   0    9.21    1.62
   7   3   2    3.84    1.75
   4   4   2    1.76    1.58
   8   2  -5   -1.19    1.04
   6   4   0   15.68    2.71
   8   1   1    0.27    0.99
   8   2  -4    4.88    1.42
   2   3   1  215.75    4.43
   8   2  -2    0.28    1.28
   5   4  -5    1.49    1.75
   7   3   1   11.70    2.25
   4   4  -4   21.95    2.72
   7   2   3    2.06    1.54
   5   4  -4   17.18    2.69
   7   3   0    4.28    1.89
   8   1   0    0.97    1.15
   7   3  -4   16.97    2.48
   5   4  -2    5.65    2.09
   7   3  -3   12.51    2.38
   7   3  -2   12.60    2.38
   8   1  -1    1.24    1.31
   8   1  -5    1.83    1.25
   8   0   0    2.40    1.12
   8   1  -4    2.15    1.29
   8   1  -3    3.91    1.44
   6   1 -11    2.32    1.32
   6   3  -5   16.11    2.64
   8   0  -1   13.27    1.66
   6   0 -12    1.66    1.08
   7   2   0    6.86    2.05
   8   0  -5    1.71    1.21
   8   0  -2    8.21    1.50
   8   0  -3   11.77    1.68
   7   1  -8    2.69    1.52
   7   2  -2   22.62    2.78
   8  -1  -2    3.57    1.08
   5   3   0   13.83    2.40
   7   0  -9   10.19    1.71
   6   2  -6   14.39    2.53
   7   0  -8    9.59    1.88
   7   1  -4   21.33    2.78
   7  -1   2    1.35    1.26
   7   1  -3    4.19    2.05
   7   0   1   18.79    2.41
   7  -1  -9    2.35    1.29
   6   1   2    3.69    1.81
   5   2   1   13.53    2.18
   4   0 -12    8.01    1.56
   6  -2 -12    1.36    1.13
   6   1  -7   18.86    2.73
   6  -1 -11    6.88    1.64
   6   1   1    5.32    2.11
   7  -1  -8    2.59    1.54
   7  -2  -9    0.52    1.15
   7   0  -4    9.46    2.26
   5  -2 -13    4.03    1.31
   7  -1  -1    5.45    1.76
   6  -1 -10   19.49    2.40
   7  -1  -2    3.67    1.85
   4   0 -11    9.82    1.85
   7  -3  -1   15.12    1.70
   7  -2  -1   11.17    1.91
   7  -3  -2    3.48    1.32
   7  -3  -6   14.08    1.82
   7  -2  -7    3.39    1.61
   7  -2  -4    8.25    1.86
   6  -3 -11   12.87    1.73
   5  -3 -13   -0.28    1.04
   7  -3  -3    8.30    1.63
   7  -3  -5   11.84    1.81
   7  -3  -4    3.33    1.44
   4  -1 -12    5.01    1.57
   7  -2  -6    3.41    1.68
   6  -2  -9    6.76    2.01
   5  -3 -12    8.56    1.77
   5  -2 -11    1.46    1.66
   6  -2  -8   15.99    2.53
   6  -1  -6   13.56    2.64
   6  -1  -2   20.03    2.82
   6  -1  -3   12.21    2.62
   6  -5  -1    4.07    1.17
   6  -2   0    3.19    1.74
   4  -3 -13    4.61    1.56
   3   1  -4    5.74    1.47
   6  -4   0    3.92    1.43
   6  -3   0    6.51    1.81
   6  -5  -2    2.70    1.23
   5  -3 -11   10.09    2.04
   6  -2  -5    9.36    2.40
   6  -2  -2   18.18    2.69
  -4   0  -1 1930.16   16.72
  -4   1   9  417.17    9.49
  -4   3  12   55.08    3.72
  -5   1   0   73.76    4.28
  -5   2  -2  194.61    6.26
  -4   0   5  590.74   10.58
  -5   1   5   81.92    4.80
  -4   0   0 1310.51   13.80
  -3   0   7   95.34    3.88
  -5   1   6  192.34    7.22
  -5   1   1   64.99    4.13
  -4   0   4  100.73    4.36
  -5   2   8  605.49   12.66
  -4   0   3  317.04    7.35
  -4   0   2   38.96    2.88
  -4   1   8  636.61   11.55
  -5   3  -2    8.59    2.09
  -5   2  -1   58.68    3.88
  -4   2  10   24.00    2.90
  -4   1  -3  297.08    6.36
  -5   3   9   64.68    4.37
  -5   5  10   52.55    3.34
  -3   0   6  503.03    8.37
  -5   5  -1   30.31    2.60
  -4   5  12  159.09    5.38
  -5   2   7  363.41    9.97
  -5   2   0  104.36    5.18
  -3   2  11   35.12    2.88
  -3   1   9  141.94    5.09
  -4   1   7   89.52    4.57
  -4   1  -2  294.81    6.61
  -5   3  -1    8.63    2.23
  -3   0   5 1129.52   12.31
  -5   4   9   23.95    3.04
  -5   3   8  800.07   14.55
  -5   4  -1  132.61    5.42
  -4   2   9   42.08    3.68
  -5   2   4  236.18    8.25
  -5   6   7   22.56    2.49
  -5   2   2   66.08    4.43
  -3   3  12   76.54    3.98
  -4   2  -4  228.56    5.56
  -5   5   9    4.33    1.93
  -5   2   6  163.93    6.95
  -5   6   2    6.50    1.74
  -5   5   0   34.45    3.03
  -4   1   6   57.35    3.78
  -3   0   4   62.61    3.08
  -3   0   0   64.41    2.77
  -4   1  -1  162.47    5.10
  -5   3   0  455.11   10.32
  -4   4  11   93.49    4.94
  -4   3  10   13.11    2.63
  -5   6   3   38.05    3.00
  -3   5  13   90.85    4.07
  -5   6   5   31.02    2.82
  -3   0   3   58.03    2.93
  -5   4   0   39.86    3.39
  -5   6   4  123.81    5.00
  -3   0   2   16.41    1.89
  -3   1   8  105.22    4.26
  -4   5  11  241.96    7.15
  -5   3   1   95.12    5.07
  -5   4   8    3.56    2.06
  -3   6  13   38.32    2.54
  -5   3   5   61.08    4.69
  -4   1   0 1696.60   16.20
  -2   1   9  620.28    8.36
  -4   2   8   50.41    3.78
  -4   7  10    6.63    1.58
  -5   5   6  145.39    6.25
  -3   2  10   37.97    2.98
  -4   2  -3   32.89    2.54
  -5   4   1   81.26    4.83
  -4   1   1  157.86    5.23
  -4   1   3   40.56    3.11
  -5   4   5   52.56    4.47
  -5   4   2   21.54    3.15
  -5   5   4   11.06    2.61
  -4   4  10  239.94    7.84
  -4   3   9   69.67    4.62
  -4   3  -4   29.14    2.38
  -5   3   6   30.18    3.67
  -3   4  12   60.39    3.83
  -5   4   7  179.82    7.20
  -4   2   7  405.55    9.78
  -3   3  11   37.25    3.16
  -4   2  -2  178.82    5.58
  -4   5  10   14.75    2.50
  -3   1   7 1381.90   14.50
  -5   5   7  121.64    5.64
  -4   7   0   26.28    2.20
  -3   7  12   65.84    3.08
  -4   2  -1   10.69    1.98
  -3   2   9  301.88    7.63
  -4   3   8   51.32    4.03
  -5   4   6  192.65    7.63
  -4   4   9  714.85   13.67
  -3   5  12  124.29    5.24
  -2   1   8  535.85    7.72
  -4   3  -3   54.33    3.39
  -4   6  -2   45.54    2.78
  -3   1  -2  845.72    9.18
  -4   2   6  288.31    8.13
  -4   2   5   77.77    4.46
  -3   2  -4   34.51    2.12
  -4   2   0 1330.63   15.21
  -4   5   9   28.50    3.31
  -4   4  -3  132.97    4.90
  -3   1   6   79.20    3.64
  -4   7   2   37.33    2.94
  -4   3  -2  116.78    4.80
  -4   2   1  254.71    6.96
  -3   3  10   39.56    3.27
  -3   4  11   89.46    4.82
  -3   1   5  110.35    4.17
  -3   1  -1  964.16   10.04
  -4   3   7  562.21   11.92
  -4   4   8  220.66    7.90
  -4   3  -1  166.69    5.99
  -4   5  -2    3.16    1.68
  -4   6   0   22.99    2.72
  -4   4  -2  296.49    7.82
  -3   1   4  430.40    7.83
  -3   2   8    4.38    1.76
  -2   1   7   20.06    1.89
  -3   1   0  688.00    8.81
  -4   6   8   25.19    3.07
  -3   5  11   36.65    3.49
  -4   3   0  101.09    4.84
  -4   3   5   75.90    4.62
  -3   1   3    0.24    1.33
  -4   7   7   23.42    2.66
  -3   1   1  189.37    4.85
  -3   8   8   25.04    2.43
  -4   3   4   46.45    3.85
  -4   3   6   44.38    3.76
  -4   5   0   77.60    4.65
  -2   7  12    8.51    1.87
  -4   4   0   20.36    2.76
  -3   2  -3   47.08    2.70
  -2   2   9  134.08    4.52
  -3   3   9  420.97    9.61
  -3   8   1   37.73    2.65
  -3   4  10    5.59    2.11
  -3   8   7   57.93    3.52
  -4   5   1   29.86    3.22
  -4   5   5  112.45    5.97
  -4   4   1    5.71    2.12
  -3   7  -2   35.35    2.52
  -2   5  12  783.17   12.65
  -2   1   6   45.76    2.50
  -3   2   7  646.05   10.64
  -4   5   2   32.31    3.61
  -4   4   2   88.34    5.13
  -2   6  12   37.17    3.11
  -4   5   3   12.90    2.72
  -4   4   6   32.24    3.60
  -3   2  -2  687.05    9.41
  -3   3  -4  384.97    6.79
  -3   5  10   31.75    3.40
  -3   6  10   35.62    3.48
  -2   3  10   23.70    2.49
  -2   4  11  479.20    9.87
  -3   7  -1   23.18    2.47
  -3   2   5   45.98    3.12
  -4   5   6   41.42    4.08
  -3   6  -3  133.67    4.87
  -3   3   8   49.08    3.63
  -2   7  11   59.43    3.83
  -3   4   9    4.77    2.18
  -3   2  -1  491.59    8.03
  -2   2   8  329.70    6.75
  -3   4  -4   91.83    3.72
  -3   2   6   28.13    2.66
  -3   2   4  806.87   11.26
  -3   7   0   22.88    2.67
  -3   3  -3  112.88    4.14
  -3   2   0  649.25    9.50
  -2   5  11  171.03    6.44
  -2   6  11   37.06    3.46
  -3   2   3   59.85    3.32
  -2   9   8   34.32    2.41
  -1   8  12   20.05    2.02
  -3   2   1   58.40    3.09
  -3   6  -2   96.32    4.49
  -3   7   1   27.78    2.98
  -3   5  -3   96.66    4.31
  -2   3   9  125.88    4.82
  -3   7   8   24.73    2.98
  -3   3   7   56.64    3.79
  -2   4  10  529.77   10.60
  -3   3  -2   98.53    3.94
  -3   6   7   33.89    3.73
  -3   4  -3   90.06    4.13
  -3   4   8   37.75    3.59
  -3   7   4    5.92    2.21
  -3   6  -1   39.14    3.25
  -2   2   7   89.74    3.60
  -2   8   9   68.76    4.05
  -3   3  -1  288.43    6.78
  -3   6   6   34.33    3.72
  -3   5  -2   14.10    2.31
  -1   5  12  124.33    4.95
  -3   6   8   80.00    5.05
  -3   5   8   67.12    4.63
  -1   9  10  116.44    3.96
  -1   7  12   18.36    2.36
  -3   3   4   57.02    3.69
  -3   4  -2   52.17    3.33
  -2   8  -1   56.02    3.20
  -3   5   6   24.59    3.31
  -3   3   0  393.40    8.05
  -3   6   5   37.69    3.90
   0   8  12   42.10    2.65
  -3   6   1   42.37    3.63
  -3   5  -1   94.96    4.84
  -1   6  12   52.86    3.55
  -3   3   6   34.43    3.11
  -3   3   1  408.18    8.37
  -3   4  -1  123.78    5.10
  -3   4   5   79.03    4.59
  -3   6   2   36.84    3.77
  -3   4   7   46.26    3.78
  -2   3   8  712.20   10.93
  -2   4   9  282.92    7.70
  -2   8   0   92.94    4.38
  -1   9   8   36.79    2.88
  -3   5   0   21.34    2.79
  -2   8   8   15.60    2.45
  -1   4  11    4.30    1.59
  -3   4   0  115.17    5.01
  -2   7   9   44.66    3.80
  -3   5   7   80.41    5.05
  -3   5   1  120.31    5.69
  -3   4   1  341.58    8.45
  -3   4   2   96.20    4.79
  -1   9   9    9.87    1.78
  -2   2   6   28.03    2.27
  -2   8   2   46.19    3.60
  -2   7  -3    7.19    1.70
  -2   8   3   23.20    2.89
  -2   5   9   64.52    4.34
  -2   6   9   34.32    3.54
  -2   2   5   32.89    2.39
  -1   8  -3   30.20    2.32
   0   7  12   90.38    4.21
  -2   8   7    6.95    2.22
  -1   7  11    3.65    1.90
   0   9  10   35.93    2.56
  -2   3  -4  334.47    5.78
  -1   8  10   33.40    3.00
  -1   5  11   34.80    3.05
  -2   5  -4   81.28    3.71
  -2   7   8   73.89    4.81
   0  10   4   25.92    2.11
  -2   7  -2  500.63    9.85
   0   8  11   20.77    2.41
  -2   4   8  285.45    7.67
  -1   6  11    5.88    2.06
  -2   3   7  643.65   10.15
  -2   2   4  136.76    4.18
  -2   7   6  112.44    5.85
  -2   4  -4  111.09    3.83
  -2   7  -1  605.12   11.48
  -2   6   8   14.72    2.79
  -2   7   0   49.07    3.74
  -2   7   5   57.73    4.39
  -2   5   8   20.70    2.85
  -2   2   3  183.71    4.62
  -1   4  10  241.99    6.57
  -2   7   7   56.65    4.49
  -1   3   9   84.22    3.57
   0   9   9  202.93    5.95
  -2   7   2   15.14    2.72
  -1   8   9   68.09    4.21
  -2   7   3  210.93    7.77
  -1   7  10   23.36    2.95
  -1   7  -4   72.29    3.54
  -1   8  -2   48.68    3.14
  -2   6  -3 1424.81   16.00
  -2   6   6   27.79    3.32
   0   7  11  462.43    9.89
  -2   3   5   81.94    3.78
  -2   4   7   65.13    3.90
  -2   3   6  202.12    5.72
   0   8  10  119.52    5.25
  -2   6  -2   53.54    3.61
  -1   6  10   61.20    4.25
  -2   6   7   28.50    3.41
  -1   8  -1   52.49    3.53
  -2   5   7  215.54    7.26
   0   5  11  246.94    6.75
  -2   6  -1  185.50    6.47
  -2   3   4  132.16    4.51
   0   6  11  171.31    6.14
  -1   8   8  194.62    7.00
   0   9   8  182.15    6.03
  -2   4   5   29.45    2.80
  -2   5   5  141.30    5.85
   1  10   5   27.45    2.28
  -2   6   1    3.99    1.98
  -2   6   2  183.41    6.99
  -2   5  -3  240.46    6.43
   1  10   2   27.22    2.15
  -2   3  -3   48.15    2.47
  -2   3   3  114.28    4.18
  -1   8   1   24.98    2.90
  -2   5   4   37.90    3.37
  -2   4   4  121.87    4.90
  -2   3  -2  255.21    5.39
  -1   4   9   59.70    3.44
  -2   5  -2   89.06    4.17
  -2   3  -1  226.75    5.18
  -2   4   6   61.23    3.85
  -2   4  -3   25.58    2.14
   1   8  11   25.68    2.49
  -2   5  -1   -0.09    1.42
  -2   3   1  302.15    6.42
   0   7  10  658.84   12.40
   0   8   9  138.18    5.88
  -2   5   6  636.02   12.16
   0   9   7   62.87    3.89
  -2   4   3  844.52   12.07
  -2   5   1   95.81    4.67
  -2   5   2  147.81    5.75
   0   4  10  253.23    6.25
  -1   6   9   75.45    4.66
  -1   3   8  134.16    4.32
  -2   4  -2  395.49    7.53
  -2   4  -1  456.09    8.30
  -1   5   9  113.32    5.19
  -1   3   7  491.86    7.91
   2   8  11   18.66    2.11
  -2   4   1    8.95    1.78
  -1   6  -4  725.03   10.92
  -1   7   6   66.16    4.69
   2  10   6   24.73    2.10
   0   6  10    0.86    1.64
   0   5  10   20.15    2.48
  -1   7  -2   79.14    4.31
  -1   6   7   90.41    5.19
   2  10   5   35.33    2.49
   0   8   8   79.06    4.82
   2   9   9   18.52    2.18
   1   9   7   44.13    3.47
  -1   6   8  119.80    5.87
   0   7   9   76.55    4.79
   1   8  10   77.72    4.31
  -1   7   0   74.18    4.59
   0   8  -3   20.94    2.31
  -1   4   8   11.72    1.99
  -1   7   1   48.58    4.01
  -1   3   6  210.25    5.21
  -1   7   2   63.69    4.44
   0   8   6   40.56    3.92
  -1   5   8   42.78    3.41
   1   9   6   23.09    2.84
   2   7  11   87.39    4.21
  -1   5  -4  562.03    8.99
   1   6  11  387.70    8.72
   0   8   7   37.83    3.75
   2   8  10   60.69    3.76
   0   4   9  454.29    8.54
  -1   5   6  107.95    4.85
   0   6   9   43.83    3.74
  -1   4   6   16.00    2.09
   1   9   5   60.99    4.06
  -1   6  -3  744.14   11.76
   0   8  -1   25.49    2.93
   1   9   0   23.05    2.66
  -1   6   4   87.75    4.86
   0   5   9    2.23    1.67
   0   7   8   42.15    4.03
   1   9   4   53.05    3.95
   0   3   8  146.73    4.07
  -1   3   5  141.72    4.24
   2   9  -3   40.35    2.52
   1   8   9  316.84    8.65
   1   9   1   41.76    3.37
   1   8  -4   42.52    2.89
  -1   6  -2  347.67    8.35
   1   9   2   29.03    3.09
   1   7  10   73.53    4.39
  -1   6  -1   63.39    3.97
  -1   4  -4  182.52    4.55
  -1   6   0  216.40    6.95
  -1   6   1  116.95    5.34
  -1   4   5  350.87    7.35
   0   7   6   36.05    3.73
  -1   5   4  335.64    8.17
  -1   3   4  143.11    4.07
   2   9  -2  101.88    4.15
   0   7  -4   31.51    2.80
   3   9   8   70.98    3.59
   3   8  10   73.46    3.59
   0   7   7   99.85    5.61
   1   8  -3   52.49    3.52
   2   7  10   19.09    2.66
  -1   4   4  168.72    5.12
  -1   5   3  110.28    4.76
   0   7   5  125.22    6.12
   1   6  10  201.20    6.82
  -1   4  -3 3963.49   21.60
  -1   5  -3  152.15    4.98
   2   9   5   31.73    3.20
   2   9  -1    5.40    1.78
   0   4   8   60.19    3.32
   0   7  -3   65.11    3.96
   0   5   8  218.16    6.63
   1   7   9  488.06   11.10
  -1   5   1   84.05    4.26
  -1   3   3  498.00    7.44
  -1   5  -2  207.29    5.92
   0   7   4   31.64    3.38
  -1   5   0  133.77    5.10
  -1   4   3 1052.12   12.25
   1   5  10  101.95    4.49
  -1   5  -1   96.14    4.25
   0   3   7   57.42    2.72
   2   9   0   43.81    3.36
   4   9   7   33.66    2.43
   1   8   5   33.48    3.65
   0   7  -2  230.28    7.31
   2   8  -5   12.51    1.79
   0   7  -1  280.36    8.26
   2   9   1   56.47    3.87
   0   6  -4   26.04    2.49
   1   7  -5   64.15    3.56
   4   8   9   32.61    2.44
   0   6   7   86.81    4.92
   2   6  10  266.61    7.29
   1   8  -1   24.48    3.01
   1   4   9   28.10    2.27
  -1   4   0  516.76    8.31
   1   8   0  309.86    8.97
   2   8   7   41.39    3.73
   2   7   9   82.28    4.67
   0   6   5   27.74    3.05
   1   8   1  222.85    7.90
  -1   4  -1 1799.41   15.20
  -1   4  -2 1503.82   13.49
   1   7   8  164.14    6.75
   1   6   9  174.31    6.44
   3   7  10  124.86    4.92
   0   5   6  481.38    9.43
   0   6   4   58.09    3.95
   1   7  -4  108.18    4.90
   0   5  -5  165.02    4.77
   0   4   7   56.29    3.23
   3   9   3   22.26    2.66
   0   4   6   18.13    2.04
   0   6   3   32.39    3.08
   4   8   8   43.29    3.04
   1   5   9  329.87    7.94
   1   5   8  166.08    5.78
   1   6  -6   32.21    2.51
   0   6  -3  224.69    6.62
   2   8   5   65.82    4.63
   2   8  -3   24.33    2.80
   1   6   7   34.60    3.36
   4   9   4   20.36    2.37
   2   7   8   21.14    2.90
   1   7  -3  162.65    6.15
   4   9  -1  114.59    4.17
   2   6   9   50.54    3.66
   0   6  -2  914.42   13.46
   0   6  -1   81.55    4.34
   0   5  -4  198.16    5.50
   4   9   3    2.06    1.53
   1   7   4  149.01    6.61
   4   9   0   27.98    2.46
   2   8   4   39.29    3.89
   2   8  -2   27.44    3.07
   4   7   9   61.31    3.50
   4   9   2  119.94    4.79
   0   5   4   18.77    2.34
   3   7   9   46.04    3.52
   1   7  -2   68.58    4.39
   2   7   7   44.90    3.80
   0   4   5  462.05    7.90
   2   8   3  477.83   11.67
   4   8   7   43.82    3.35
   1   7   3  232.24    8.00
   3   8   6   39.28    3.64
   3   8  -4   19.32    2.36
   2   8   0   62.93    4.47
   0   5   3   67.81    3.67
   1   7   1   84.91    5.05
   2   5   9  155.44    5.33
   1   6  -5  131.51    4.98
   1   5   7   49.95    3.27
   0   4  -5  378.79    6.23
   2   7   6   40.19    3.80
   3   8   5  112.04    5.70
   0   4   4  579.81    8.64
   3   8  -3   43.90    3.37
   4   8   6   18.38    2.57
   2   6   8   92.21    4.85
   1   6   5  263.37    7.79
   5   8   6   50.22    3.15
   3   7   8   51.20    3.84
   2   7  -5   33.26    2.92
   3   8   4   63.55    4.44
   1   4   7   22.82    2.17
   1   6  -4   45.96    3.27
   2   7   5   75.50    4.87
   0   5  -3  156.43    4.97
   0   5  -1   83.97    4.03
   3   7   7   76.19    4.61
   0   5  -2   68.36    3.50
   1   6   4  181.08    6.52
   0   4   3  481.82    7.88
   0   4  -4 1603.47   13.09
   1   5   6  132.13    5.09
   6   8   4  205.92    4.99
   4   8   5  101.29    5.03
   3   7  -6   28.11    2.56
   3   8   2    4.49    2.24
   3   8   0   29.99    3.25
   2   7  -4   77.99    4.39
   1   6  -3   44.17    3.30
   1   6   3  376.42    9.17
   0   4   2  204.37    5.09
   6   8   3   75.26    3.26
   4   8   4  317.60    8.79
   0   4  -3 1383.08   12.35
   2   6   7   36.77    3.26
   2   5   8  115.93    4.72
   3   7   6  129.53    6.09
   5   8  -3   29.06    2.32
   4   7   7   99.67    5.01
   1   6  -2  361.69    8.71
   2   7   3   11.38    2.67
   1   6   2  311.85    8.33
   2   7  -3    2.07    1.70
   1   5   5  203.18    6.05
   4   8   3  130.53    5.87
   1   6  -1  596.85   11.27
   2   6   6   22.64    2.87
   2   7   2  113.86    5.81
   1   6   0   81.19    4.37
   2   7  -2   39.44    3.58
   6   8   1   24.50    2.12
   3   7  -5  122.37    5.21
   4   8  -1  151.76    5.95
   4   8   2  195.13    7.05
   2   7   0  545.18   11.97
   5   8  -2   54.21    3.27
   6   7   6   11.15    1.70
   3   5   9   45.01    3.02
   5   8   2   24.62    2.68
   5   8  -1  118.93    4.80
   1   5  -5   25.69    2.30
   0   4  -1   85.23    3.30
   1   5   4  804.40   11.65
   5   8   1   32.48    2.93
   2   4   8   71.55    3.36
   2   6   5  100.16    5.02
   5   7  -6   17.00    1.78
   0   4  -2   19.73    1.88
   3   7  -4   32.00    3.15
   5   7   6   19.33    2.47
   3   7   4   81.09    5.08
   6   7   5   75.41    3.63
   2   5   7  150.63    5.38
   1   5   3   99.28    4.27
   1   4   5 1714.34   14.80
   1   5  -4  164.59    5.20
   2   6   4    0.87    1.79
   4   7  -5   74.88    4.07
   3   7   3   40.94    3.78
   7   6   5   36.45    2.11
   2   5   6   68.35    3.78
   3   7  -2  139.28    6.21
   3   7   2  301.75    9.24
   1   5   2  155.88    5.22
   4   6   7   41.81    3.39
   6   7   4  149.42    5.22
   1   5  -3  418.10    8.16
   5   7  -5  102.04    4.21
   2   6   3   80.71    4.51
   3   7  -1  413.86   10.53
   5   6  -8   73.29    2.97
   5   6   7    0.88    1.58
   4   7   4    3.66    2.10
   3   5   8  163.71    5.56
   6   7  -4   30.50    2.29
   4   7  -4   26.91    2.85
   4   5   8   30.78    2.74
   2   6  -4  269.69    7.61
   1   5   0  107.29    4.49
   1   4   4  154.31    4.51
   1   5  -1   95.18    4.19
   2   6   2   17.48    2.59
   5   7   4  219.41    7.26
   1   4  -6  153.66    4.18
   6   7   3  129.49    5.04
   3   6  -6   61.44    3.83
   4   7   3   51.88    4.15
   3   5   7   43.60    3.15
   5   7  -4   62.00    3.71
   2   6  -3  418.23    9.52
   4   7  -3    1.73    1.78
   2   4   7   51.02    2.90
   2   5   5  184.76    5.88
   6   6   6   34.24    2.73
   2   6  -2  377.29    9.29
   2   6  -1  411.02    9.67
   6   6  -7   71.55    2.82
   4   7   2 1989.84   23.16
   6   7   2  241.89    6.86
   5   7   3   13.40    2.42
   4   6  -7   25.42    2.58
   4   7   1  206.51    7.70
   5   7  -3   24.11    2.67
   5   6   6   27.71    2.93
   6   7   1  149.70    5.51
   1   4   3  548.97    8.19
   6   7  -1   40.05    3.07
   5   7   2  176.85    6.76
   2   5  -6  513.70    9.39
   3   6   4   43.39    3.55
   3   6  -5  276.81    7.91
   2   4   6  191.59    5.28
   1   4  -5   21.12    1.86
   5   7  -2   24.55    2.88
   5   7   1   76.99    4.70
   2   5   4  290.94    7.21
   7   6   3   18.06    2.02
   3   5  -8   23.09    2.34
   5   7   0  497.38   11.05
   4   6   5   63.08    4.28
   4   5   7  137.45    5.37
   3   5   6  421.59    9.10
   1   4   2  119.08    4.01
   3   6  -4   65.68    4.12
   7   5   5   12.42    1.63
   7   6  -4   24.06    1.97
   4   6  -6   28.37    2.81
   6   6  -6   20.52    2.06
   5   6   5   54.36    3.89
   1   4  -4  385.68    6.87
   7   6   2   53.32    3.05
   2   5   3  179.49    5.71
   3   4   7  294.69    6.67
   3   6   2    1.63    1.88
   6   6   4   12.75    2.15
   3   6  -3  130.45    5.80
   1   4   1  201.83    5.03
   4   6   4   38.43    3.59
   5   6  -6  208.46    6.34
   7   6   1   19.55    2.13
   3   6   1  158.36    6.32
   1   4  -3  139.60    4.15
   2   4   5  138.64    4.45
   4   6  -5   59.55    4.01
   7   6  -2   26.43    2.27
   3   6  -1  439.73   10.45
   2   5   2   16.71    2.15
   7   6   0   56.12    3.23
   3   5   5   32.65    2.89
   6   6  -5   19.41    2.23
   1   4  -2  943.38   10.56
   3   5  -7   53.66    3.42
   1   4  -1  102.89    3.73
   2   5  -5   41.25    3.00
   4   5   6   88.29    4.56
   6   5   6    8.46    1.93
   6   6   3  152.06    5.93
   4   6   3   69.45    4.52
   2   3   6  164.98    4.13
   6   5  -8   37.34    2.41
   5   6  -5   66.44    4.11
   5   5   6   54.88    3.70
   4   5  -8   39.96    2.98
   2   5  -4  301.04    7.36
   5   6   3   44.53    3.79
   6   6  -4   34.22    2.92
   4   6   2  795.72   14.47
   6   6   2   22.35    2.80
   2   5  -1  273.18    7.11
   2   5  -3  165.28    5.58
   4   4   7   70.69    3.65
   3   5   4   43.32    3.17
   2   5  -2   37.71    2.90
   4   6  -3  106.57    5.45
   2   4   4 1459.80   13.77
   4   6   1   82.05    4.85
   3   4   6  481.63    8.58
   5   5  -8   55.06    3.24
   5   4   7  176.20    5.67
   6   6   1   82.91    4.64
   3   5  -6  243.02    7.06
   5   6   2   14.18    2.71
   6   5   5   20.84    2.60
   4   6  -2   31.90    3.40
   4   6   0  329.79    9.46
   7   5   3   19.57    2.27
   4   5   5  203.14    6.76
   6   6   0   83.69    4.64
   5   6   1  972.95   16.03
   5   5   5   51.54    3.70
   3   5   3   97.47    4.54
   5   6   0  266.47    8.60
   6   5  -7   80.98    3.76
   4   5  -7  214.32    6.73
   5   6  -1   70.25    4.58
   7   5  -5   61.36    3.17
   3   5  -5   21.97    2.59
   7   5   2   63.11    3.60
   2   4   3 1389.01   13.42
   6   5   4   24.68    2.83
   2   4  -6   27.24    2.27
   2   3   5 2100.44   14.22
   4   5   4   64.04    4.00
   3   5   2  334.12    8.20
   6   4   6   96.86    4.34
   3   4   5  351.33    7.46
   4   4   6  176.25    5.66
   7   4   4   46.96    3.01
   5   5   4  232.70    7.58
   6   5  -6   24.73    2.61
   3   4  -8   45.96    3.01
   3   5   1  309.21    7.96
   5   4   6  264.46    7.27
   8   4  -1   47.40    2.60
   7   5   0   32.44    2.86
   6   5   3   55.42    3.94
   2   4   2   12.87    1.85
   8   4  -2   15.53    1.70
   7   5  -2   36.44    2.92
   4   5   3   85.79    4.60
   3   5   0  207.85    6.65
   3   5  -2   29.08    2.81
   8   3   2   37.76    2.19
   5   5  -6  111.28    5.17
   7   4  -7   91.44    3.60
   5   5   3  758.03   13.59
   6   5  -5   42.59    3.30
   3   3   6   88.01    3.35
   6   5   2   91.56    5.03
   5   4  -9    6.54    1.69
   6   4   5    0.88    1.55
   4   5   2   57.87    3.96
   7   4   3   30.56    2.73
   3   4   4  159.74    5.07
   2   4  -5   30.05    2.43
   7   3  -9   19.96    1.64
   4   4   5  192.73    5.96
   5   5  -5    3.77    2.05
   6   5   1  184.15    6.96
   4   5  -4  240.98    7.64
   5   5   2  625.03   12.50
   3   4  -7   58.83    3.42
   4   5   1   81.14    4.61
   6   4  -8   73.70    3.70
   5   4   5  118.05    5.12
   2   4  -4  282.70    6.36
   6   5   0   42.91    3.75
   4   5  -3   26.27    3.03
   4   5   0   86.84    4.79
   5   5  -4  322.66    9.17
   2   4  -3  175.70    5.12
   2   4  -2  772.75   10.27
   7   4   2   90.16    4.41
   4   4  -8  368.77    8.42
   6   4   4   17.16    2.47
   6   3 -10  131.65    4.12
   3   4   3   38.17    2.78
   5   5   0   60.33    4.26
   5   4  -8  368.93    8.59
   7   4  -5   18.39    2.26
   4   3   6  403.69    7.61
   8   3  -4   26.37    2.09
   7   4   1  148.36    5.72
   4   4   4  162.83    5.60
   5   3   6  184.19    5.71
   8   3  -1  107.00    3.99
   6   4  -7   72.81    4.01
   3   3   5   15.85    1.77
   2   3  -7  220.64    5.13
   8   3  -2   28.14    2.27
   5   4   4   69.94    4.17
   4   3 -10  684.26   10.16
   7   4   0   50.99    3.64
   3   4   2  132.23    4.68
   3   3  -9   37.73    2.53
   5   3 -10   11.93    1.88
   3   4  -5 1136.39   14.33
   7   3   3   29.26    2.73
   6   3   5  219.96    6.57
   4   4   3   19.51    2.33
   6   4  -6  364.34    8.98
   3   4   1   63.78    3.40
   6   2 -11  228.38    5.01
   6   4   2   64.71    4.23
   5   4   3  577.93   11.37
   6   3  -9  421.47    8.34
   3   4  -4  540.21    9.66
   7   3  -7  137.14    4.85
   2   3  -6  121.41    3.90
   3   4   0    1.02    1.45
   6   4  -5  126.20    5.61
   3   4  -3   45.25    3.06
   4   3   5   27.50    2.34
   5   3   5  872.15   12.66
   6   4   1  483.40   10.93
   5   4  -6   65.97    4.24
   3   4  -2  185.41    5.66
   3   3   4 1727.48   14.29
   5   4   2  367.30    9.21
   7   2  -9   75.02    3.19
   6   3   4  430.28    9.48
   8   2  -1   31.50    2.39
   3   3  -8   34.95    2.55
   4   4  -5   63.61    4.05
   4   3  -9  470.85    9.13
   7   3  -6    3.15    1.63
   6   4  -3   21.13    2.99
   5   3  -9   93.46    4.44
   6   4  -1   96.37    5.30
   4   4   1   69.74    3.90
   6   4  -2   84.31    4.90
   5   4   1  220.20    7.25
   6   3  -8  468.25    9.59
   5   2 -11  258.93    6.16
   4   4   0   49.26    3.46
   5   4   0  366.56    9.49
   4   4  -3  528.16   10.79
   2   3   0  208.62    4.66
   6   3   3  249.50    7.51
   4   4  -1  277.35    7.52
   7   1 -10   24.46    1.86
   5   3   4  109.51    4.74
   4   3   4   84.78    3.82
   6   2 -10  217.94    5.87
   2   3  -5  113.60    3.79
   5   4  -1  120.93    5.71
   3   3   3  207.63    5.10
   7   3  -1   53.94    3.88
   7   2  -8   19.97    2.16
   6   2   5   92.91    4.21
   3   3  -7   43.65    2.79
   6   3  -7  162.32    6.08
   2   3  -4  223.78    5.07
   4   3  -8  184.25    5.95
   5   3  -8   15.96    2.37
   3   2   5  207.48    4.42
   2   3  -2  896.63    9.60
   2   3  -3 3642.49   19.48
   6   3   2  106.92    5.17
   7   2   2   59.24    3.63
   8   1  -2   63.73    3.19
   2   2  -8  158.84    3.89
   5   3   3  161.21    5.77
   3   3   2  102.99    3.73
   7   2  -7    5.21    1.71
   6   3  -6    2.66    1.83
   4   3   3   49.12    3.02
   5   2   5  585.45    9.73
   3   3  -6   66.29    3.41
   7   1   3  118.81    4.53
   6   2   4   38.94    3.05
   6   3   1   22.53    2.82
   5   3  -7   35.28    3.31
   5   2 -10  152.93    5.36
   6   2  -9   42.57    3.17
   7   1  -9   30.05    2.32
   4   3  -7   51.85    3.44
   7   2   1   28.75    2.87
   4   2   5  101.30    3.74
   4   2 -10   96.11    4.13
   6   3   0   67.34    4.39
   3   3   1  439.28    7.51
   5   3   2  135.61    5.48
   3   3  -5  186.96    5.40
   4   3   2   42.11    2.88
   6   3  -1  323.75    9.07
   5   3  -6   11.58    2.31
   7   0 -10   17.35    1.74
   6   3  -3  119.47    5.78
   6   3  -2  183.16    7.01
   3   2  -9  171.94    4.86
   6   2   3  362.03    8.67
   4   3  -6   20.40    2.42
   8   0  -4   38.10    2.43
   3   3   0   61.17    3.04
   3   2   4  753.31    8.47
   7   2  -1   38.33    3.37
   3   3  -4   95.85    4.00
   5   3   1   22.35    2.67
   7   1   2   52.43    3.40
   7   2  -4   62.12    4.06
   6   2  -8   60.97    3.91
   2   2  -7  338.44    5.74
   7   2  -3   52.20    3.84
   5   2   4  367.32    8.03
   5   3  -5   46.15    3.59
   3   3  -1  496.01    8.06
   4   3   1   81.66    3.86
   3   3  -3 2003.91   16.65
   5   2  -9   17.41    2.42
   4   3  -5   21.10    2.46
   6   1 -10  109.92    4.52
   8  -1  -3   15.86    1.60
   5   1 -11  145.50    5.01
   4   2  -9  231.52    6.48
   6   2   2  132.45    5.52
   5   3  -1  305.72    8.25
   4   2   4   10.64    1.60
   4   3   0   63.94    3.54
   4   3  -4   78.60    4.01
   5   3  -2   33.13    3.09
   6   2  -7   34.65    3.21
   7   1   1   27.09    2.74
   7   1  -7   10.42    2.01
   4   3  -1   68.28    3.66
   6   1   4  142.84    5.16
   4   3  -2  494.57    9.33
   3   2  -8  169.27    4.93
   7  -1 -10   44.35    2.36
   2   2  -6 1580.49   12.16
   7   0   2   56.98    3.30
   5   2   3   49.62    3.25
   6   2   1   49.25    3.75
   4   1 -11  703.30   10.28
   5   2  -8    3.60    1.79
   7   1   0   52.07    3.64
   3   2   3  391.85    6.22
   6   0 -11   28.83    2.44
   6   1  -9   37.47    3.09
   6  -1 -12   38.69    2.31
   6   2   0   21.48    2.85
   7   1  -1   32.46    3.18
   4   2  -8   20.54    2.41
   5   0 -12   92.91    3.79
   6   1   3  511.91    9.99
   4   2   3   96.10    3.82
   7   1  -2  118.41    5.48
   6   2  -1   48.78    3.86
   6   2  -4  180.22    6.90
   5   2  -7   22.45    2.78
   5   1 -10   51.49    3.45
   5   2   2   24.97    2.61
   6   2  -2   36.01    3.58
   6   2  -3  143.50    6.30
   7   1  -5   33.12    3.17
   3   2  -7   53.19    2.88
   3   2   2  170.32    4.24
   6   1  -8   44.67    3.50
   5   1   4  497.80    8.94
   3   1 -10  361.42    6.76
   4   2  -7   24.02    2.54
   5   2  -6   41.58    3.54
   6   0 -10   17.72    2.33
   7   0   0    4.50    1.75
   4   2   2  357.85    7.18
   4   1 -10  181.38    5.66
   7  -1   1   24.02    2.36
   3   2  -6   61.71    3.06
   5   2  -5   44.17    3.58
   5   2   0  286.47    7.66
   7   0  -1   29.73    3.02
   5   1  -9   17.08    2.46
   3   2   1  113.29    3.56
   7  -2   1    7.82    1.48
   4   2  -6   39.32    3.01
   5   0 -11  311.06    7.52
   5   2  -1   17.19    2.44
   4   2   1   65.50    3.35
   7   0  -6   21.54    2.54
   7   0  -3  373.93    9.13
   5   2  -3  230.90    7.18
   5   2  -2   97.10    4.77
   6   0   3  619.03   10.66
   3   2  -5   20.03    1.98
   5   1   3  130.62    4.83
   6   0  -9   13.92    2.31
   7  -1   0   34.76    2.88
   4   1   4 4103.02   21.96
   4   2  -5   21.82    2.39
   6   1   0   60.90    4.06
   3   2   0   99.10    3.47
   4   2   0    4.59    1.58
   7   0  -5  105.41    5.05
   3   2  -4  216.04    5.25
   5   1  -8    3.62    1.79
   4   1  -9  184.76    5.79
   3   1  -9  421.05    7.50
   6   1  -1   50.62    3.91
   2   1  -8   35.86    1.97
   4   2  -4  927.31   12.57
   5  -1 -12   83.66    3.79
   7  -2   0   97.66    3.92
   3   2  -1 1529.45   12.77
   4   2  -1  526.47    9.00
   6   1  -4   95.94    5.28
   3   2  -3  214.64    5.15
   6   1  -2   66.62    4.42
   6   0   2  373.54    8.71
   6   1  -3   31.56    3.34
   4   2  -2  174.20    5.36
   6   0  -8   63.26    4.07
   5   1   2  311.64    7.50
   5   0   4  160.67    5.06
   6  -2 -11   25.10    2.29
   5   0 -10  228.90    6.89
   7  -1  -3   38.50    3.32
   7  -1  -4   42.42    3.36
   5   1  -7   45.26    3.65
   4   1   3 1724.70   14.56
   3   0 -11   57.72    2.83
   6  -1   3   90.03    4.08
   7  -1  -6   43.01    3.26
   6   0   1  187.35    6.49
   4   1  -8   46.67    3.25
   6   0  -7   18.57    2.74
   7  -2  -2  104.25    4.46
   5   1   1   67.52    3.77
   7  -2  -5  104.50    4.58
   3   1  -8   70.29    3.24
   5   1  -6  110.17    5.27
   7  -2  -3   29.42    2.78
   6  -1  -9   35.36    3.12
   7  -1  -5   78.51    4.28
   6   0   0   33.88    3.20
   5  -1 -11  174.14    5.83
   6  -1   2   64.78    3.79
   5   1   0   64.20    3.72
   5   0  -9   45.16    3.38
   6  -2 -10   43.57    3.06
   5   0   3   61.29    3.36
   4   1   2  589.19    8.73
   4   1  -7   57.87    3.47
   6   0  -1  200.23    7.04
   5   1  -1  189.98    6.25
   5  -2 -12   21.69    2.26
   4   0 -10   61.38    3.61
   5   1  -4   77.71    4.39
   7  -3  -7  145.92    4.35
   5  -4 -13   28.50    1.87
   6   0  -4   75.95    4.82
   6   0  -2   14.22    2.59
   5   1  -2  187.67    6.28
   6  -1  -8    2.54    1.85
   6   0  -5  162.50    6.62
   5   1  -3   53.46    3.67
   6   0  -3   74.53    4.57
   4  -2 -13   60.10    3.04
   3   1  -7   22.16    2.03
   6  -1   1   46.97    3.47
   5   0  -8   42.32    3.53
   4   1  -6   43.47    3.10
   6  -3 -10   87.01    3.89
   4   1   1  136.00    4.38
   6  -2   2   96.51    4.28
   3   0 -10  106.42    3.87
   5   0   2  344.00    7.75
   6  -4 -10   75.90    3.22
   5  -1 -10  190.53    6.43
   4   0   4   95.52    3.44
   6  -1   0   53.07    3.75
   4   1  -5  153.91    5.21
   4   1   0  165.13    4.90
   3   1  -6   28.22    2.19
   4   0  -9  355.65    8.10
   5   0  -7  104.51    5.17
   6  -2   1   25.32    2.67
   6  -1  -1   23.86    2.98
   4  -1 -11  123.24    4.84
   5   0   1   29.88    2.71
   4   1  -1   88.88    3.74
   6  -3  -9   36.65    2.94
   4   1  -3  168.11    5.17
   5  -1   3   48.46    3.08
   4   1  -2  135.55    4.59
   6  -3   1   20.67    2.30
   6  -1  -4   87.73    5.00
   3   1  -5  323.87    6.38
   5  -1  -9  110.18    5.27
   6  -4  -9  132.63    4.51
   5  -4 -12   58.20    3.01
   4   0   3  835.18   10.01
   5   0   0  410.96    8.73
   2   0  -9  145.50    3.67
   3   1   0  578.65    7.33
   5  -5 -12    8.54    1.39
   6  -1  -5    6.52    2.26
   3   0  -9   31.81    2.36
   4   0  -8  825.70   12.24
   4  -2 -12  190.01    5.79
   5   0  -1    2.01    1.57
   3   1  -1 1075.37   10.16
   5   0  -4  406.83    9.36
   6  -2  -1    0.95    1.85
   5   0  -2   11.72    2.11
   5   0  -3  282.07    7.67
   3   1  -2  152.50    4.06
   5  -2 -10   13.02    2.28
   5  -1   2  128.69    4.91
   5  -1  -8  106.05    5.24
   3  -1 -11  102.67    3.93
   4  -1 -10  119.72    4.99
   6  -5  -8   40.46    2.40
   6  -2  -6   22.73    3.03
   6  -3  -7  193.62    6.55
   6  -5  -7   57.43    2.92
   0   9   1   22.48    2.41
   4   7  -3    3.39    1.73
  -1   7   4    6.38    1.97
  -1   5   5   13.83    1.91
   0   8   3    9.06    2.30
  -1   9  -1    4.42    1.42
   3   8  -1   10.91    2.38
   3   7   1   23.74    3.00
   2   3   3    8.43    1.51
   0   5   5    2.99    1.58
   2   9  -4   14.73    1.97
  -1   9  -2    5.53    1.42
   2   8   1   19.51    2.74
   3   8  -2    5.85    1.93
   0   9  -1    2.24    1.53
  -1   8   2   -0.65    1.43
   4   6  -4   18.21    2.27
   0   9  -2    7.44    1.75
   3   8  -4   18.86    2.36
   2   7   2  143.53    5.87
   3   8  -7    4.01    1.34
   3   8  -5    4.84    1.77
   1   9  -3   11.45    2.10
   0   9  -5   15.10    1.77
   3   8  -6    1.27    1.33
   0   8   1  117.27    5.17
   2   8  -1   10.50    2.46
   2   7   1 2076.10   21.72
  -2   7   1   12.42    2.11
   2   8  -9   10.30    1.47
  -1   8   0    3.87    1.85
   3   7  -3   19.63    2.73
   3   7  -9   15.91    1.76
   0   7   2   -0.11    1.85
   2   8  -4    6.75    2.09
   2   6   1  617.64   10.94
   2   8  -5   17.63    2.54
   3   6  -2   10.84    2.32
   1   8  -2   10.84    2.52
   2   7  -1    4.59    2.34
   0   7   1  460.41    9.84
   1   8  -9    8.27    1.55
   0   8  -2    5.38    2.20
   2   5   1  156.53    5.01
   1   7   0   23.26    3.11
   2   4   1  250.37    5.34
   1   8  -8    1.10    1.42
   0   8  -9   13.84    1.73
   0   8  -3   16.80    2.67
   1   8  -7   15.54    2.32
  -1   6   2    2.97    1.74
   0   8  -8    5.88    1.67
   1   7  -1    0.24    2.02
   2   7 -10    6.02    1.59
   3   5  -3   15.27    2.11
   3   6  -9    4.17    1.64
   2   7  -9   15.81    2.27
   0   6   1    4.52    1.81
  -1   7  -1    4.87    2.01
   3   5  -4   18.29    2.35
   1   7 -11    0.66    1.26
   2   7  -6    6.89    2.21
  -1   5   2   13.69    1.89
   2   6 -12    8.31    1.60
  -2   7  -9    8.70    1.61
   1   7 -10    2.47    1.60
   0   5   1   74.37    3.57
  -1   7  -3   15.92    2.82
   1   7  -9    7.76    2.01
   1   7  -8    9.47    2.31
   0   7 -10   14.13    2.08
   2   6  -5    6.63    2.33
   1   6 -13    3.52    1.39
   2   6 -10   11.92    2.16
   0   7  -9    0.87    1.68
  -1   7  -6   16.17    2.64
   0   7  -6    5.17    2.20
  -2   5   0   94.32    3.79
   2   6  -9   10.89    2.29
   0   7  -7   14.48    2.64
   3   4  -6    6.29    1.63
  -3   6  -9   13.81    1.81
   0   4   1 1369.85   12.48
   1   5 -15    7.58    1.38
   2   6  -6   15.00    2.62
  -3   6  -8    5.71    1.63
   1   6 -12    2.96    1.62
  -2   6 -12    0.06    1.13
   0   6 -13    8.64    1.66
  -1   6 -13    2.69    1.30
  -3   6  -5    5.30    1.80
   1   6 -11    4.58    1.89
  -2   6 -11   18.06    2.13
   1   5  -2   10.85    2.02
  -3   6  -6   11.92    2.07
   1   6 -10   17.65    2.74
  -1   6 -12   17.23    2.23
   0   5 -15    4.27    1.36
  -2   6 -10    8.44    1.99
   1   4 -16    0.69    1.08
  -2   6  -5   20.76    2.92
  -2   4   0  273.28    5.53
  -2   6  -9   11.06    2.26
  -1   6 -11   11.17    2.25
   0   6  -5    3.67    2.22
  -2   6  -7    9.12    2.34
  -3   5 -12   15.65    1.90
   2   5  -7   15.13    2.48
   0   6  -8   12.59    2.80
   2   4 -13    8.86    1.90
  -1   5 -14    6.13    1.68
  -4   4 -12   11.83    1.53
   1   4 -15   -1.06    1.28
   2   4 -12    6.99    1.96
  -3   5 -10   14.12    2.27
  -1   5 -13    2.65    1.82
   1   5  -9   23.81    3.15
   1   5  -6    8.85    2.25
  -4   4  -6   15.34    2.15
   1   5  -8   17.39    2.76
   1   4 -14   17.39    2.40
  -4   4 -10   17.54    2.15
  -2   5 -11    7.34    2.25
   1   3 -16    1.52    1.41
  -4   4  -9   18.33    2.29
   2   4  -7    7.27    1.89
  -4   4  -8   14.75    2.16
   2   3 -13   14.68    2.22
   0   3 -17    0.84    1.30
  -4   3 -14   48.85    2.36
   1   4 -13   16.13    2.52
  -1   4 -15   13.83    2.16
   0   5  -9    6.34    2.20
   0   5  -8   25.70    3.24
  -1   5 -10   16.30    2.83
   0   4 -14    0.31    1.66
   0   2 -18   15.05    1.75
   2   3  -9    5.15    1.71
   1   4  -9    8.25    2.12
  -3   4 -10   12.32    2.47
  -4   3 -12   17.19    2.21
  -1   3 -16    3.35    1.74
  -3   4  -8    2.41    2.11
  -1   4 -12   10.54    2.62
  -4   3 -11    6.04    1.89
  -3   4  -6    0.31    1.58
   0   2 -17    1.87    1.52
   0   4  -8    8.59    2.31
  -2   4  -9    4.04    2.30
  -1   4 -10    9.91    2.69
   0   1 -18    2.23    1.37
  -1   2 -17   12.63    2.09
  -3   3 -13    6.20    2.03
  -4   2 -14  323.19    7.02
   1   3 -10   14.22    2.40
  -3   3 -12   21.57    2.94
  -5   1 -13    1.42    1.23
  -1   1 -18   13.35    1.97
  -2   0 -19    8.68    1.49
   0   1 -17    7.56    1.91
  -4   2 -12    2.47    1.81
   0   0 -18   17.99    2.18
   0   3 -10   22.17    2.90
  -4   0 -17    1.32    1.16
  -1   3 -10   19.42    2.88
  -2   3  -9   12.46    2.64
  -2   3  -8   16.23    2.62
  -4   1 -14   44.54    3.32
  -1   3  -9   10.59    2.31
  -5   0 -14   16.19    1.90
  -5   1  -8   14.31    2.07
  -1  -1 -19   11.13    1.75
  -2  -1 -19    9.84    1.66
  -5   0 -13   11.29    1.90
   0  -1 -18    1.76    1.43
  -4   1 -13    1.29    1.80
   1   1 -13    2.92    1.78
  -3   0 -17   20.38    2.45
  -4   0 -15   15.41    2.36
  -5   0 -12    7.03    1.86
  -4   1 -12    5.36    2.09
  -5  -1 -15   12.06    1.70
   0   0 -16    5.43    2.03
   0   2 -10    0.09    1.56
  -3   1 -13   25.86    3.36
  -4   0 -14   35.54    3.19
  -5  -1 -14   12.28    1.91
  -4  -1 -16   15.63    2.19
   0   1 -13   18.97    2.79
  -1   0 -16   11.00    2.38
  -4   1  -9   20.42    2.69
  -5   0  -9    4.69    1.76
  -3   1 -12   11.80    2.62
  -2   1 -13   15.44    2.95
  -4   0 -13    1.83    1.83
  -1   1 -13    8.42    2.37
  -5   0  -8   11.15    1.97
  -2  -2 -18   18.75    2.34
  -5  -2 -15   11.83    1.79
  -2  -4 -19    9.12    1.38
  -1   1 -12    9.52    2.25
   1   0 -12    5.93    1.70
  -5  -3 -16    6.69    1.28
  -3  -1 -16   18.82    2.75
  -4  -2 -16   20.34    2.44
  -5  -2 -14    0.56    1.42
  -4   1  -6    7.99    1.71
  -4  -1 -14   33.54    3.22
  -2  -1 -16    6.65    2.31
  -4   0 -11    7.85    2.30
  -2  -3 -18    5.08    1.65
  -3  -3 -18    4.80    1.54
   0  -3 -17   19.00    2.27
   1  -1 -13    2.44    1.49
  -4  -1 -13    6.30    2.24
  -6  -4 -12   13.73    1.50
  -1   0 -13    2.34    1.94
  -2  -4 -18   10.14    1.80
  -1  -5 -18   14.16    1.61
  -3  -2 -16    0.32    1.73
  -3   0 -11   18.41    2.83
  -3  -3 -17    4.33    1.78
  -2   0 -12   20.12    2.96
  -4  -2 -14   31.83    3.11
  -6  -4 -11    2.36    1.18
  -4   0  -7    3.61    1.55
  -1   1  -7    5.18    1.57
  -2   1  -5   12.68    1.67
  -5  -3 -13   10.74    2.05
  -3   0 -10   17.01    2.59
  -3  -2 -15   16.96    2.76
  -1  -4 -17    2.56    1.64
  -5  -5 -15    3.29    1.19
   1  -2 -13    4.82    1.54
  -4  -2 -13   15.69    2.68
  -3  -4 -17   15.35    2.19
  -5  -4 -14    3.74    1.50
  -6  -4 -10   12.36    1.67
   0  -4 -16   11.93    2.01
  -6  -5 -11   11.03    1.43
  -4  -3 -14   67.79    4.16
  -3  -2 -14   11.47    2.48
   0  -1 -12    7.17    1.83
  -4  -2 -12   11.55    2.53
  -1  -1 -12    7.27    1.98
  -6  -6 -10    9.79    1.29
  -2  -7 -16    7.13    1.36
  -5  -3 -10    3.46    1.78
  -6  -6  -9   11.29    1.41
  -2  -3 -14   17.63    2.76
  -5  -5 -12    4.40    1.67
  -1  -4 -15    5.31    2.01
  -4  -7 -14   19.20    1.83
  -3  -3 -13    4.62    2.11
  -5  -7 -12    9.74    1.42
  -5  -6 -12    6.58    1.61
  -6  -6  -8   15.96    1.60
  -4  -3 -11   16.03    2.47
  -2  -7 -15    1.51    1.28
  -3  -1  -8   14.24    2.01
  -5  -4 -10   13.13    2.26
  -5  -5 -11   14.59    2.18
  -1  -7 -15    5.86    1.36
  -2  -4 -14    9.08    2.28
  -4  -4 -12   19.25    2.76
  -2  -8 -14    8.52    1.44
  -5  -3  -7    7.33    1.78
   1  -3 -11   13.61    1.75
  -5  -8 -10   10.59    1.32
  -3  -6 -14   12.36    2.21
  -4  -4 -11   17.66    2.63
  -5  -6 -10    9.13    1.87
  -1  -7 -14    4.89    1.50
  -5  -7 -10    8.68    1.62
  -1  -6 -14   15.45    2.22
  -3  -4 -12   18.35    2.80
  -3  -8 -13    1.40    1.22
  -5  -5  -9   16.48    2.32
  -2  -9 -12    2.85    1.10
  -2  -8 -13    3.04    1.28
  -5  -8  -9    1.78    1.07
  -3  -7 -13   17.52    2.31
  -5  -7  -9    8.54    1.70
  -2  -7 -13    4.86    1.67
  -2  -6 -13   10.51    2.09
  -3  -9 -11    4.83    1.22
  -5  -8  -8    1.16    1.12
  -1  -7 -13    2.17    1.46
  -3  -7 -12   16.72    2.36
  -5  -6  -8    5.25    1.68
  -2  -9 -11    4.40    1.25
  -4  -2  -4   10.62    1.48
  -5  -7  -8   10.09    1.74
  -5  -5  -7   16.27    2.25
  -1  -8 -12    0.54    1.22
  -5  -8  -7    1.39    1.18
  -1  -9 -11   13.44    1.46
  -2  -7 -12    8.76    2.02
  -3  -9 -10    9.35    1.52
  -3  -6 -11   10.26    2.30
  -4  -9  -8    0.93    1.06
  -2  -3  -9   11.77    1.89
  -2  -9 -10    4.14    1.39
  -4  -6  -9   19.20    2.63
  -3  -9  -9    1.82    1.30
  -1  -9 -10    1.22    1.17
  -5  -7  -7    7.06    1.63
  -1  -7 -11   10.71    2.16
  -4  -6  -8    9.19    2.22
  -4  -7  -8   12.89    2.30
  -5  -8  -5    6.35    1.44
  -3  -8  -9    4.91    1.87
  -1  -9  -9    3.19    1.36
  -5  -8  -4    6.39    1.43
  -3  -6  -9    6.98    2.19
  -5  -7  -5    3.52    1.56
  -5  -8  -3    3.40    1.29
  -4  -9  -6    2.68    1.30
  -2  -9  -8    4.49    1.64
  -1 -10  -6    2.18    1.04
  -2  -8  -9   17.97    2.52
  -3  -9  -7    5.54    1.65
  -3  -8  -8    0.86    1.68
  -5  -6  -4    1.65    1.55
  -4  -9  -5   14.85    1.81
  -3  -9  -6    1.96    1.55
  -5  -5  -1   18.09    1.92
  -3  -8  -7    0.59    1.71
  -2  -8  -8   12.76    2.39
  -2  -9  -7    9.02    1.88
  -1  -8  -8   13.68    2.32
  -2 -10  -4   12.82    1.63
  -3  -9  -5    2.50    1.60
  -4  -6  -6    9.74    2.19
   0  -9  -6   10.68    1.75
  -5  -7   1    2.84    1.29
  -2  -9  -6    3.93    1.78
   0  -6  -8   17.53    2.38
  -1  -6  -8    1.24    1.63
  -1 -10  -3   10.89    1.47
  -4  -9   2   11.79    1.39
  -2 -10  -2    7.22    1.41
   0  -9  -5    5.04    1.59
  -1  -7  -7    4.88    2.04
  -4  -4  -2    1.36    1.34
  -1  -8  -6   17.36    2.67
   1  -5  -7    6.18    1.53
   1  -8  -5    4.41    1.57
  -1 -10  -1   11.44    1.47
   0  -9  -4   13.12    1.98
  -3  -9  -1    6.46    1.77
  -1  -4  -6   14.43    1.90
  -2  -9  -3   12.15    2.21
  -1  -7  -6    9.49    2.36
   0  -8  -5   13.79    2.28
  -1  -3  -5    5.87    1.42
  -3  -9   0    8.55    1.80
   0  -9  -3   12.22    1.98
   1  -9  -2    1.04    1.06
  -4  -8   2    8.80    1.75
   1  -8  -4   15.33    2.13
  -4  -8   3    0.85    1.28
  -4  -8   4   10.85    1.58
  -1  -6  -6    9.36    2.15
  -3  -9   1    3.29    1.56
  -3  -8  -2    6.25    2.18
   1  -7  -5   13.91    2.16
   0  -6  -6   10.40    2.04
   2   9   0   46.48    3.43
   3   7   2  320.34    8.96
  -2   7   3  197.75    5.62
  -2   6   4   75.74    3.58
   3   4   2  132.43    4.28
   3   3   1  413.99    6.32
   4   6  -1  282.70    7.53
   3   8   0   34.68    3.36
  -1   4   5  402.83    6.65
   4   5  -1   57.06    3.27
   2   9  -1    3.97    1.82
   2   8   2  148.24    6.32
   4   7  -4   34.84    2.78
   2   4   4 1500.84   14.40
   3   6   2    2.23    1.82
   4   7  -5   75.29    3.57
   0   6   5   27.72    2.84
   0   4   5  451.38    7.35
   3   5   2  359.79    7.98
   2   6   4    0.21    1.66
   2   9  -2  112.17    4.66
   4   6  -2   31.49    2.88
  -2   5   4   40.00    2.45
   2   5   4  316.55    7.48
   2   7   3   11.90    2.64
   2   9  -3   50.62    3.20
   0   7   4   36.04    3.31
  -2   8   0  104.68    3.84
   2   9  -5   88.78    3.56
   4   5  -2  268.60    6.59
   4   6  -3  105.93    4.61
  -2   7   2   16.41    2.18
  -1   9  -3   25.35    1.94
   3   8  -3   42.22    3.30
   3   4   1   62.98    3.08
   0   8   2  338.01    9.21
   3   7   0   38.35    3.53
   3   6   1  162.93    5.95
  -1   6   4   89.55    4.29
   3   3   0   54.76    2.43
   4   5  -3   21.83    2.23
   2   6   3   94.12    4.79
  -2   6   3   73.44    3.63
   3   5   1  340.43    7.65
   2   8   0   67.65    4.48
   4   6  -5   61.07    3.41
   1   9  -6   13.29    1.71
   2   4   3 1441.73   13.59
  -2   8  -1   59.84    3.10
   0   9  -3   20.63    2.25
   1   9  -4   32.73    2.62
   0   6   4   57.34    3.70
   1   9  -5   19.98    2.08
   2   5   3  199.23    5.90
   3   7  -1  438.32   10.16
   0   9  -4   18.60    2.03
   0   7   3   48.04    3.87
  -1   7   3   26.58    2.84
  -1   8   1   23.71    2.66
  -1   5   4  379.27    7.48
   3   6   0  271.26    7.64
  -1   4   4  181.43    4.53
   0   5   4   24.39    2.34
   2   6   2   21.73    2.75
   3   7  -2  130.05    5.72
   0   4   4  628.77    8.53
  -2   8  -2    2.70    1.36
   3   4   0    1.73    1.24
   3   5   0  213.51    6.11
   2   8  -2   28.55    3.10
  -2   5   3   91.91    3.62
   3   6  -1  446.20    9.71
   3   3  -1  449.27    6.27
   2   5   2   15.73    2.17
   2   8  -3   24.70    3.04
   2   4   2   16.35    1.92
   2   7   0  589.83   12.14
  -2   6   2  172.43    5.54
   1   4   3  615.89    8.59
  -2   8  -3   69.98    3.20
   2   8  -8   29.72    2.33
  -1   7   2   63.73    4.13
   0   6   3   37.22    3.16
   1   8  -1   26.69    3.32
   3   7  -4   25.68    2.96
  -2   4   3  776.14    8.64
   2   8  -7   39.81    2.90
  -1   8  -1   56.40    3.76
  -1   6   3   45.15    3.33
   0   8  -1   25.46    3.02
  -2   7   0   49.48    3.36
   3   7  -5  124.07    5.30
  -2   8  -4   97.54    3.58
   3   5  -1   30.60    2.64
   3   7  -8   24.83    2.34
   2   8  -6   80.75    4.09
   3   4  -1  680.79    9.27
  -2   8  -5   80.18    3.10
  -1   8  -2   49.63    3.55
   3   7  -7   37.53    2.93
   0   5   3   82.16    3.84
   1   8  -3   63.21    4.27
  -1   7   1   53.42    3.85
   3   6  -3  124.93    5.35
   3   7  -6   33.41    3.01
   2   6   0  202.71    6.74
  -1   8  -3   32.18    2.93
   0   6   2   61.40    3.83
   2   7  -2   36.95    3.62
  -1   8  -8   21.18    1.94
   1   8  -4   45.78    3.73
   1   5   2  173.60    5.46
   3   5  -2   28.87    2.58
  -1   8  -4   26.47    2.73
   3   3  -2  154.08    3.80
   0   4   3  531.49    7.89
  -1   4   3 1105.12   10.84
  -2   6   1    2.37    1.62
  -2   7  -1  626.59   10.98
  -2   5   2  145.27    4.57
   1   8  -5   52.48    3.81
  -1   8  -7  161.17    4.86
  -1   8  -5   38.59    3.01
   1   8  -6   28.49    2.89
  -1   5   3  119.98    4.29
   3   6  -4   65.75    4.01
  -1   8  -6   67.10    3.54
   1   4   2  132.73    4.19
   3   4  -2  175.67    4.83
   2   7  -3    1.29    1.99
  -1   7   0   69.04    4.32
   3   6  -5  273.77    7.72
   2   6  -1  414.73    9.56
   2   5   0   28.57    2.55
   1   6   1   57.12    3.80
   2   7  -4   71.03    4.55
  -2   7  -2  515.14   10.18
   0   5   2  159.72    5.11
   0   7  -1  286.53    8.60
   2   7  -5   35.72    3.45
   1   7  -2   70.73    4.64
   2   4   0  127.23    4.14
   2   7  -8   24.49    2.69
  -2   6   0   34.08    2.89
   1   6   0   78.44    4.40
  -2   4   2   81.52    3.04
   3   6  -8  128.59    5.11
   3   4  -3   45.36    2.68
   2   6  -2  380.53    9.20
   2   7  -7   22.55    2.76
   3   6  -7   11.91    2.16
  -1   6   1  114.97    4.91
  -2   7  -3    7.98    2.07
   3   6  -6   69.07    4.10
   1   7  -3  171.80    6.88
   2   5  -1  274.36    6.95
  -2   5   1   89.36    3.80
   0   4   2  211.76    5.04
   1   5   1  584.13    9.77
   3   5  -5   22.22    2.54
  -1   7  -2   73.60    4.57
   1   4   1  203.26    5.03
   2   6  -3  416.16    9.67
  -2   7  -4   47.46    3.46
   1   7  -4  110.85    5.70
   1   6  -1  595.80   11.33
  -3   6  -2   86.13    3.91
   3   4  -4  506.02    8.43
   0   7 -11   29.95    2.38
  -2   7  -8   20.17    2.22
  -2   7  -7   19.42    2.34
  -2   6  -1  172.04    6.03
   1   7  -5   70.20    4.61
  -2   7  -5   91.31    4.51
   1   5   0  123.00    4.70
   2   4  -1    5.83    1.49
   2   6  -4  256.57    7.82
  -1   6   0  206.11    6.68
   2   6 -11   50.43    3.20
   2   5  -2   33.54    2.75
  -1   7  -4   77.91    4.71
   1   7  -6   32.23    3.43
   1   7  -7   59.83    4.22
  -2   7  -6  118.15    4.91
   3   5  -9  123.44    4.89
   3   4  -5 1076.78   12.49
   1   6  -2  360.29    9.12
   0   6  -1   76.64    4.47
  -1   7  -5   50.88    3.99
  -3   6  -3  141.22    5.02
   3   5  -8   25.44    2.60
  -1   4   2  150.41    4.24
  -3   6 -10   34.30    2.18
  -1   7  -8   72.65    4.19
  -1   5   1   85.27    3.85
   3   5  -7   55.86    3.59
   3   5  -6  230.87    6.73
  -1   7  -7   62.37    4.12
   0   7  -8   16.92    2.60
  -2   6  -2   51.45    3.62
  -2   4   1    9.10    1.49
   2   6  -8   88.61    4.80
  -1   6  -1   59.96    3.92
   2   5  -3  156.98    5.53
   1   6  -3   46.82    3.77
   1   4   0  171.47    4.73
   2   5 -13   71.12    3.40
   1   5  -1   93.90    4.26
  -3   5  -1   83.09    3.71
   2   6  -7   44.84    3.64
   2   4  -2  732.43    9.80
  -3   6  -4   34.67    2.87
  -3   6  -7   31.06    2.66
  -2   6  -3 1351.17   17.23
   1   6  -4   43.74    3.75
   2   5  -4  283.59    7.48
  -1   6  -2  333.07    8.71
   2   5 -12   40.84    3.08
  -1   5   0  133.84    4.90
   1   6  -5  131.75    6.02
  -2   5  -1    1.90    1.55
   2   5  -5   43.64    3.34
   0   6 -12   25.29    2.59
  -2   6  -4    9.20    2.34
   3   4  -8   44.08    3.01
  -1   6  -3  731.00   13.15
   2   4  -3  164.15    4.91
   3   4  -7   57.89    3.31
  -3   5  -2   10.33    1.89
   1   5 -14    7.61    1.68
   2   5 -11  107.55    4.90
  -1   4   1   14.95    1.80
   1   6  -9   28.76    3.27
   1   4  -1  112.84    3.98
   1   6  -6   33.59    3.51
   1   6  -8  299.80    8.95
   1   6  -7   44.59    3.85
  -1   6  -4  725.36   13.53
   0   6 -11   35.59    3.18
   2   5 -10    2.22    1.81
   1   5  -3  365.22    8.45
   2   5  -9  185.95    6.69
  -2   6  -8   33.69    3.33
  -2   6  -6   39.40    3.56
  -1   5  -1   99.79    4.33
  -1   6  -5  775.29   14.20
   2   5  -8   39.47    3.48
   0   6 -10    8.20    2.28
   2   4  -4  279.62    6.58
   0   6  -6   59.55    4.49
  -2   5  -2   91.88    4.34
   1   5 -13    8.21    1.95
   2   5  -6  497.79   10.28
   0   6  -9   26.90    3.34
   0   6  -7   82.44    5.08
  -3   5  -3   84.43    4.18
  -1   6  -6  161.22    6.76
   2   3  -3 3320.06   18.07
   0   5 -14   53.90    3.33
   1   5  -4  171.75    5.99
  -3   4  -1  105.82    3.79
   1   4  -2  946.23   11.27
  -3   5 -11   58.33    3.34
   2   4  -5   28.92    2.48
   1   5 -12   13.49    2.36
  -1   5  -2  207.41    6.34
  -1   4   0  508.79    8.01
   1   5  -5   26.71    2.84
  -2   5  -3  233.53    6.90
  -3   5  -4  220.72    6.70
   0   4 -16   25.06    2.21
   1   5 -11  148.27    6.18
   0   5 -13   60.96    3.93
  -2   4  -1  410.35    7.44
  -3   5  -9   29.62    2.96
  -3   5  -7  101.12    4.99
   2   4 -11   83.53    4.44
  -3   5  -8   57.32    3.85
   2   3  -4  197.64    4.81
  -4   4 -11   21.53    2.10
  -1   5  -3  165.17    5.88
   1   5 -10  130.75    5.98
  -1   4 -16   16.85    1.91
  -3   5  -5  272.71    7.69
  -2   5 -12   14.55    2.35
   0   5  -4  200.28    6.60
   1   4  -3  126.76    4.51
  -2   5  -4   76.70    4.45
   2   4 -10   28.44    2.91
   1   5  -7  181.88    6.79
   0   5 -12   63.09    4.29
   2   4  -9  150.01    5.73
  -3   4 -14   61.74    3.10
  -3   5  -6   79.06    4.39
  -3   4  -2   45.65    2.86
  -1   5  -4  594.62   11.37
   2   4  -8   68.11    3.95
  -4   4  -7   49.35    3.26
  -1   5 -12   31.34    3.24
   0   5  -5  170.14    6.33
   2   4  -6   22.61    2.36
  -1   4  -1 1729.75   15.20
  -2   5  -5  147.14    6.05
   0   4 -15   37.52    3.00
   0   5 -11   37.71    3.67
  -4   4  -5    2.75    1.43
   2   3  -5  107.92    3.75
  -2   5 -10   29.45    3.27
   1   4  -4  381.81    7.73
  -1   5  -5   82.27    4.65
  -1   5 -11  239.36    7.99
   0   5 -10   35.10    3.66
  -2   5  -6   81.95    4.82
   0   5  -6   54.87    3.98
  -2   4  -2  356.55    7.38
  -2   5  -9   20.17    2.99
  -2   5  -7  205.13    7.46
  -3   4 -13   21.57    2.41
   0   5  -7  127.65    5.94
  -2   5  -8   29.71    3.38
   2   3 -12   33.08    2.91
  -1   3 -17    2.71    1.42
  -3   4  -3   86.66    3.93
   1   4  -5   20.29    2.26
   1   4 -12   50.68    3.86
  -1   4  -2 1487.23   14.58
   0   4  -3 1357.00   14.06
   1   3 -15   21.50    2.53
  -3   4 -12   25.14    2.79
   2   3 -11  835.83   12.62
  -4   3 -13   26.58    2.30
  -1   4 -14   16.71    2.59
   1   4 -11   41.08    3.67
   1   3  -3  340.56    5.96
  -2   4  -3   22.43    2.42
   0   3 -16   40.13    3.07
   2   3 -10  878.15   12.73
   0   4 -13   10.65    2.53
  -3   4 -11   55.26    3.97
   1   4 -10   53.54    4.03
  -1   4  -3 3996.48   24.79
  -3   4  -4   88.75    4.22
   0   4  -4 1639.22   16.24
  -2   3 -16  120.55    4.56
   1   4  -6  162.42    5.58
   1   4  -8   30.36    2.90
   1   4  -7  343.27    8.28
  -1   2 -18   10.96    1.69
   1   3 -14   43.62    3.45
  -3   3 -15  173.28    5.27
   2   3  -8   35.23    2.68
  -1   4 -13  105.26    5.41
   2   3  -6  118.94    4.12
   2   3  -7  220.33    5.74
   0   4 -12   63.10    4.50
  -3   4  -7   25.97    3.06
   1   2 -16    9.62    1.87
  -3   4  -9  153.67    6.39
  -2   4  -4  107.29    4.66
  -3   4  -5    8.83    2.08
  -5   2 -11   19.24    1.89
   0   4  -5  392.04    8.44
  -1   4  -4  180.84    5.69
   1   3  -4 2606.97   17.14
  -4   2 -15  254.87    5.64
   0   3 -15   31.98    3.07
  -1   1 -19   33.45    2.12
   0   4 -11  129.60    6.16
   1   3 -13  125.01    5.57
  -2   4  -5  149.16    5.66
  -3   3 -14   42.65    3.30
  -5   2 -10   19.58    2.05
  -3   3  -2   78.12    3.21
   2   2 -12 1014.10   13.21
  -2   3 -15   38.82    3.30
   0   4 -10  232.10    8.00
  -1   4  -5  112.22    4.90
  -4   3 -10   30.23    3.01
   0   4  -6  100.99    4.66
  -1   4 -11   41.54    3.96
   0   4  -9   31.72    3.35
  -2   4 -10   28.01    3.41
   0   4  -7    6.32    1.96
  -1   3 -15   44.21    3.61
  -2   4  -6   59.56    3.94
  -4   3  -7  139.28    5.41
  -4   3  -9   79.30    4.33
  -2   2 -17   61.35    3.42
   1   3  -5  641.53    9.07
  -4   3  -8  166.61    6.01
   1   3 -12  164.37    6.41
  -2   4  -7   51.71    3.88
  -4   3  -5   39.84    2.86
  -2   3  -2  227.21    5.23
   1   2 -15   11.37    2.21
   2   2 -11  409.58    8.27
  -2   4  -8   49.18    4.05
   0   3 -14  115.86    5.64
  -1   4  -9  128.09    6.03
   0   3  -3  133.85    3.98
   2   2 -10   74.76    3.62
   1   3 -11  171.04    6.42
  -2   3 -14   55.77    4.05
  -1   3  -2  141.60    4.14
   0   2 -16  123.80    5.30
   2   2  -9    4.91    1.42
  -4   3  -6  259.00    6.94
  -1   3 -14   11.69    2.54
  -3   3  -3  109.64    3.95
   0   3 -13   85.19    5.04
   1   2 -14  178.70    6.36
   1   3  -9  195.20    6.31
   1   1 -16   70.94    3.75
   2   2  -8  169.77    4.71
  -2   1 -18   37.20    2.64
  -4   1 -16   76.44    3.29
  -4   2 -13   67.04    3.94
   1   3  -6  281.61    6.37
   2   2  -7  302.70    5.80
  -2   3  -3   42.15    2.72
  -2   2 -16    6.45    1.96
   1   3  -8   41.04    3.06
   0   3  -4 4430.02   23.26
   1   3  -7  133.14    4.79
  -3   3 -11  105.82    5.53
  -1   3  -3   49.55    2.70
  -1   2 -16   23.07    2.80
  -1   3 -13   57.28    4.40
   0   3 -12  379.49   10.12
  -1   0 -19    5.58    1.46
  -3   3  -4  342.34    7.38
  -3   3 -10  100.82    5.44
   0   2 -15   85.29    4.78
  -5   1 -12    5.19    1.60
   1   2 -13  209.05    6.93
   0   3 -11 1225.38   17.41
   0   3  -5 1067.95   12.29
  -3   3  -9  144.74    6.35
  -1   3 -12   49.87    4.16
  -3   3  -7   24.44    2.80
  -3   3  -8    4.61    2.09
  -2   3  -4  341.53    7.21
  -4   1 -15   22.51    2.43
  -3   3  -5  154.70    5.35
  -1   3  -4 1694.87   15.10
   1   1 -15  378.77    8.70
  -2   2 -15  657.33   12.65
  -3   2 -14   55.87    4.06
  -1   2 -15  180.61    6.96
  -5   1 -11   36.09    2.79
  -4   2 -11   52.94    3.80
   1   2 -12  285.46    7.85
  -2   1 -17    1.76    1.63
  -1   3 -11   29.16    3.37
  -3   3  -6  349.20    8.46
   0   3  -9  247.83    7.38
  -1   1 -17  147.14    5.63
   0   2 -14  566.23   11.97
  -2   3  -5  245.59    6.59
   0   3  -8   34.69    2.96
   0   3  -6   38.15    2.82
   0   3  -7  121.91    4.79
  -4   2 -10   30.82    3.16
  -5   1 -10   26.80    2.62
   0   1 -16   91.07    4.73
  -2   3  -6 1425.62   16.17
   1   2 -11  100.85    4.69
   1   0 -16   52.88    3.31
  -3   2 -13   43.95    3.96
  -2   3  -7   38.42    3.25
  -2   2 -14  377.55   10.23
  -4   2  -9  308.58    8.41
  -3   0 -18   54.13    2.95
  -5   1  -9   29.21    2.65
  -1   0 -18    7.42    1.88
  -4   2  -7  213.52    6.59
   1   1 -14  610.25   11.18
  -1   2 -14  333.05    9.65
  -4   2  -8  203.03    6.72
  -1   3  -8  123.11    5.30
  -2   0 -18   22.04    2.42
   0   2 -13  991.23   15.75
   1   2 -10   57.14    3.50
   1   2  -6   47.63    2.54
  -4   0 -16   57.23    3.33
  -4   2  -5   51.64    3.00
  -3   2 -12   32.14    3.53
  -2   1 -16  711.73   12.85
   0   0 -17   28.79    2.82
  -1   1 -16  567.04   11.69
   1   2  -9   19.94    2.26
  -2   2 -13  276.20    8.92
  -1   2 -13  100.61    5.61
   0   1 -15  170.14    6.55
   0   2 -12  528.32   11.23
   1   2  -8   40.92    2.75
  -4   2  -6    3.69    1.65
  -3   2 -11   31.54    3.45
   1   2  -7  212.02    5.23
   1   0 -15  247.91    6.97
  -3   2  -3   48.34    2.52
  -2   2 -12  189.31    7.44
  -4  -1 -17   18.16    2.03
   0   2 -11   27.81    2.93
  -1   0 -17  123.58    5.39
  -3   2 -10    9.28    2.62
  -1   2 -12   32.37    3.52
  -2   0 -17   57.81    3.89
  -2   1 -15  191.30    7.27
  -1   1 -15  233.06    7.95
  -1  -2 -19    4.94    1.46
   1   1 -12  185.57    6.05
   0   1 -14   94.30    5.06
  -3   2  -9   19.04    2.66
  -1  -1 -18   38.14    3.03
  -2  -2 -19   45.89    2.75
  -3  -1 -18   20.44    2.19
  -3   2  -8  492.42   10.37
  -3   2  -6  543.00    9.66
  -2  -1 -18   28.73    2.77
  -3   2  -4   31.68    2.30
  -1   2 -11  156.55    6.30
  -3   2  -7  107.03    4.82
  -4   1 -11   50.10    4.02
  -5   0 -11   44.42    3.24
   0  -2 -18  175.05    5.11
   0   2  -9  130.80    5.01
   1   0 -14   37.28    3.06
  -3   0 -16   32.14    3.18
   0  -1 -17   33.34    3.01
   1   1 -11  345.61    7.82
   0   2  -6  926.28   10.44
  -2   1 -14  518.55   11.98
   0   2  -8  395.79    7.94
  -3   2  -5   59.65    3.25
  -1   1 -14   26.84    3.37
  -1   2 -10   24.83    2.86
  -2   2  -4  251.91    5.53
   0   2  -7  259.29    6.11
  -4   1 -10   49.77    3.92
  -2   0 -16  283.65    8.50
  -5   0 -10   56.42    3.61
  -1  -3 -19   48.97    2.63
  -1   2  -9    1.68    1.61
   1   1 -10 1665.37   15.96
  -2   2  -5    7.62    1.61
   0   0 -15    7.98    2.29
   1  -1 -15  449.80    8.93
  -2   2  -8  660.57   11.52
  -2   2  -7  473.09    9.12
  -2  -3 -19   43.48    2.59
  -1   2  -8  105.55    4.52
  -2   2  -6  293.79    6.84
  -5  -1 -13   59.84    3.56
  -3  -1 -17   35.22    3.05
   1   0 -13   84.83    4.18
  -4   1  -8   30.91    2.98
  -1   2  -7   68.68    3.49
  -1  -1 -17   34.86    3.24
   0   1 -12  150.26    5.84
  -2  -1 -17   56.17    3.85
  -1  -2 -18    5.16    1.76
   1   1  -9   67.06    3.17
  -5   0  -7  133.51    4.71
  -4  -1 -15   54.49    3.82
  -4   1  -4   31.25    2.21
  -3  -2 -18   65.46    3.44
   0  -1 -16   20.67    2.67
  -2   0 -15   37.93    3.75
  -1   0 -15   91.25    5.18
  -3   1 -11   82.95    4.94
   0  -2 -17  195.75    6.09
  -2   1 -12   21.68    3.07
  -5  -1 -12  117.49    4.98
   1   1  -8    0.71    1.21
   0   0 -14   43.20    3.60
   0   1 -11  161.23    5.78
  -4   0 -12    3.87    2.13
  -4   1  -5   43.91    2.71
   1  -1 -14  205.78    6.15
  -3   1 -10   31.37    3.29
  -1  -1 -16  845.31   14.22
  -4   1  -7  117.86    4.83
  -2   1 -11   25.89    3.06
  -1  -3 -18   27.11    2.50
   0   1 -10  184.01    5.74
  -2   0 -14   40.04    3.82
  -5  -1 -11   32.89    2.94
  -1   1 -11   32.79    3.11
  -1   0 -14   44.35    3.78
  -3   1  -9  127.74    5.41
  -1  -2 -17  136.77    5.61
  -3  -2 -17   49.14    3.46
   0  -1 -15   62.50    4.06
   1   0 -11   47.80    2.99
   0   0 -13  458.39    9.98
  -6  -3 -11   25.68    2.06
  -2  -2 -17   95.22    4.81
  -3   1  -8  248.75    6.97
   0   1  -9  154.05    4.97
  -5  -2 -13  334.19    7.96
  -5  -3 -15   67.52    3.26
  -3  -1 -15   44.77    3.77
   0  -2 -16   13.73    2.30
  -1   1 -10  235.20    6.79
  -5  -1 -10   39.57    3.21
  -4   0 -10   23.93    2.89
  -3   1  -7  281.86    6.98
  -4  -2 -15   15.71    2.52
  -3   1  -6   46.15    2.96
  -1  -4 -18    5.97    1.57
  -2   0 -13   94.79    5.24
   0   1  -8  595.93    8.76
  -2  -1 -15  382.57   10.00
   1   0 -10   22.72    2.10
  -1  -1 -15  198.61    7.17
   0   0 -12   23.94    2.54
  -4   0  -9   15.52    2.46
  -1   1  -9   28.54    2.69
  -5  -1  -9   22.09    2.55
   0   1  -7  155.36    4.22
  -3   1  -4  598.38    7.99
  -3  -4 -18   12.77    1.78
   0  -1 -14  122.68    5.34
  -5  -2 -12  135.14    5.37
  -5  -3 -14   25.90    2.48
  -3   1  -5   58.26    2.95
  -1  -3 -17   30.95    2.95
  -1  -2 -16  285.29    8.19
  -2  -5 -18   20.57    1.93
  -2  -2 -16   51.76    3.95
  -4   0  -8    9.36    1.97
  -1   1  -8   49.18    2.94
  -5  -1  -8   48.22    3.21
  -4  -1 -12  111.09    5.53
  -2  -3 -17   47.15    3.52
   1  -1 -12   48.28    2.94
  -2   1  -7  149.94    4.85
  -5  -4 -15   27.90    2.19
  -1   0 -12   90.06    4.74
   1   0  -9  174.30    4.47
   0  -3 -16   95.01    4.47
   0  -2 -15   36.81    3.23
   0   0 -11   61.13    3.47
  -5  -1  -7  232.79    6.24
  -2  -1 -14  511.31   11.73
  -1  -1 -14  274.76    8.24
  -2   1  -6  282.15    6.08
  -5  -2 -11   32.26    2.97
  -4   0  -6   61.68    3.23
  -5  -1  -6  425.60    7.74
  -1   1  -6  288.80    5.59
  -4  -1 -11   45.34    3.81
   0  -1 -13   23.89    2.62
  -2   0 -11  116.76    5.27
  -1   0 -11  109.31    4.82
  -2  -4 -17   80.60    4.12
  -2  -2 -15  219.55    7.64
  -1  -2 -15  131.96    5.85
   0   0 -10   64.22    3.29
   1  -1 -11   26.69    2.19
  -3  -3 -16   14.37    2.48
  -3   0  -9  193.32    6.25
  -5  -2 -10   13.70    2.23
  -1  -3 -16   14.79    2.50
  -2  -3 -16   59.21    4.09
  -2  -1 -13  390.90    9.86
  -1  -1 -13  185.17    6.57
  -5  -3 -12   30.07    2.88
  -4  -1 -10  317.26    8.51
  -1  -5 -17   29.91    2.44
  -2   0 -10   62.85    3.80
   0  -2 -14   59.37    3.79
  -2  -5 -17   31.56    2.66
  -4   0  -4   87.55    3.14
  -2  -6 -17    7.13    1.43
   0  -3 -15  280.19    7.50
  -1   0 -10   70.83    3.72
  -4   0  -5   48.71    2.65
  -3   0  -8  289.35    7.16
  -3  -5 -17   59.07    3.17
   0   0  -9  111.38    3.96
  -6  -4  -9   55.27    2.85
  -5  -4 -13  101.14    4.43
  -5  -5 -14   17.91    1.97
  -5  -2  -9   87.43    4.37
  -3  -6 -17   47.43    2.49
  -4  -1  -9  196.44    6.49
  -2  -2 -14  331.83    9.14
  -6  -5 -10   23.90    1.95
   1  -2 -12   71.21    3.38
  -3  -3 -15   -0.68    1.79
   1  -1 -10  394.04    6.71
  -1  -2 -14   55.06    3.93
  -2  -1 -12   97.39    4.88
  -3   0  -7  136.02    4.62
  -3  -4 -16   65.23    3.95
  -5  -6 -14   20.84    1.79
  -5  -3 -11  138.51    5.51
  -2  -4 -16   24.40    2.81
  -1  -4 -16   30.79    2.97
  -1   0  -9   40.91    2.75
  -2  -3 -15  105.87    5.34
  -5  -2  -8   73.40    3.85
  -1  -3 -15   28.13    2.93
   0   0  -8   34.52    2.19
  -4  -3 -13  141.52    6.02
  -3   0  -6  328.07    6.64
   0  -2 -13   39.00    3.11
  -4  -1  -8  108.89    4.67
   0  -4 -15  108.46    4.61
  -5  -4 -12   70.46    3.93
  -5  -5 -13   38.30    2.78
   0  -1 -11  197.86    5.69
  -4  -2 -11   45.05    3.66
  -6  -5  -9   37.69    2.33
  -2  -5 -16   70.07    3.90
   0  -3 -14  226.77    6.78
  -3  -5 -16   38.75    3.04
  -5  -2  -7   68.98    3.60
  -3  -1 -10  621.68   11.31
  -1  -5 -16   36.24    2.85
  -2  -1 -11   31.45    2.96
  -1   0  -8  243.95    5.58
  -2  -2 -13  134.98    5.94
  -3  -3 -14  114.41    5.54
  -5  -6 -13   39.51    2.50
  -2  -6 -16  180.33    5.42
  -4  -1  -7   18.77    2.23
  -1  -2 -13   62.28    4.02
   0  -5 -15  136.04    4.83
  -1  -6 -16   34.24    2.48
  -1  -1 -11   77.25    3.92
  -3  -4 -15  100.37    5.08
   1  -1  -9  271.28    5.25
  -3  -6 -16   75.59    3.49
  -2   0  -7  975.34   11.00
   1  -2 -11   57.97    2.89
  -5  -2  -6   58.86    3.11
  -4  -3 -12  137.98    5.95
  -2  -4 -15   67.32    4.26
  -4  -2 -10   25.68    2.76
  -3   0  -5  729.90    9.19
  -5  -4 -11   42.99    3.27
  -6  -5  -8   39.45    2.41
  -4  -1  -6   32.32    2.42
   0  -1 -10  397.11    7.45
  -1  -3 -14  888.29   13.99
  -3  -1  -9   22.67    2.45
   0  -2 -12  173.69    5.49
  -1   0  -7  236.84    5.07
  -4  -4 -13  199.98    6.95
  -5  -2  -5  551.01    8.36
  -5  -3  -9   53.43    3.48
  -2  -1 -10  344.29    7.91
   0  -4 -14  152.45    5.51
  -4  -1  -5  408.55    7.03
  -3  -5 -15    2.03    1.68
  -2  -2 -12   11.46    2.22
  -1  -1 -10  670.32   10.19
   0  -3 -13    7.02    1.81
  -2   0  -6  201.19    4.70
  -2  -5 -15  316.19    8.32
  -4  -2  -9   24.37    2.57
  -3  -4 -14  116.88    5.56
  -1  -2 -12  438.52    9.18
  -1  -5 -15  112.17    4.94
  -4  -1  -4 4012.05   19.93
  -5  -3  -8   48.88    3.29
  -3  -7 -15   17.14    1.87
  -3  -6 -15   54.31    3.36
  -2  -6 -15   67.97    3.75
  -2  -3 -13   22.73    2.90
   0  -1  -9  630.54    8.52
   0  -5 -14  138.45    5.10
  -2  -1  -9   65.08    3.50
   1  -2 -10  662.27    8.46
  -1  -6 -15   45.47    3.07
  -1  -3 -13 1168.54   15.69
   0  -2 -11  109.65    4.21
  -1  -4 -14  116.70    5.31
   0  -6 -14   44.73    2.85
  -3  -3 -12   94.12    5.08
  -4  -2  -8   26.24    2.59
  -2  -2 -11  435.20    9.24
  -5  -6 -11   91.46    4.03
  -5  -7 -11   27.15    2.14
  -1  -1  -9 1171.81   12.46
  -3  -5 -14   36.49    3.26
  -3  -1  -7  386.04    7.39
  -5  -4  -9    6.14    1.85
  -4  -3 -10   75.06    4.32
  -3  -4 -13   45.48    3.76
  -1  -2 -11  577.03    9.81
   0  -4 -13   40.21    3.11
   0  -3 -12   73.99    3.75
  -2  -5 -14  372.12    9.12
  -5  -5 -10  120.06    4.91
  -3  -7 -14   33.25    2.62
  -2  -3 -12  453.43   10.01
   0  -1  -8  665.66    8.03
  -4  -2  -7   54.83    3.25
  -1  -5 -14  231.95    7.04
  -5  -3  -6  176.41    5.30
  -2  -7 -14   32.66    2.66
  -2  -4 -13  279.02    8.21
  -2  -6 -14   35.99    3.12
  -3  -1  -6  544.63    8.25
  -3  -2  -9   93.83    4.30
  -1  -3 -12  574.03   10.58
  -5  -4  -8   93.82    4.35
  -2  -2 -10  101.35    4.42
   0  -2 -10  169.33    4.82
  -1  -1  -8  615.99    8.32
  -4  -3  -9   56.75    3.68
  -1  -4 -13 1052.14   14.85
  -3  -5 -13   60.79    4.12
   0  -5 -13 1947.54   18.71
   1  -2  -9   22.33    1.73
  -5  -3  -5  825.09   10.60
   0  -6 -13   74.03    3.73
  -4  -2  -6  494.09    8.33
  -1  -2 -10  140.56    4.72
  -4  -5 -11  279.38    7.92
  -4  -4 -10   49.06    3.60
  -2  -5 -13  383.43    9.38
  -3  -6 -13   33.99    3.14
   0  -3 -11   43.09    2.90
   0  -4 -12  598.94   10.26
  -2  -3 -11  281.96    7.58
  -5  -4  -7  176.42    5.67
  -1  -8 -13   61.94    2.86
  -3  -2  -8   52.94    3.11
  -5  -6  -9   24.32    2.50
  -2  -4 -12  946.75   14.38
  -4  -3  -8  111.37    4.67
   1  -3 -10  623.80    8.43
  -1  -5 -13   20.28    2.60
  -2  -2  -9  160.47    5.09
  -3  -1  -5  241.42    5.02
  -3  -5 -12  109.26    5.33
  -1  -1  -7  206.92    4.49
  -5  -5  -8   93.49    4.40
  -4  -2  -5   95.21    3.55
  -3  -4 -11  122.34    5.44
  -1  -3 -11   49.57    3.26
   0  -2  -9  488.98    7.49
  -3  -8 -12    9.48    1.76
  -1  -4 -12  105.65    4.80
  -2  -1  -6  376.14    6.16
  -1  -6 -13   66.23    3.97
  -5  -4  -6  269.21    6.74
  -4  -4  -9   20.12    2.59
   0  -5 -12  368.30    8.21
  -1  -2  -9  147.31    4.51
  -4  -5 -10   61.20    3.99
   0  -7 -12  116.90    4.31
  -3  -6 -12  137.82    5.73
  -2  -8 -12   21.38    2.26
  -3  -2  -7  423.59    7.83
  -2  -5 -12  255.50    7.74
  -4  -3  -7   35.44    2.73
  -2  -3 -10  167.09    5.63
  -5  -3  -4  103.38    3.65
   0  -6 -12   21.86    2.44
   0  -3 -10  170.44    4.93
  -3  -5 -11  211.45    7.16
  -2  -4 -11   53.52    3.74
   0  -4 -11  697.47   10.71
  -2  -2  -8  102.36    3.87
  -4  -6 -10   40.34    3.27
  -2  -6 -12  173.51    6.35
  -1  -5 -12  584.95   11.00
  -3  -8 -11   27.99    2.55
  -1  -3 -10   59.80    3.38
  -4  -4  -8  117.78    4.94
  -4  -5  -9   54.17    3.81
  -1  -4 -11   39.95    3.09
   1  -3  -9   91.78    3.17
   0  -2  -8  756.01    8.65
  -3  -7 -11    7.03    2.12
  -4  -3  -6  399.49    7.77
  -1  -7 -12   79.60    4.12
  -3  -2  -6   38.09    2.45
  -1  -6 -12  295.11    7.92
  -1  -2  -8  501.14    7.55
  -3  -3  -8    4.51    1.63
  -2  -8 -11   25.58    2.53
   0  -5 -11  284.27    7.20
  -2  -5 -11  119.46    5.38
   0  -7 -11  535.78    9.49
  -3  -5 -10   56.14    3.90
  -5  -4  -5  115.59    4.33
  -4  -7  -9   69.17    3.98
  -2  -4 -10   68.25    3.84
  -3  -8 -10   79.29    4.06
   0  -6 -11  189.17    6.03
  -4  -4  -7   78.20    4.07
  -2  -6 -11    2.64    1.86
  -1  -8 -11   28.31    2.50
  -2  -7 -11  104.69    5.00
   0  -3  -9   30.38    2.20
  -4  -2  -3   99.18    3.12
   0  -4 -10  285.57    6.66
  -1  -5 -11  719.42   12.05
  -4  -5  -8   34.26    3.08
  -4  -3  -5   26.41    2.21
  -5  -6  -7    1.30    1.48
  -1  -3  -9   40.50    2.76
   0  -8 -10  129.49    4.36
  -3  -6 -10   91.31    4.90
  -5  -5  -6   52.36    3.28
  -5  -4  -4   66.04    3.23
  -3  -7 -10  130.96    5.57
  -5  -8  -6   49.61    2.66
  -3  -2  -5  213.46    4.94
  -4  -8  -8   44.15    3.04
  -1  -4 -10  136.25    5.09
  -3  -3  -7  111.72    4.19
  -1  -6 -11  411.25    9.40
  -4  -2  -2  341.53    5.20
  -2  -8 -10   72.12    3.94
  -2  -9  -9   20.42    2.10
  -1  -2  -7    0.76    1.20
  -5  -4  -3  556.71    8.47
  -2  -5 -10  204.77    6.80
  -2  -3  -8  102.35    4.03
  -5  -6  -6   26.39    2.53
  -5  -7  -6   19.19    2.14
  -5  -5  -5   48.52    3.12
  -3  -9  -8   71.43    3.47
  -4  -4  -6  173.68    5.54
   1  -4  -9   63.68    2.92
   1  -3  -8  144.08    3.74
   0  -5 -10   23.25    2.45
  -2  -4  -9   53.76    3.36
  -4  -5  -7  144.14    5.52
   0  -7 -10  679.23   10.93
  -4  -9  -7   28.62    2.12
  -5  -4  -2  345.11    6.38
  -2  -7 -10   27.04    2.99
  -2  -6 -10  299.64    8.43
  -1  -8 -10   89.36    4.21
   0  -6 -10    2.28    1.61
  -3  -7  -9   50.17    3.82
  -1  -5 -10  119.59    5.05
   0  -9  -8  181.48    4.47
  -5  -6  -5   59.34    3.45
  -5  -5  -4  235.90    6.23
   0  -8  -9  149.54    4.98
  -1  -3  -8  102.41    3.83
   0  -4  -9  534.56    8.74
   0  -3  -8  161.53    4.32
  -3  -3  -6   89.84    3.66
  -1  -4  -9   32.20    2.67
  -1  -7 -10   74.25    4.16
  -1  -6 -10  219.90    6.86
  -5  -8  -2   23.17    1.93
  -5  -7  -4  213.04    5.93
  -3  -2  -4  794.41    8.63
  -5  -5  -3  740.34   10.58
  -2  -5  -9  167.58    5.98
   1  -5  -9  111.38    4.16
  -2 -10  -6   22.18    1.79
  -3  -4  -7  322.82    7.45
  -2  -3  -7  133.56    4.42
  -4  -3  -4   89.17    3.47
  -4  -8  -7   45.93    3.18
  -5  -8  -1   23.19    1.88
  -1  -9  -8   17.18    2.09
  -5  -7  -3   11.11    1.89
  -2  -4  -8   78.98    3.87
  -5  -5  -2  618.56    9.40
  -1  -8  -9  309.97    7.71
  -2  -7  -9   88.24    4.84
  -5  -6  -3   41.44    2.93
  -3  -7  -8   52.23    3.85
  -2  -6  -9   58.23    3.94
  -2  -2  -5 4530.02   20.07
  -5  -8   0   33.81    2.02
   0  -7  -9   81.36    4.16
   0  -5  -9    1.96    1.55
   0  -9  -7   60.57    2.95
  -5  -7  -2  167.44    5.14
  -1  -5  -9  382.07    8.56
  -4  -7  -7   96.96    4.74
  -4  -6  -7   48.04    3.53
  -1 -10  -5   26.13    1.84
  -4  -9  -4   19.14    1.97
  -5  -6  -2   15.87    2.08
   0  -6  -9   54.72    3.44
   1  -4  -8   13.34    1.60
  -3  -3  -5   19.09    2.01
  -2 -10  -5   33.80    2.16
  -4  -8  -6   17.14    2.25
  -4  -3  -3   53.22    2.62
   0  -8  -8   73.71    3.76
   1  -3  -7  500.24    6.61
  -1  -7  -9  553.09   10.91
  -4  -4  -5  195.42    5.70
  -1  -6  -9  207.11    6.84
  -1  -9  -7   43.85    2.98
  -1  -3  -7  869.54    9.98
  -4  -9  -3    0.94    1.27
  -1  -4  -8    6.11    1.67
  -4  -5  -6   96.20    4.56
  -5  -7  -1   69.09    3.35
   0  -4  -8   75.38    3.31
  -2  -5  -8  128.54    5.16
  -3  -4  -6  519.26    9.09
  -5  -6  -1  941.36   11.89
   0  -3  -7   61.49    2.70
  -3  -7  -7   68.20    4.35
  -4  -7  -6   24.88    2.83
  -4  -8  -5  102.76    4.55
  -2  -7  -8   24.68    3.01
  -4  -9  -2  115.04    3.96
  -5  -7   0  457.56    7.85
  -1 -10  -4   25.33    1.88
  -2  -6  -8  110.82    5.26
  -4  -3  -2   41.12    2.27
  -2  -4  -7   63.50    3.37
   1  -5  -8   39.68    2.65
  -3  -8  -6   42.50    3.47
  -5  -6   0  270.93    6.26
  -4  -4  -4  173.62    5.18
   0  -7  -8   45.72    3.38
  -4  -9  -1  143.33    4.26
  -4  -5  -5  212.07    6.35
   1  -6  -8  130.62    4.75
  -1  -5  -8  194.13    6.03
   0  -5  -8  243.39    6.24
  -4  -8  -4  299.06    7.48
  -2 -10  -3   22.27    1.94
  -1  -7  -8  187.41    6.55
  -1  -9  -6   29.66    2.68
  -4  -7  -5    6.25    1.99
   0  -8  -7   48.24    3.30
  -3  -5  -6  456.48    9.35
  -5  -6   1   57.47    2.93
  -4  -9   0   24.54    1.98
  -4  -6  -5   64.52    3.94
  -4  -3  -1   71.68    2.73
  -3  -3  -4 1820.59   14.28
  -1  -8  -7   22.60    2.85
  -2  -8  -7   45.08    3.66
  -3  -4  -5  364.51    7.41
  -4  -9   1   99.66    3.25
  -2  -5  -7  160.46    5.60
  -4  -8  -3  125.58    5.00
  -4  -4  -3   18.68    2.03
  -1  -4  -7   23.02    2.23
   1  -4  -7   14.31    1.58
  -4  -5  -4   62.62    3.64
  -1  -3  -6  893.10    9.72
  -4  -7  -4    5.73    1.87
  -2  -6  -7   37.86    3.28
  -2  -9  -5   27.19    2.67
   0  -4  -7   65.34    3.16
  -4  -8  -2  206.73    6.24
  -4  -3   0   65.43    2.49
  -4  -6  -4   40.38    3.18
  -1  -9  -5   62.37    3.64
   1  -7  -7    4.92    1.65
  -2  -7  -7   47.03    3.71
   0  -7  -7  110.14    4.91
   0  -3  -6  169.52    4.14
  -3  -5  -5   33.53    2.87
  -4  -7  -3   56.73    3.79
   0  -8  -6   40.86    3.22
  -2  -8  -6    9.51    2.26
  -1  -5  -7   56.76    3.34
  -4  -5  -3   94.56    4.17
  -4  -8  -1    7.18    1.90
   1  -6  -7   95.55    4.27
  -1  -6  -7   36.29    3.14
  -3  -3  -3  210.34    4.80
   0  -5  -7   20.96    2.24
  -2  -9  -4   20.99    2.48
  -4  -6  -3   74.73    4.11
   0  -6  -7   96.37    4.44
   1  -7  -6   69.02    3.67
  -2  -4  -6  206.86    5.66
  -4  -7  -2 1956.38   19.66
  -3  -4  -4  169.21    5.03
  -1  -9  -4   55.35    3.55
  -4  -8   0  138.75    5.01
  -4  -4  -1   69.36    3.14
  -4  -5  -2   55.97    3.33
   1  -4  -6   16.45    1.66
  -2  -7  -6   47.03    3.80
  -4  -6  -2  824.63   12.53
  -2  -8  -5   69.67    4.38
  -4  -8   1  143.55    4.95
  -4  -7  -1  202.59    6.51
   0  -7  -6   42.21    3.33
  -2  -5  -6   73.86    3.85
   1  -6  -6   17.90    2.19
  -1  -8  -5   27.38    3.15
  -2  -6  -6   28.24    2.87
  -3  -5  -4   42.09    3.00
  -3  -6  -4   38.91    3.27
   0  -4  -6   18.76    1.88
   1  -5  -6  111.25    4.02
  -1  -9  -3   23.35    2.61
  -4  -5  -1   81.50    3.85
  -3  -3  -2  105.26    3.38
  -2  -9  -2   31.56    2.94
  -1  -5  -6  130.67    4.87
  -4  -4   0   54.26    2.72
  -4  -6  -1   82.04    4.18
  -3  -4  -3   37.33    2.51
  -4  -7   0   37.03    3.10
  -2  -8  -4   44.12    3.64
  -2  -7  -5   79.59    4.65
  -2  -3  -4  212.86    4.72
   1  -9  -1   20.46    1.88
  -4  -8   5   -0.05    0.98
  -2  -5  -5  191.12    5.80
  -4   5   4    4.00    1.89
   1   9   9    2.95    1.44
  -4   6   3    6.88    1.84
  -4   3   2   12.85    1.75
  -1   5  10   19.59    2.98
  -3   8   4    0.80    1.43
  -3   7   6    7.58    2.12
  -4   6   2    4.23    1.61
  -4   5   3   11.59    2.13
  -2   9   5    4.76    1.49
  -4   3   1   10.39    1.57
  -4   6   1   17.48    2.05
  -3   3   5    0.23    1.47
  -3   8   3   10.04    1.76
   1  10   6    2.96    1.19
  -2   9   4    1.41    1.34
   1   9   8   18.01    2.22
  -3   8   2   10.14    1.71
  -2   9   3    1.91    1.33
  -1   9   6   17.63    2.34
   2   8   8   15.22    2.22
  -3   5   5    8.55    2.22
  -2   8   5    5.13    2.03
   2   9   7    7.21    1.62
  -3   8  -1    8.57    1.30
  -2   9   1   12.32    1.67
  -3   7   3   17.29    2.45
  -1   9   5    6.03    1.94
   1   8   8   14.24    2.42
   0  10   3    4.52    1.32
   0   9   6   14.15    2.26
  -3   7   2   14.34    2.29
  -2   8   4    3.18    1.85
  -1   8   7   11.45    2.58
  -1   8   6    2.53    2.05
   0   6   8   16.58    2.69
   2   9   6    2.58    1.46
  -3   6   3   18.02    2.68
   1  10   3   12.76    1.72
   1   6   8    1.47    1.64
   1   8   7   19.72    2.78
   0   9   5    3.06    1.86
  -1   8   5    5.70    2.15
   2  10   2    5.54    1.27
  -2   6   5    8.15    2.40
  -1   5   7    5.15    1.86
  -3   7  -3   15.87    1.80
   0   9   4   13.77    2.32
   1   7   7    3.50    2.02
  -1   4   6   13.92    2.10
   0   5   7   18.39    2.42
  -3   5   2    5.44    1.90
   2  10   1   14.63    1.56
   1   8   6   13.73    2.54
   1  10   1   11.99    1.67
  -1   6   6   15.87    2.76
  -1   8   4   12.99    2.45
   2   8   6    8.71    2.05
  -1   7   5   11.55    2.67
   0   9   3   18.07    2.55
   0   8   5   15.22    2.68
   2   9   4   18.69    2.33
  -3   6   0   11.74    2.27
  -1   9   0   12.07    1.94
   1   7   6   11.34    2.41
   0   6   6    8.15    2.08
  -1   6   5    5.55    2.07
  -1   9  -1    6.12    1.57
   2   9   3   15.95    2.21
  -1   7   4    5.99    2.28
   0   8   4   11.18    2.53
  -2   8  -2    3.02    1.55
  -1   9  -2    3.02    1.34
  -1   5   5   13.19    2.28
  -2   7   1   12.54    2.45
   1   6   6   12.59    2.11
   0   9   1   29.18    2.47
   1   8   4   20.26    2.82
   0   9   0   17.39    2.34
  -2   7   0   49.46    3.62
   0   8   3    7.53    2.27
   3   9   1    5.12    1.46
   1   7   5    2.34    1.88
   0   9  -1    3.46    1.77
   0   5   5    2.45    1.55
  -2   7  -7   16.11    1.72
   3   9   0    9.52    1.65
  -1   8   0    4.06    2.00
  -2   6   0   35.13    3.07
   3   9  -1    2.07    1.38
   1   9  -1    1.34    1.69
   0   8   1  114.79    5.21
   1   8   2    2.52    1.73
   1   9  -2    8.66    1.96
   3   9  -2    0.47    1.25
   1   9  -3    9.69    2.00
   0   8   0    7.56    2.24
   3   9  -3   14.99    1.78
  -2   5   0   95.03    4.19
   0   7   2    0.84    1.93
   3   9  -4    1.79    1.09
   3   9  -5    2.85    1.10
   2   8   1   13.48    2.40
  -2   4   0  286.06    6.16
   3   6   3   14.15    1.96
  -2   3   0   47.54    2.36
   0   8  -8    2.87    1.35
   0   7   1  438.67    9.77
  -1   7  -1    5.57    2.22
  -1   7  -9    2.41    1.35
  -2   6  -7    8.51    1.83
   4   8  -2    6.04    1.51
   0   8  -7    1.21    1.46
   0   8  -6    1.96    1.59
   4   8  -3   -0.41    1.18
   3   8  -1   10.49    2.15
   0   8  -5   12.66    2.23
  -1   7  -6   18.37    2.52
   1   8  -2   13.54    2.61
   2   8  -1   10.91    2.36
   1   8  -9    8.29    1.53
   3   7   1   19.68    2.53
  -1   7  -3   13.12    2.64
   4   8  -4   13.10    1.81
   3   8  -2    3.72    1.84
   4   8  -5    0.94    1.18
   0   6   1    3.37    1.78
   2   7   1 1840.60   20.00
   2   8  -2   23.02    2.94
   1   7   0   21.65    2.89
  -1   6 -11    9.71    1.61
   2   8  -9   11.86    1.71
  -2   5  -9   18.63    2.12
  -1   4   1   15.48    1.98
   0   7 -10   14.52    1.93
   3   8  -4   17.24    2.38
   3   8  -8    3.87    1.29
   2   8  -4    6.53    2.05
   3   8  -5    4.22    1.75
   3   8  -7    4.99    1.52
   1   7  -1    2.13    1.93
   3   8  -6    2.63    1.54
   0   7  -9   -0.28    1.44
   0   5   1   77.61    3.61
   4   7  -2    5.90    1.85
   0   6 -13    8.43    1.38
   0   7  -6    5.66    2.23
   2   6   1  535.83   10.03
   2   7  -1    3.39    1.93
   1   7 -11   -0.50    1.22
  -1   6  -8   15.95    2.49
  -1   6  -7   21.62    2.84
   0   7  -5   13.09    2.64
   4   7  -3    2.06    1.65
   0   4   1 1371.94   12.20
   1   7 -10    2.51    1.60
  -1   5 -12   30.40    2.35
  -2   4  -9    4.58    1.54
   3   7  -3   21.66    2.88
   4   7  -6   13.79    2.16
   4   7  -8    1.90    1.42
   4   7  -7    2.96    1.57
   2   5   1  151.36    4.75
   2   7 -10    8.01    1.93
   3   7 -10    7.14    1.68
   1   6 -13    2.34    1.39
   2   7  -9   18.06    2.56
   2   7  -6    9.08    2.46
  -1   5 -10   20.14    2.55
   2   7  -7   22.89    2.95
   5   6  -9    7.92    1.42
  -1   5  -6    9.13    2.19
   0   6  -8   12.36    2.51
  -1   5  -9   16.38    2.45
   5   6  -7   10.96    1.80
   0   6  -5    3.90    2.20
  -1   5  -8   15.95    2.49
   1   6 -12    1.37    1.54
   1   5 -15   10.57    1.57
   3   6  -2   10.71    2.22
   2   4   1  244.89    5.02
   1   6 -11    3.04    1.79
   4   6  -4   14.48    2.38
  -2   3  -9   10.29    1.73
  -2   3  -8   14.96    1.81
   4   6 -11    0.07    1.26
   1   6 -10   19.41    2.92
  -1   4 -12    7.03    1.78
   1   5  -2    8.62    1.99
   4   6  -8   10.56    2.26
   2   6  -5    5.00    2.16
   2   6 -10    9.43    2.38
   1   4 -16    0.39    1.24
   5   5 -11   10.27    1.60
   2   6  -6   14.70    2.85
   2   6  -9    6.48    2.42
  -1   4 -10    8.63    2.07
   3   6  -9    5.59    2.11
   0   5  -9    7.67    2.30
   2   5 -14    8.55    1.92
   0   5  -8   23.92    3.13
   0   4 -14    1.75    1.65
   5   5 -10    6.39    1.58
   4   5  -3   20.10    2.45
   4   5 -13    5.55    1.56
   5   5  -7   12.87    2.14
   5   5  -9    2.22    1.54
   2   4 -16    3.80    1.41
   4   5 -12    4.61    1.69
   1   4 -15   -0.36    1.48
   3   5  -3   14.63    2.32
   5   4 -13    1.88    1.16
   1   3 -17   13.85    1.82
   1   5  -6   13.03    2.47
   4   5  -5    9.30    2.12
   3   5  -4   12.12    2.24
   4   5  -6   12.46    2.29
   1   4 -14   20.03    2.73
   0   2 -17    0.19    1.10
   3   4 -15    8.47    1.81
   4   5  -9   19.53    2.75
   3   5 -11    6.76    2.18
   3   5  -5   20.71    2.77
   2   5  -7   15.06    2.78
   5   4 -11    6.65    1.78
   1   3 -16    2.12    1.58
  -1   3  -9   10.90    2.00
   1   4 -13   16.85    2.80
   1   2 -18   11.79    1.61
   0   4  -8   10.20    2.11
   4   3 -16    3.19    1.26
   5   4  -7   14.34    2.25
   2   2 -18    9.97    1.56
   2   3 -16    7.18    1.85
   3   3 -16   16.84    2.18
   3   4 -13   15.95    2.68
   1   3 -15   22.76    2.79
   1   4  -5   17.35    2.29
   5   3 -13    7.41    1.72
   1   2 -17   14.92    2.15
   5   2 -15    2.45    1.17
   4   4  -6    6.23    2.01
   2   3 -15   16.19    2.53
   3   3 -15   20.44    2.63
   4   4  -7   13.29    2.37
   2   2 -17    5.89    1.73
   0   3 -10   21.42    2.71
   3   4  -6    9.07    2.14
   2   4  -7    7.23    2.18
   5   2 -14    8.37    1.75
   0   0 -18   16.38    1.78
   3   3 -14   14.83    2.71
  -1   2  -9    0.74    1.28
   3   2 -16   13.72    2.27
   3   3 -13    2.86    2.10
   4   2 -15   18.75    2.39
  -1   1 -13    6.15    1.72
   5   1 -15   15.71    1.89
   1   1 -17   17.52    2.38
   1   3 -10   12.20    2.47
   5   2 -12    0.19    1.55
   5   0 -16    9.78    1.43
   3   2 -15   11.10    2.38
   4   2 -14   18.90    2.60
  -1   1 -12    5.96    1.69
   4   1 -16   15.90    2.20
   4   3  -6   17.46    2.32
   1   0 -18   15.70    2.09
   5   1 -14    5.54    1.64
   0  -1 -18    4.66    1.29
   2   0 -18   12.94    2.00
   4   0 -17    4.60    1.49
   4   2 -13   13.22    2.51
   2   3  -9    2.81    1.80
   0   2 -10    2.16    1.57
   5   1 -13    2.72    1.59
   4   1 -15    2.55    1.77
   0   0 -16    3.03    1.61
   1   0 -17    0.48    1.54
   0   1 -13   17.39    2.43
   4   0 -16    4.41    1.68
   2   0 -17   10.35    2.16
   3   1 -15    3.56    2.00
  -1   0 -13    2.05    1.46
   5   0 -14    2.61    1.56
   2  -2 -19    2.77    1.27
   2   1 -15   25.80    3.09
   4  -1 -17    1.12    1.31
   5  -1 -15    3.21    1.38
   1  -3 -19    3.15    1.14
   3   0 -16    0.73    1.58
   2  -3 -19    1.00    1.01
   2   0 -16    5.56    2.02
   1   1 -13    3.70    1.97
   4  -1 -16    2.41    1.62
   1  -1 -17    2.80    1.73
   3   2  -5   13.49    1.77
   4   0 -14   12.57    2.43
   3   0 -15   10.59    2.36
   3   1 -12   11.54    2.51
   2  -3 -18    6.03    1.58
   2  -1 -16   15.92    2.60
   1  -3 -18    7.75    1.70
   0  -3 -17   16.87    2.04
   4  -3 -16    0.87    1.35
   4   1  -4    2.58    1.10
   5  -2 -13    4.99    1.65
   3  -1 -15    0.23    1.72
   4  -2 -15   13.33    2.22
  -1  -1 -12    6.47    1.53
   4  -4 -16    5.29    1.34
   1  -4 -18    6.06    1.45
   2  -3 -17    6.98    1.91
   5  -3 -13    1.15    1.34
   0  -4 -17    4.25    1.41
   1   0 -12    5.54    1.88
   4  -3 -15   13.35    2.12
   2  -4 -17    3.97    1.55
   4  -1 -12    5.57    2.10
   5  -2 -11    1.83    1.58
   4  -4 -15    4.73    1.55
   3   1  -4    4.52    1.26
   5  -3 -12    7.53    1.78
   2  -5 -17   11.98    1.68
   3  -4 -16    6.38    1.78
   1  -1 -13    4.02    1.85
   3  -5 -16    3.42    1.41
   0  -1 -12    6.12    1.68
   0  -4 -16   12.48    2.03
   5  -3 -11    8.55    1.82
   1  -5 -17    3.18    1.38
   1  -6 -17    5.43    1.24
   4  -4 -14    9.95    1.92
   2  -4 -16    1.88    1.59
  -1  -4 -15    5.40    1.49
   1  -2 -14   13.75    2.38
   5  -5 -11    6.74    1.31
   2  -6 -16    5.25    1.38
   0  -6 -16    3.76    1.28
   4  -6 -13    6.06    1.34
   4  -4 -13   19.00    2.47
   1  -5 -16   15.95    2.15
   4  -5 -13   16.18    2.10
   5  -4 -10    6.53    1.65
   1  -2 -13    4.76    1.88
   3  -1 -10    4.32    1.81
   4  -2 -10   19.99    2.69
   4  -6 -12    3.90    1.36
   4  -4 -12    9.30    2.18
   3  -6 -14   12.01    1.92
   4  -3 -11    8.42    2.26
   2  -2 -12   21.02    2.70
   4  -6 -11    4.13    1.48
   4  -1  -5    0.12    1.04
  -1  -6 -14   12.72    1.78
  -1  -7 -14    3.04    1.17
   0  -7 -14   11.52    1.79
   4  -6 -10    9.11    1.83
   1  -7 -14    2.17    1.44
   1  -4 -13    4.71    1.94
   2  -8 -12    5.54    1.37
   4  -7  -9    3.08    1.17
   1  -8 -13    4.20    1.33
   2  -4 -12    6.42    2.15
   4  -6  -9   12.89    2.05
  -1  -7 -13    1.91    1.25
   1  -3 -11   16.19    2.32
   3  -8 -10    9.26    1.38
   4  -7  -8    3.50    1.22
   2  -8 -11   14.98    1.93
  -1  -8 -12    0.46    1.11
   4  -5  -8   12.54    2.27
  -2  -6 -11    3.26    1.34
   4  -4  -7    2.00    1.66
   3  -8  -9    0.69    1.18
   2  -8 -10   13.96    2.03
   4  -6  -7    3.18    1.62
   4  -5  -7   18.09    2.44
   4  -7  -4   10.28    1.54
   1  -8 -11    4.27    1.66
  -1  -9 -10    1.10    1.08
  -4   4   4   52.65    3.49
   0   9   9  245.72    6.29
  -1   2   7  193.90    5.06
   0   8  10  150.27    5.79
  -2   7   9   60.68    4.26
   1   5  10  118.91    4.89
   1   8  10   84.82    4.16
  -2   5   9   63.36    4.60
  -3   2   4  758.99    9.77
  -2   6   9   41.70    3.94
   1   3   8  101.68    3.52
  -4   4   3   86.85    4.19
   0   5  10   22.84    2.86
  -1   7  10   27.80    3.33
   1   4   9   28.99    2.47
  -1   6  10   59.74    4.50
   0   7  10  704.29   13.15
  -3   4   7   47.15    3.62
  -2   4   8  291.36    8.16
   1   6  10  218.98    6.88
   1   7  10   73.52    4.30
  -1   3   8  151.42    5.08
  -1   4   9   63.17    3.90
   0   6  10    2.48    2.06
  -1   9   8   46.17    3.02
  -3   3   6   38.97    2.97
  -3   7   7   10.08    2.40
   0   9   8  201.46    6.01
   0   3   8  155.28    4.71
   0   4   9  503.29    9.67
  -1   8   9   77.12    4.42
  -4   4   2  101.78    4.32
  -2   7   8   96.25    5.40
   2   7   9   80.00    3.99
  -4   5   2   34.25    2.85
   0   8   9  169.22    6.36
  -3   6   6   46.72    3.76
  -3   2   3   60.07    2.80
  -3   7   5  267.20    7.65
  -2   5   8   21.52    3.00
  -3   5   7   93.60    5.21
  -3   6   7   43.03    3.79
  -2   6   8   19.95    3.31
  -1   2   6 1487.91   12.42
  -2   2   5   33.49    2.39
   1   8   9  331.03    8.26
  -4   4   1    5.32    1.59
  -4   5   1   35.55    2.78
  -1   5   9  119.13    5.70
  -1   7   9   13.45    2.72
   1   5   9  380.43    8.25
  -1   9   7    5.27    1.77
  -3   8   1   52.93    2.77
   0   5   9    2.23    1.67
   0   7   9   75.87    4.78
  -1   6   9   80.68    4.96
  -3   4   5   73.27    4.09
  -3   7   4    6.85    2.15
  -3   4   6    7.65    2.08
  -4   5   0   87.67    3.76
   0   9   7   71.90    3.92
  -3   3   4   51.63    3.06
  -3   6   5   37.43    3.50
   1  10   5   29.61    2.10
  -1   8   8  212.34    7.21
   1   7   9  522.95   10.80
   0   6   9   58.00    4.24
   1   6   9  195.40    6.52
   1   3   7  831.08    9.10
  -2   9   2   42.11    2.64
  -3   8   0   24.55    1.97
   0  10   4   33.19    2.25
  -1   4   8   14.42    2.31
  -3   2   2   16.48    1.67
   1   4   8    4.61    1.48
   0   8   8   75.94    4.57
   1   9   7   46.22    3.14
  -1   3   7  508.81    8.67
  -3   5   6   27.26    3.14
   0   4   8   69.71    3.64
   0   3   7   56.03    2.96
   2   7   8   23.93    2.61
  -3   6   4   32.97    3.38
  -2   2   4  139.86    3.92
  -1   7   8   28.08    3.44
  -3   4   4    3.44    1.72
   2   6   8  107.91    4.44
   1  10   4   27.31    2.10
  -2   9   0   28.40    2.04
  -1   5   8   47.07    3.70
  -3   3   3  157.74    4.82
  -3   5   4   60.95    3.98
   0   7   8   44.26    3.85
  -1   6   8  137.65    6.30
   0   5   8  229.85    6.86
  -2   3   5   79.18    3.66
   1   5   8  180.19    5.68
  -1   9   4   24.15    2.71
   0   8   7   43.58    3.69
   1   9   6   29.46    2.80
   1   7   8  178.68    6.55
  -1   3   6  209.29    5.45
  -2   7   5   62.88    4.44
  -3   7   1   32.90    2.94
  -1   4   7   13.35    2.25
  -2   8   3   29.63    3.00
  -3   4   3  465.12    9.08
   2   8   7   41.03    3.16
  -3   5   3   33.81    3.07
  -1   7   7    5.69    2.26
  -3   3   2  109.66    3.90
   0   4   7   62.94    3.37
   1   4   7   25.32    2.16
  -3   6   2   42.00    3.45
  -2   4   5   24.89    2.57
   2   5   7  150.81    4.74
   0   7   7  114.28    5.75
  -3   7   0   23.59    2.52
  -1   7   6   69.48    4.83
  -2   8   2   56.54    3.77
   1   9   5   61.01    3.74
  -2   7   4   34.54    3.48
   0   8   6   42.30    3.76
   0   3   6  170.46    4.40
  -1   6   7  102.11    5.39
   1  10   2   30.93    2.21
   2   9   5   28.34    2.54
  -2   5   5  124.75    5.34
   2   6   7   41.76    3.00
  -2   3   4  117.91    4.16
  -3   4   2   97.36    4.20
   0   6   7   96.30    4.96
   2   7   7   50.85    3.49
  -3   7  -1   27.79    2.56
  -3   6   1   41.05    3.33
  -2   8   1  107.51    4.89
   1   5   7   47.76    3.13
  -3   3   1  384.03    6.85
  -1   5   6  114.25    5.10
  -1   3   5  149.64    4.32
  -2   7   3  197.79    7.21
  -2   6   4   78.02    4.62
   1   6   7   36.35    3.15
  -1   9   1   24.62    2.58
  -3   7  -2   51.32    3.02
   1   9   4   57.19    3.70
  -2   8   0  124.93    5.05
   0   7   6   37.89    3.66
  -2   8  -5   94.93    3.08
  -2   4   4  114.38    4.48
  -3   5   1  117.84    4.96
  -2   5   4   36.37    3.08
  -3   4   1  321.21    7.07
   0   4   6   17.68    2.04
  -2   7   2   20.14    2.87
  -2   8  -1   65.01    3.63
  -2   3   3   94.45    3.67
   1   8   5   37.50    3.46
   0   9   2  191.37    6.45
   1   4   6   15.71    1.79
  -2   6   3   67.93    4.36
   2   7   6   42.33    3.26
  -1   4   5  368.26    7.64
   1   9   3   25.18    2.72
   2   8   5   63.83    3.95
   3   8   4   56.90    3.29
   0   5   6  490.91    9.42
   3   9   2   52.64    2.81
  -3   3   0  372.94    6.49
  -3   6  -1   35.16    2.95
  -1   9  -4   31.85    1.99
  -3   6  -4   40.04    2.67
  -3   5   0   19.58    2.42
  -1   9  -3   32.40    2.27
   0   7   5  129.68    5.95
  -2   5   3   90.75    4.48
   1   5   6  131.12    4.66
  -2   4   3  824.47   11.37
  -2   8  -3   69.81    3.36
   2   6   6   22.99    2.41
  -3   4   0  116.45    4.32
   2   5   6   64.86    3.13
  -1   3   4  141.30    4.07
  -2   8  -4  108.82    3.73
  -2   6   2  186.63    6.81
  -3   6  -2   99.02    4.45
   2   9   2   35.83    2.89
  -1   6   4   97.39    5.06
   1   9   2   33.45    3.09
   2   8   4   41.96    3.41
   0   6   5   26.49    2.92
  -3   5  -1   95.40    4.35
   2   7   5   75.67    4.22
  -2   3   2    5.00    1.35
   3   8   3   21.92    2.42
   0   4   5  450.00    7.93
  -3   6  -3  174.49    5.51
   0   7   4   33.22    3.39
  -1   4   4  185.96    5.28
   3   7   4   85.19    4.01
  -1   5   4  370.12    8.43
  -2   5   2  150.82    5.55
  -3   3  -1  266.40    5.38
   1   9   1   42.03    3.28
  -2   6   1    0.97    1.71
  -3   5  -3   98.01    4.25
  -2   7  -1  644.48   11.97
   2   9   1   59.93    3.60
  -2   4   2   87.96    3.85
  -3   4  -1  123.10    4.40
   0   8   2  345.59    9.68
   1   8   3   28.47    3.17
   1   6   5  287.39    7.59
  -3   5  -4  239.54    6.18
   1   4   5 1679.28   13.97
  -3   5  -5  305.75    6.63
   2   8   3  453.75   10.08
   2   4   5  128.95    3.62
  -3   5  -2   13.38    2.08
   2   6   5  101.35    4.37
  -1   8  -7  168.47    4.41
  -2   7  -6  117.42    4.23
   1   9   0   23.30    2.71
   0   9  -5   16.73    1.78
   0   9  -4   18.58    2.01
   1   5   5  190.54    5.52
   1   7   4  148.31    6.08
  -2   7  -2  577.13   11.08
  -2   7  -5   95.62    4.26
   2   9   0   42.55    3.17
  -1   8  -1   62.39    4.13
   0   6   4   55.24    3.89
   3   8   2    4.74    1.72
   2   5   5  186.96    5.13
   0   7   3   44.66    3.77
   2   7   4   27.33    2.90
  -3   4  -3   98.00    3.82
  -2   5   1   83.10    4.14
  -1   8  -6   68.28    3.30
  -1   8  -5   40.60    2.95
  -1   8  -4   27.49    2.69
  -2   3   1  277.05    5.52
  -2   7  -3    6.57    1.93
  -1   8  -2   52.43    3.76
  -3   4  -2   51.54    2.91
   2   9  -1    5.41    1.75
  -2   4   1    7.31    1.64
   3   7   3   41.33    3.07
  -3   4  -4   91.15    3.64
  -3   3  -2   91.38    3.18
   2   8   2  134.51    5.75
   0   5   4   19.86    2.37
   0   4   4  573.48    8.56
  -2   6  -1  163.07    6.20
  -1   8  -3   32.19    2.99
   1   9  -5   20.52    2.09
  -2   7  -4   48.08    3.34
   1   9  -4   28.37    2.51
   1   6   4  194.19    6.40
   2   9  -2  112.13    4.61
   1   7   3  242.38    7.78
   3   8   1  173.95    5.94
   2   6   4    1.40    1.45
   2   9  -3   44.52    3.04
   0   6   3   32.85    3.19
   2   7   3    7.97    2.11
  -1   7   0   74.25    4.76
   0   8  -1   30.22    3.32
   2   9  -4   15.60    1.93
   1   8   1  218.69    7.69
   1   5   4  790.03   11.06
  -2   6  -2   51.10    3.73
   1   4   4  148.18    4.25
  -2   6  -8   42.68    2.73
   2   5   4  275.75    6.30
   3   7   2  290.10    7.65
   3   8   0   32.55    2.97
   2   4   4 1364.30   11.52
  -2   5  -1   -0.09    1.36
   1   7   2  125.44    5.82
   0   5   3   76.09    3.83
   1   8   0  289.42    8.81
  -2   6  -6   40.87    3.10
   1   6   3  383.01    8.84
  -2   6  -3 1400.37   17.33
   2   8   0   62.83    4.21
   0   6   2   57.36    3.90
   2   7   2  117.48    5.43
   1   8  -1   25.92    3.07
   0   4   3  486.52    7.89
  -1   7  -8   78.33    3.82
   2   6   3   85.22    4.21
  -1   7  -2   75.95    4.79
  -1   7  -4   78.54    4.63
  -1   7  -7   65.52    3.79
  -2   6  -4    7.52    1.99
  -1   7  -5   54.40    3.93
  -2   4  -1  418.73    7.91
  -1   6   0  204.34    6.91
  -2   5  -2   79.44    4.06
   1   5   3   99.36    4.06
  -2   3  -1  202.78    4.66
   1   7   1   89.23    5.12
  -2   6  -5   23.15    2.62
   0   7 -11   26.48    2.02
   1   8  -3   57.55    4.20
   0   7  -1  253.52    8.37
   3   6   2    3.66    1.59
   0   5   2  143.72    5.14
   4   8  -6   30.93    2.10
   1   6   2  318.00    8.23
   2   5   3  173.44    5.11
   1   8  -4   48.83    3.86
   1   4   3  564.43    8.01
  -1   6  -1   61.46    4.13
   1   8  -5   55.25    3.93
   3   8  -3   39.85    3.24
   4   7  -1   43.91    3.08
   1   8  -6   29.13    2.96
   2   6   2   17.85    2.37
  -2   5  -3  226.79    6.68
   2   8  -3   29.14    3.14
  -2   5  -5  135.20    5.29
   3   7   0   31.05    3.01
  -2   4  -2  362.53    7.40
   2   4   3 1320.36   11.58
   0   4   2  201.39    5.18
  -2   5  -8   23.29    2.40
  -2   5  -6   79.05    4.14
  -1   5   0  125.34    5.03
   2   8  -8   33.47    2.65
   2   7   0  563.25   11.88
  -2   5  -7  188.37    6.12
   2   8  -5   17.15    2.60
   2   8  -7   40.20    3.08
  -1   6  -2  345.04    9.14
  -1   6 -10  211.69    6.04
   2   8  -6   75.45    4.25
   3   5   2  328.59    6.73
  -2   5  -4   84.54    4.29
   1   5   2  148.60    5.05
   3   6   1  150.28    5.42
  -1   6  -4  760.56   13.54
   0   7  -8   18.55    2.59
   3   7  -1  398.32    9.58
  -2   3  -2  235.89    5.09
  -1   6  -9   44.50    3.32
   1   6   1   52.24    3.70
   0   7  -7   11.83    2.36
  -1   6  -5  773.12   13.71
   1   7  -2   68.91    4.70
  -1   6  -3  751.27   13.36
   2   5   2   18.04    2.01
   0   6  -1   80.89    4.57
  -2   4  -3   22.43    2.17
  -1   6  -6  155.45    6.31
  -1   5  -1   91.77    4.42
  -1   4   0  515.69    8.51
   1   6   0   81.22    4.43
   1   7  -3  151.53    6.74
   1   4   2  124.15    3.94
   3   7  -2  123.30    5.62
   2   7  -2   31.42    3.42
  -2   4  -5  146.81    5.03
   4   7 -10   27.49    1.93
   0   6 -12   27.44    2.37
   4   7  -4   31.27    2.88
   4   6  -1  253.59    6.82
   3   6   0  250.90    7.18
   1   7  -4  103.08    5.69
  -2   4  -6   56.45    3.30
   2   6   0  185.44    6.41
  -2   4  -4  109.74    4.27
   2   4   2   14.10    1.67
  -1   5  -2  193.48    6.26
   4   7  -9   24.21    2.10
   1   7  -5   71.10    4.77
   2   7  -3    0.77    1.97
   4   7  -5   66.04    3.85
   3   5   1  304.95    6.82
  -2   4  -7   51.09    3.23
  -2   4  -8   41.54    2.98
   1   6  -1  576.35   11.40
   1   7  -6   30.42    3.43
  -2   3  -3   44.24    2.41
   0   6 -11   35.30    3.01
  -2   3  -4  341.73    6.38
   1   5   1  534.36    9.38
   2   7  -4   69.91    4.74
  -1   5  -4  587.21   11.07
   3   7  -4   24.79    3.06
  -1   5 -11  245.11    6.84
  -1   4  -1 1822.47   16.01
   0   5  -1   85.38    4.29
   4   6  -2   26.92    2.73
   2   7  -5   34.12    3.46
   0   5 -14   54.04    2.88
   3   6  -1  427.14    9.58
   0   6 -10    8.30    2.14
  -1   5  -3  152.99    5.63
   3   7  -5  112.22    5.54
   2   6  -1  391.41    9.42
   3   7  -9   21.09    2.50
  -1   5  -5   81.57    4.45
   1   6  -2  341.51    9.18
   2   7  -8   25.90    3.09
   1   5   0  117.22    4.58
   3   7  -6   27.37    3.05
   3   7  -8   24.07    2.77
   0   6  -9   26.64    3.18
   3   7  -7   33.03    3.20
  -2   3  -5  244.99    5.50
   1   4   1  193.64    4.89
   0   6  -6   62.31    4.50
   0   6  -7   83.36    5.12
   5   6  -8   75.61    3.29
  -1   5  -7  372.22    9.27
   4   6  -3   92.81    4.63
   1   6  -3   47.38    3.89
   3   5   0  192.87    5.70
   4   6 -12   17.59    1.79
   2   6  -2  355.78    9.21
  -2   3  -6 1303.05   13.07
  -1   4  -3 3943.04   24.45
   2   5   0   24.41    2.40
  -1   4  -2 1474.92   14.68
  -1   4 -13   98.66    4.07
   0   5 -13   61.98    3.60
   1   6  -4   43.67    3.85
  -2   3  -7   33.38    2.38
   1   5  -1   91.00    4.21
   2   6  -3  397.36   10.01
   3   6  -3  113.22    5.44
   1   6  -5  128.14    6.19
   0   4  -1   82.76    3.61
   3   6 -12  131.53    4.84
  -1   4  -4  181.20    5.55
   0   5 -12   67.71    4.17
   4   6  -5   44.90    3.52
   1   6  -6   35.28    3.71
   2   5 -15   53.67    2.86
   0   4 -15   33.49    2.49
   1   4   0  160.60    4.67
   1   5 -14    7.81    1.86
   4   6 -10    6.63    1.76
   2   6  -4  245.73    8.10
   3   5  -1   27.39    2.53
   2   6 -11   53.15    3.87
   2   5  -1  251.57    6.88
   3   6  -4   59.77    4.25
   4   5  -2  236.75    6.48
   4   6  -6   20.49    2.70
   3   6 -11   38.52    3.16
   4   6  -9   29.46    2.89
  -1   4  -5  127.58    4.87
   0   5 -11   37.24    3.43
   4   6  -7   23.79    2.81
  -1   4 -11   43.80    3.35
   3   6  -5  256.61    8.26
   3   6 -10   48.94    3.72
  -1   4  -6  192.29    6.04
   0   5 -10   38.48    3.57
   3   4   0    0.84    1.13
   0   5  -6   50.11    3.82
  -1   3  -3   44.05    2.50
   1   5 -13    8.04    2.06
   2   6  -7   44.26    4.08
   3   6  -6   67.78    4.66
   2   6  -8   88.46    5.35
   2   4   0  123.17    4.06
  -1   4  -7  242.29    7.03
   0   5  -5  182.49    6.61
   0   5  -7  133.15    6.02
  -1   4  -9  123.02    5.32
   3   6  -7   12.05    2.66
   3   6  -8  127.91    6.03
   1   5  -3  374.91    8.74
  -1   4  -8   55.64    3.72
  -1   3 -14    9.56    1.74
   3   5 -14   69.46    3.49
   2   5  -2   37.88    3.00
   3   5  -2   25.23    2.63
   5   5  -6   97.42    4.31
   1   4  -1   99.42    3.81
  -2   2  -7  434.07    6.62
   5   5  -8   56.14    3.44
   1   5 -12   15.42    2.68
   0   3 -16   41.02    2.66
   1   5  -4  164.43    6.07
  -1   3 -13   51.36    3.34
  -1   3  -4 1653.64   14.21
   0   4 -13   10.50    2.20
   4   5  -4  198.50    6.61
   2   5  -3  152.25    5.69
   3   5 -13   88.55    4.36
   1   5 -11  169.74    6.98
   1   5  -5   25.94    3.03
   4   4 -15   28.71    2.13
   1   5 -10  132.91    6.46
   3   4  -1  619.62    9.23
   2   4  -1    3.80    1.56
   4   5 -11   20.36    2.58
  -1   3 -12   45.77    3.39
   0   4 -12   64.88    4.35
   2   5  -4  289.56    8.00
   3   5 -12  171.53    6.39
   1   4  -2  908.17   11.46
  -1   3  -5  319.46    6.52
   4   5 -10    7.10    2.14
   0   3 -15   35.33    2.93
   0   4  -4 1577.68   15.96
   2   5 -11  106.01    5.73
   2   4 -15   84.01    4.22
   5   4 -12    2.27    1.42
   2   5  -5   40.19    3.54
   0   4 -11  136.43    6.10
   4   5  -7  201.39    7.10
  -1   3 -11   28.89    2.88
   4   5  -8   39.94    3.51
  -1   3  -6  416.40    7.72
   4   4 -14  162.87    5.26
   2   5 -10    1.62    2.03
   2   5  -6  503.70   11.20
   0   4  -6  104.35    4.75
   0   4 -10  259.85    8.23
   3   5 -10   73.09    4.80
  -1   3 -10   22.63    2.60
   2   5  -9  197.77    7.61
   3   5  -6  225.69    7.64
   0   4  -5  386.85    8.54
  -1   3  -7   23.30    2.32
   2   5  -8   45.74    4.04
   1   4  -3  138.48    4.70
   0   4  -7    6.34    1.99
   0   4  -9   34.76    3.30
   2   4  -2  734.60   10.34
   3   5  -9  133.18    6.31
   3   4  -2  178.18    5.29
   3   5  -7   53.77    4.18
  -1   3  -8  126.41    4.84
   4   4  -3  498.77    9.04
   3   5  -8   24.13    3.12
  -1   2 -14  333.44    7.55
   0   3 -14  119.36    5.33
   5   4  -6   56.17    3.50
   5   4 -10    8.55    1.93
   3   4 -14   52.14    3.62
   5   3 -14   69.92    3.11
   4   4 -13   43.01    3.25
   5   4  -9    6.25    2.01
   5   4  -8  349.45    8.41
   1   4 -12   57.41    4.36
   1   4  -4  382.95    8.07
   0   2 -16  124.43    4.82
   4   4  -4   22.04    2.39
   2   4  -3  163.02    5.14
  -1   2 -13   89.46    4.35
   4   4 -12  117.42    5.32
   3   4  -3   44.58    2.97
   0   3 -13   81.18    4.75
   1   4 -11   44.20    3.90
   4   3 -15   22.36    2.35
   1   4 -10   55.26    4.25
   4   4 -11  128.22    5.78
   1   4  -6  158.76    5.88
   4   4  -5   60.44    3.74
   3   4 -12   69.42    4.65
   2   4  -4  268.45    6.89
   0   3 -12  388.33    9.82
  -1   2 -12   33.81    2.92
   3   4  -4  479.16    9.37
   4   4 -10   27.46    3.11
   0   1 -17    7.12    1.69
   5   3 -12   21.85    2.48
   0   2 -15   88.72    4.57
   1   3 -14   45.57    3.81
   2   4 -11   93.04    5.42
   0   3  -4 4727.66   23.73
   4   4  -9    9.43    2.33
   3   4 -11  300.52    9.18
  -1   1 -15  199.77    5.56
   2   4  -5   27.08    2.73
   4   4  -8  344.08    9.27
   4   3 -14  122.24    5.15
   0   3 -11 1291.07   17.42
  -1   2 -11  149.32    5.39
   3   4  -5 1065.14   14.44
   2   4 -10   32.56    3.47
   3   4 -10  367.24   10.05
   5   3 -11   54.28    3.58
   2   4  -6   25.91    2.77
  -1   2  -6  226.08    4.93
   4   2 -16   43.50    2.90
   2   4  -9  163.12    6.77
   1   1 -18   89.42    3.77
   1   2 -16   14.79    2.28
   1   0 -19   41.17    2.35
   0   3  -6   37.46    2.72
   2   4  -8   73.66    4.67
  -1   2 -10   20.94    2.24
   3   4  -9   32.49    3.35
   1   3 -13  143.76    6.34
   3   4  -7   61.20    4.12
   0   3  -9  270.28    7.52
   0   3  -5 1099.85   12.01
   3   4  -8   45.92    3.75
   5   3 -10   11.84    2.18
   0   3  -7  125.79    4.69
   1   3  -3  336.19    6.18
  -1   2  -7   64.60    2.94
   4   3  -3  800.08   10.28
   0   3  -8   34.21    2.97
   2   3  -2  842.03    9.39
   3   3  -2  151.83    4.25
   5   3  -6   10.86    1.96
   0   2 -14  604.96   11.80
   4   3 -13  188.94    6.68
  -1   1 -14   23.00    2.39
  -1   2  -8  108.19    3.97
   5   3  -7   29.04    2.78
   5   3  -9   84.84    4.48
   2   1 -18   80.18    3.68
   5   3  -8   14.49    2.21
   1   3 -12  183.23    7.09
   0   1 -16   86.35    4.30
   4   1 -17   18.74    2.00
   2   2 -16   45.03    3.52
   2   0 -19   20.71    1.87
   4   3 -12  136.75    6.02
   5   2 -13   88.44    4.19
   1   2 -15   13.27    2.59
   1   3  -4 2746.57   18.12
   0   2 -13 1070.30   15.63
   4   3  -4   62.52    3.28
   1   3 -11  189.26    7.07
   2   3  -3 3289.66   19.56
   3   3  -3 1834.40   15.22
   4   3 -11  452.58   10.74
   3   3 -12  592.53   12.76
   1   3  -5  673.48    9.70
   0   0 -17   25.88    2.46
   4   3  -5   21.51    2.34
   2   2 -15   95.62    5.11
   4   3 -10  742.30   13.71
   0   2 -12  540.75   10.94
   2   1 -17   18.06    2.41
   0   1 -15  169.13    6.18
   1   3  -6  279.77    6.60
   1   2 -14  194.48    7.23
   1  -1 -19   21.05    1.94
   2   3 -11  955.33   15.90
   4   3  -9  478.82   10.79
   3   3 -11  259.33    8.46
   2   3  -4  208.66    5.40
   3   3  -4   90.36    3.77
  -1   0 -15   84.92    3.76
   5   2 -11  277.61    7.71
   4   3  -8  176.77    6.42
   4   3  -7   45.36    3.37
   1   1 -16   69.42    4.25
   0   2 -11   27.23    2.88
   2   3 -10  972.12   15.36
   3   3 -10  215.43    7.63
   2   3  -5  108.66    4.21
   5   2 -10  148.64    5.78
  -1   1 -11   31.96    2.50
   3   3  -5  165.20    5.26
   2  -1 -19   24.21    2.08
   3   2 -14   56.57    4.13
   1   2 -13  228.59    7.76
   3   3  -9   39.16    3.55
   2   3  -6  119.87    4.63
   5   2  -9   12.28    2.25
   2   3  -8   36.75    3.11
   3   3  -6   64.40    3.63
   0   1 -14   97.20    4.82
   3   3  -8   31.25    3.00
   2   3  -7  224.04    6.55
   3   1 -16   32.67    3.05
   5   0 -15   31.50    2.47
   3   3  -7   41.23    3.20
   5   2  -7   20.16    2.36
   5   2  -8    3.04    1.70
   2   1 -16   27.34    2.95
  -1   0 -14   38.17    2.81
   5  -1 -16   15.63    1.64
  -1   1 -10  234.64    5.77
   0   2  -9  133.39    4.88
   4   2 -12  177.65    6.82
   1   2 -12  333.43    9.05
   3   2 -13   33.13    3.49
   0   2  -8  398.14    7.67
   1   1 -15  416.51   10.05
   0   2  -7  276.58    6.09
  -1   1  -9   27.61    2.10
   1  -2 -19   17.09    1.76
   5   1 -12  352.52    8.52
  -1   1  -8   48.55    2.45
   4   2 -11 2089.14   22.65
   0  -1 -17   31.09    2.59
   1   2 -11  106.12    5.15
   4   1 -14  105.99    5.16
   0   2  -6  999.91   10.60
   3   2 -12  107.25    5.62
   1  -1 -18   32.04    2.66
   0  -2 -18  159.68    4.53
   4   2  -4  851.63   10.30
   4   2 -10   92.71    4.94
   2  -1 -18   28.86    2.62
   5   1 -11  149.22    5.77
   0   0 -15    6.53    2.00
   1   1 -14  653.21   12.56
   1   2 -10   56.65    3.71
   1   0 -16   61.14    4.05
   3   2 -11  402.20   10.04
   4   2  -9  234.54    7.30
   0   1 -12  161.20    5.78
   2   2 -11  457.01   10.51
  -1  -1 -15  172.15    5.16
   4   2  -5   18.34    2.02
   4   1 -13   46.79    3.78
   5   1 -10   53.18    3.67
   4   2  -8   18.61    2.48
   3   1 -14  380.76    9.89
   5   0 -13   85.48    4.25
   3   2  -3  191.99    4.44
  -1   0 -12   85.51    3.77
   4   2  -6   36.22    2.76
   4   0 -15   28.55    2.93
   4   2  -7   17.23    2.21
   3   2 -10   63.87    4.21
   1   2  -5  453.31    6.89
   2   2 -10   77.35    4.34
   5   1  -9   17.21    2.35
   4  -2 -17   23.37    2.12
   0   1 -11  167.44    5.62
   1   2  -6   45.90    2.63
   0  -1 -16   18.55    2.42
   5   1  -8    1.36    1.52
   0   0 -14   46.72    3.48
   3   2  -9  178.71    6.23
   5  -2 -15   22.53    1.96
   5  -1 -14   76.06    3.70
   4   1 -12   81.35    4.70
   3   2  -4  208.54    4.93
   2   2  -9    6.18    1.76
   0  -3 -18   30.05    2.15
   5   0 -12   96.15    4.63
   5   1  -7   34.62    2.73
   3   1 -13  197.71    7.44
   2  -1 -17   46.03    3.44
   1   0 -15  285.54    8.28
  -1  -1 -14  244.31    6.25
   2   2  -4   82.31    3.00
   0  -2 -17  191.66    5.72
   3   2  -8  170.53    5.81
   1  -2 -18    7.68    1.70
   2  -2 -18   25.38    2.45
  -1   0 -11  110.97    3.99
   2   2  -8  171.52    5.53
   3   2  -7   52.35    3.21
   0   1 -10  179.60    5.51
   3   2  -6   57.53    3.13
   1   1 -12  212.75    7.03
   2   2  -5  707.23    8.97
   5  -3 -15   23.04    1.77
   2   2  -7  327.66    6.97
   4   1 -11  745.84   13.33
   2   2  -6 1489.69   13.98
   5   0 -11  299.55    7.95
   5  -1 -13   21.94    2.49
   0   1  -9  178.06    5.11
   0   0 -13  486.37    9.73
   4  -1 -15   68.71    4.08
   3  -1 -16  123.25    5.35
  -1   0 -10   69.06    3.04
   1  -1 -16   32.76    3.15
   5  -2 -14   73.74    3.52
   4   1 -10  178.73    6.53
   4  -2 -16   56.40    3.37
   0  -1 -15   63.21    3.89
   4   0 -13   30.94    3.23
  -1  -1 -13  163.19    5.07
   1   0 -14   40.17    3.56
   1   1 -11  374.34    8.63
   5   0 -10  221.36    6.87
   3   0 -14  208.66    7.47
   0   1  -8  616.42    8.61
   3   1 -11   71.30    4.33
  -1  -2 -15  124.60    4.39
   4   1  -9  178.70    6.28
   1  -2 -17   26.42    2.69
   2  -2 -17   25.35    2.73
   0   1  -7  166.60    4.23
   5  -1 -12   87.70    4.39
  -1   0  -9   38.67    2.21
   2   1 -11    1.83    1.50
   0  -2 -16   11.69    2.10
   5   0  -9   44.08    3.28
   5  -3 -14   25.93    2.11
   1   1 -10 1860.93   17.76
   0   0 -12   24.64    2.44
   4   1  -8   43.56    3.19
   4   0 -12   11.68    2.34
   4  -1 -14  102.63    5.03
   2  -4 -18   54.96    2.85
   3   1 -10  401.04    9.27
   5   0  -8   45.38    3.16
   4   1  -7   54.81    3.27
   1   0 -13   92.15    4.77
   3   0 -13  103.72    5.31
   1  -1 -15  490.12   10.62
   4   1  -5  128.28    4.21
   0  -1 -14  119.88    5.10
   4   1  -6   42.47    2.76
   2   1 -10   55.10    3.56
   5  -1 -11  162.43    5.89
   3  -2 -16   36.12    3.20
   3   1  -9  435.47    9.22
   5   0  -7  107.01    4.41
   4   0 -11    7.79    2.20
  -1  -2 -14   53.35    3.08
   0   0 -11   62.62    3.40
   1  -2 -16   46.44    3.54
   4  -1 -13   22.97    2.86
   2   1  -9   10.87    1.93
   5  -2 -12   22.36    2.48
   2  -2 -16  227.64    7.26
   1  -3 -17   20.32    2.40
   3   0 -12   45.06    3.68
   5  -1 -10  182.57    6.16
   3   1  -8   63.52    3.51
   1  -5 -18    0.39    0.96
   3  -1 -14   63.83    4.37
   0  -2 -15   37.81    3.10
   5  -4 -13   32.86    2.20
   4   0 -10   69.93    4.25
   4  -2 -14   49.77    3.69
   1  -1 -14  218.95    7.14
   0  -3 -16   92.15    4.31
   2   0 -12  101.38    4.99
   3   1  -7   21.71    2.18
   2   1  -8   41.80    2.78
   0  -1 -13   27.48    2.65
  -1  -1 -11   69.39    3.10
   3  -3 -16   49.35    3.48
  -1  -3 -15   26.79    2.30
   3  -2 -15   59.19    4.11
   0   0 -10   65.01    3.25
   5  -1  -9  106.66    4.75
   0  -5 -17   21.69    1.92
   3   1  -6   29.51    2.29
   4  -5 -15   16.73    1.73
   3   0 -11   57.23    3.97
  -1  -2 -13   54.59    3.05
   3   1  -5  313.35    6.01
   4   0  -9  363.91    8.61
   2   1  -7  143.12    4.40
   1   0 -11   56.55    3.51
   3  -1 -13  164.94    6.61
   1  -2 -15  162.65    6.23
   1  -4 -17   21.94    2.32
   2   1  -6  398.23    6.64
   2  -3 -16   28.95    2.96
   2   0 -11  141.51    5.43
   5  -4 -12   58.58    3.00
   5  -1  -8   97.36    4.39
   4  -2 -13   70.91    4.37
   4  -3 -14   49.80    3.51
   1  -3 -16    5.87    1.90
   4   0  -8  795.37   11.96
   0   0  -9  109.96    3.84
   0  -2 -14   58.38    3.64
   5  -2 -10   12.17    2.09
   3   0 -10  104.82    4.89
   4  -1 -11  135.46    5.78
  -1  -1 -10  639.62    8.41
   3  -2 -14   14.40    2.58
   3  -3 -15  132.48    5.58
   1   0 -10   22.91    2.28
   4   0  -7   82.62    3.80
   0  -3 -15  283.67    7.48
  -1  -3 -14  803.50   11.07
   5  -1  -7  249.57    6.51
   3  -1 -12  101.14    5.13
   2   0 -10    1.18    1.50
   4  -5 -14   71.71    3.33
   4   0  -6  184.32    5.20
   3   0  -9   31.14    2.72
   0   0  -8   34.04    2.12
   4  -2 -12  192.85    6.89
  -1  -2 -12  417.55    7.61
   5  -2  -9  141.38    5.29
   4  -1 -10  117.86    5.27
   5  -4 -11   47.26    2.87
   4  -3 -13    5.65    1.99
   4   0  -5  534.28    8.24
   0  -5 -16   44.21    2.84
   3  -4 -15   51.99    3.53
   1  -4 -16   30.55    2.82
   1  -1 -12   52.07    3.49
   4   0  -4   85.45    3.11
   5  -3 -10   12.83    2.11
   2  -1 -12   62.56    4.00
   1  -3 -15   29.81    3.10
   2  -5 -16   63.54    3.52
   0  -1 -11  207.14    5.65
   3  -2 -13   54.06    4.09
   3  -6 -15   18.09    1.85
  -1  -1  -9 1184.12   10.49
   0  -2 -13   34.75    2.90
   2   0  -9  152.20    4.98
   3   0  -8   92.53    4.02
   3  -3 -14   69.82    4.44
   3  -5 -15   35.56    2.81
   3  -1 -11  116.61    5.25
   4  -1  -9  413.46    9.11
   4  -2 -11   34.08    3.28
   5  -2  -8  591.18   10.32
  -1  -3 -13 1125.76   12.99
   0  -4 -15  108.85    4.67
   0  -3 -14  219.62    6.65
   4  -3 -12   71.81    4.36
  -1  -5 -15   94.95    3.61
   3   0  -7   91.01    3.73
   2  -7 -15   25.59    1.91
   2   0  -8   35.10    2.53
   5  -3  -9   52.42    3.34
   1  -6 -16   25.14    2.17
   1  -1 -11   26.78    2.57
   2  -1 -11   38.10    3.06
  -1  -2 -11  586.20    8.53
   5  -5 -10   50.24    2.62
   4  -1  -8  599.81   10.37
   3  -2 -12    5.99    2.27
   3  -4 -14   23.81    2.83
  -1  -4 -14  108.92    4.23
   0  -1 -10  402.10    7.46
   1  -4 -15    2.64    1.80
   1  -3 -14   58.42    3.97
   5  -2  -7  332.13    7.48
   3  -3 -13   13.13    2.55
   3   0  -6  500.64    7.78
   0  -2 -12  173.13    5.52
   2  -6 -15   20.45    2.27
   3  -5 -14   87.45    4.38
   0  -5 -15  131.81    4.99
   4  -1  -7   92.72    4.02
   0  -7 -15   59.79    2.78
   2   0  -7  654.48    8.80
   4  -5 -12  220.06    6.35
   5  -4  -9   20.22    2.30
   3   0  -5 1106.73   10.76
   5  -3  -8  736.43   11.36
   2  -1 -10  437.24    8.68
   0  -6 -15   20.02    2.18
   3  -1  -9  154.71    5.43
   1  -1 -10  383.94    7.85
   3  -2 -11   41.11    3.49
   1  -2 -12   72.25    4.02
   1  -5 -15   34.56    3.08
  -1  -3 -12  539.08    8.84
   5  -5  -9    2.23    1.24
   4  -2  -9   45.84    3.43
   0  -3 -13    4.40    1.76
   0  -4 -14  146.18    5.55
   3  -4 -13   88.52    4.93
   3   0  -4   49.30    2.33
   4  -1  -6   53.47    3.01
   1  -7 -15    6.66    1.44
   0  -1  -9  632.46    8.50
   2   0  -6   75.52    2.98
   3  -7 -13   21.59    1.93
   3  -3 -12   87.16    4.99
  -1  -5 -14  204.72    5.64
  -1  -2 -10  146.01    4.09
   0  -8 -14   13.47    1.41
   1  -6 -15   54.92    3.34
   4  -4 -11  105.87    5.01
   5  -4  -7  181.52    5.38
   1  -4 -14   85.51    4.63
   4  -3 -10   14.73    2.51
   1  -3 -13  270.16    7.82
  -1  -4 -13  919.99   12.02
   3  -5 -13  120.73    5.30
   0  -2 -11  101.57    4.09
   3  -1  -8  101.63    4.18
   4  -5 -11  307.35    7.72
   5  -4  -8    0.54    1.43
   5  -3  -7   20.69    2.30
   3  -6 -13   49.31    3.25
   4  -2  -8   46.77    3.36
   2  -1  -9  669.89   10.04
   4  -7 -10    9.59    1.38
   2  -2 -11    4.23    1.77
   1  -8 -14   18.80    1.58
   3  -2 -10   35.01    3.12
   4  -1  -4   17.03    1.67
   0  -5 -14  127.31    5.15
   1  -2 -11   54.50    3.35
   3  -4 -12   71.29    4.55
   4  -4 -10  248.75    7.49
   4  -3  -9   68.20    4.15
   2  -3 -12    2.44    1.95
   3  -3 -11   38.78    3.54
   1  -5 -14   96.95    4.85
   0  -3 -12   75.26    3.83
   0  -1  -8  686.62    8.07
   0  -6 -14   46.57    3.18
   4  -2  -7  378.62    8.08
   0  -4 -13   40.62    3.16
   3  -1  -7 1322.33   13.51
  -1  -3 -11   47.32    2.72
   3  -7 -12  105.78    4.02
   4  -5 -10   16.38    2.42
   1  -3 -12   99.07    4.65
   1  -6 -14   51.49    3.46
   2  -1  -8  566.77    8.70
   3  -5 -12  156.25    6.24
  -1  -2  -9  154.98    3.90
   3  -2  -9  290.70    7.55
  -1  -5 -13   24.12    2.36
   0  -2 -10  157.18    4.80
   2  -2 -10    1.36    1.47
  -1  -4 -12   99.41    4.10
   3  -6 -12   27.92    2.80
   0  -8 -13   34.70    2.30
   4  -3  -8   51.13    3.50
   4  -4  -9  775.70   13.06
   3  -4 -11   97.50    5.23
   3  -3 -10   43.25    3.46
   1  -2 -10  653.96   10.07
   4  -2  -6  270.43    6.59
   2  -3 -11    9.36    2.12
   0  -5 -13 1805.27   18.91
   3  -1  -6   68.23    3.11
   4  -5  -9   27.91    2.85
  -1  -6 -13   65.41    3.43
   1  -5 -13   96.26    4.92
   2  -1  -7   23.38    2.13
   0  -3 -11   42.07    2.90
   3  -7 -11   17.85    2.23
   4  -2  -5   74.32    3.47
   0  -7 -13   59.13    3.42
   3  -2  -8    2.97    1.57
   2  -7 -12   13.93    2.17
   0  -4 -12  573.86   10.37
   0  -6 -13   70.47    4.00
   3  -5 -11   42.65    3.68
   4  -7  -7   26.41    2.12
   1  -7 -13  117.77    4.74
   3  -1  -5  108.10    3.62
   2  -2  -9  143.17    4.90
   2  -5 -12 1011.26   15.42
   1  -4 -12  462.41   10.02
   1  -6 -13    4.19    1.90
   4  -4  -8  243.68    7.26
   4  -3  -7  533.13    9.97
   3  -6 -11   22.06    2.69
  -1  -3 -10   59.18    2.87
   2  -6 -12   54.74    3.82
   0  -2  -9  492.93    7.76
  -1  -5 -12  518.90    9.31
   4  -2  -4   17.54    1.86
   3  -4 -10    5.79    2.24
   3  -3  -9  405.89    9.33
  -1  -4 -11   41.45    2.71
   0  -9 -11   15.53    1.63
   2  -4 -11  564.51   11.38
   2  -3 -10   30.16    2.81
   0  -8 -12   57.10    3.15
   4  -6  -8   27.16    2.63
   4  -7  -6   28.32    2.16
   1  -8 -12   30.97    2.44
   2  -1  -6   46.07    2.52
   3  -1  -4  391.82    6.20
   0  -5 -12  348.05    8.50
   1  -5 -12  146.80    6.02
   3  -8  -8   31.69    2.31
   3  -7 -10   18.45    2.34
   3  -2  -7  621.54    9.79
   2  -7 -11   80.26    4.26
  -1  -6 -12  245.32    6.60
   3  -5 -10   42.79    3.75
   2  -2  -8  322.41    6.90
   4  -3  -6   43.56    3.13
  -1  -7 -12   69.07    3.57
   2  -5 -11  191.37    6.98
   0  -3 -10  165.83    5.01
   4  -7  -5  102.96    3.62
   0  -7 -12  108.59    4.75
   3  -6 -10   39.24    3.35
   1  -7 -12   20.57    2.55
   0  -4 -11  680.62   11.01
   1  -4 -11    5.34    1.92
   0  -6 -12   22.82    2.66
   2  -6 -11   48.02    3.87
   1  -6 -12   69.71    4.28
   4  -3  -5   74.34    3.74
   3  -4  -9    5.79    2.09
   3  -3  -8   48.79    3.38
   2  -4 -10  561.37   11.23
   2  -3  -9  136.69    5.21
   3  -8  -7   74.63    3.37
   0  -2  -8  750.92    8.87
  -1  -3  -9   44.69    2.46
  -2  -5 -10  184.44    4.84
  -1  -5 -11  670.47   10.58
   1  -9 -10  175.94    4.55
   0  -9 -10   42.24    2.53
   0  -8 -11   26.35    2.57
  -1  -8 -11   27.16    2.33
  -2  -8 -10   59.19    2.75
   3  -7  -9   35.35    3.03
   4  -3  -4   43.18    2.85
   2  -7 -10   27.81    3.03
  -1  -4 -10  130.62    4.49
   3  -2  -6   25.09    2.23
   2  -9  -8   52.32    2.57
   4  -4  -6   34.08    2.96
   1  -5 -11   35.31    3.34
   3  -5  -9    2.11    1.87
   3  -6  -9    5.99    1.99
   1  -7 -11    7.19    2.08
   4  -6  -6    7.84    1.88
   4  -5  -6   49.71    3.48
   3  -7  -8   26.80    2.80
  -7   0  -8   12.78    1.83
  -6   1 -10   17.44    2.32
  -6  -1  -9   15.49    2.51
  -4   0 -11   14.77    2.83
  -3   0 -11   16.41    2.81
  -3   4 -10   18.14    2.45
  -2   2 -10   16.05    2.56
  -2   4  -9    5.58    1.87
  -6   0  -9   11.62    2.30
  -1   3  -9   15.29    2.03
  -3   0 -10   21.27    2.89
  -5   3  -9    8.78    2.11
  -2   3  -9   14.66    2.44
  -6   0  -8   15.79    2.54
  -7  -1  -5   17.58    2.06
  -7   2  -7    5.46    1.43
  -5   0  -9    5.69    2.27
  -7   0  -6   13.03    2.00
  -1   1  -7    5.96    1.61
  -3  -1  -8   14.54    2.19
  -4   4  -8   16.19    2.50
  -4   1  -9   19.75    2.88
  -6   5  -4   -0.48    1.08
  -5   0  -8   12.52    2.70
  -7   0  -5   11.78    2.08
  -5   4  -7   18.17    2.46
  -2   3  -8   17.63    2.44
  -3   4  -8    0.37    1.77
  -5   2  -8    5.49    2.30
  -5   1  -8   17.96    2.91
  -3   6  -5    7.74    1.73
  -7   3  -4    3.66    1.41
  -7   1  -4   -0.56    1.60
  -7   0  -3   15.97    2.25
  -5   1  -7   10.57    2.65
  -5   4  -6    4.14    1.99
  -6   3  -6    5.75    1.94
  -6   4  -5   11.64    1.94
  -4   0  -7    3.98    1.89
  -6   5  -3    7.07    1.47
  -6   3  -5    9.58    2.19
  -7   1  -2    3.73    1.77
  -3   4  -6    1.34    1.73
  -5   4  -5   17.55    2.61
  -5   2  -6    7.36    2.28
  -4   5  -5    5.65    1.90
  -6   1  -5   20.72    2.73
  -6  -1  -2    7.17    1.86
  -6   3  -4   12.77    2.27
  -5   6  -1   11.48    1.76
  -6   5  -1   13.46    1.83
  -6   1  -4   13.58    2.55
  -5   4  -4    4.18    1.97
  -4   1  -6    9.86    2.12
  -6   2  -4   20.18    2.72
  -4   5  -4   20.47    2.64
  -6   5   0    9.50    1.76
  -7   0   2   13.70    1.95
  -7   4   3    7.78    1.39
  -5   6   0   12.84    1.95
  -5   5  -2   10.31    2.17
  -7   1   1    3.48    1.62
  -7   2   1   13.29    2.17
  -7   3   2    3.76    1.52
  -6   4  -1    9.08    2.06
  -6   3  -2   10.51    2.36
  -4   7   1    1.51    1.30
  -7   1   2    3.74    1.70
  -4   5  -3   19.09    2.70
  -5   6   1   10.58    1.92
  -7   3   3   10.89    1.82
  -6   4   0    4.49    1.82
  -4   6  -1    1.01    1.65
  -6   3  -1   23.06    2.98
  -7   3   4    4.63    1.53
  -7   3   5   10.46    1.73
  -7   2   4    5.81    1.75
  -6   3   0    7.21    2.26
  -7   3   6   12.95    1.74
  -6   2   0    1.36    1.82
  -7   2   6    3.24    1.35
  -7   2   7    2.19    1.23
  -6   5   4    9.03    1.81
  -6   3   1    5.49    2.19
  -5   5   1   11.29    2.35
  -3   7   2   12.44    2.03
  -6   5   5    1.92    1.47
  -4   5  -1   22.38    2.95
  -6   1   1   20.75    2.75
  -6   0   2   13.71    2.24
  -4   7   4    8.61    1.76
  -4   6   1   20.00    2.71
  -3   6   0   14.24    2.35
  -6   5   6    5.06    1.51
  -6   3   2    3.81    1.98
  -5   5   2    5.18    2.05
  -6   1   2   21.83    2.77
  -6   4   4    5.72    1.94
  -6   2   2   12.02    2.44
  -4   6   2    4.08    1.89
  -3   7   3   17.87    2.30
  -6   3   3    7.37    2.18
  -4   4  -1   22.05    3.02
  -6   4   5    5.46    1.83
  -6   1   3    9.34    2.13
  -5   6   6    2.37    1.57
  -6   2   3   18.27    2.69
  -4   6   3    8.36    2.10
  -6   4   7   15.98    2.27
  -6   3   5    2.92    1.79
  -5   6   8    0.80    1.34
  -5   2   1    2.42    1.84
  -4   7   8    1.39    1.33
  -6   1   5    6.40    2.02
  -6   2   5    7.03    2.20
  -4   6   4   16.69    2.59
  -5   0   2    6.81    1.72
  -4   7   9    1.55    1.24
  -5   4   3   13.60    2.68
  -5   3   2    1.20    1.92
  -6   1   6   11.58    2.16
  -4   7  10    9.75    1.55
  -6   2   6   19.22    2.69
  -6   3  11   11.89    1.73
  -5   1   2    2.52    1.67
  -3   6   3   22.42    2.80
  -3   7   6    7.89    2.02
  -5   3   3    7.95    2.29
  -4   6   6    9.39    2.33
  -4   3   1   10.47    2.23
  -6   2   9    9.15    1.98
  -5   5   8    7.69    2.02
  -5   2   3    8.95    2.22
  -5   1   3    7.21    1.97
  -3   7   7    6.06    1.92
  -6   2   8   10.98    2.17
  -6   2   7    5.33    1.96
  -4   5   4    2.93    2.11
  -1   6   2    1.68    1.22
  -3   5   2    4.96    1.92
  -4   6   7    0.43    1.73
  -5   4  14    9.30    1.47
  -5   1   4    5.53    1.85
  -4   3   2   12.29    2.36
  -5   5  11    8.67    1.76
  -4   6   9   14.53    2.35
  -1   7   5   11.30    1.83
  -5   2   5    9.63    2.19
  -5   3   6   26.35    3.21
  -4   1   2    9.07    1.87
  -5   3   7   24.32    3.10
  -5   3  13    1.03    1.46
  -4   6  11    3.73    1.70
  -4   6  10    9.69    2.02
  -5   4  10    5.98    2.07
  -4   4   5   22.04    3.01
  -5   3  12    6.19    1.95
  -5   2  13    5.47    1.66
  -5   3  11    7.84    2.04
  -2   6   5    9.14    2.16
  -5   3  10    9.78    2.31
  -4   4  16    4.70    1.34
  -1   5   2   13.45    1.71
  -5   2  11    0.82    1.81
  -4   5  13   16.92    2.31
  -3   5   5   10.20    2.29
  -4   4   7    1.25    2.14
  -4   4  15    6.09    1.60
  -2   7  14    1.22    1.22
  -4   3  16    1.46    1.23
  -3   6  14   14.11    2.00
  -4   4  14   12.32    2.21
  -2   7  13    5.24    1.62
  -4   1   5    0.33    1.37
  -4   4  13   17.76    2.50
  -3   6   9    3.87    1.95
  -1   6   5    4.67    1.57
  -4   3  15   10.19    2.00
  -3   6  11   22.40    2.75
  -3   5  16    2.04    1.41
  -4   4  12   10.23    2.38
  -1   7   8   19.94    2.46
  -2   6   8   20.33    2.83
  -4   2  15   13.83    2.11
  -2   6  16    4.35    1.40
  -3   3  18   10.45    1.60
  -3   1   3    0.45    1.29
  -1   6   6   16.82    2.34
  -2   6  15   18.98    2.30
  -3   2  18    4.38    1.29
  -4   3  11   10.79    2.56
  -4   0  12   11.43    2.03
  -1   7  14    3.06    1.45
  -3   3   5    0.27    1.31
  -3   4  16    7.91    1.96
  -4   0  11   11.30    2.13
  -2   6  14    8.36    2.09
  -4   1  12    4.94    1.93
  -3   3  17   10.42    1.86
  -2   6  13    4.99    2.08
  -2   5  17   10.98    1.92
  -4   2  10   18.38    2.83
  -2   6  10   22.02    2.95
  -1   6  17    5.70    1.44
  -3   2  17    2.08    1.43
   0   6   6    9.06    1.70
  -1   5   5   12.90    1.99
  -2   3  19    0.76    1.18
  -2   5   8   16.81    2.59
   0   7  14   11.80    1.91
  -2   2  19    3.69    1.27
  -2   4  17    6.69    1.94
   1   7  15    4.72    1.25
  -2   3  18    7.30    1.81
   0   6  17    4.38    1.53
   1   7  11    7.14    1.68
  -3   1  15    1.68    1.72
   1   7  14    4.53    1.43
  -2   4  16    1.63    1.86
   1   7  13    2.02    1.42
   0   6   8   17.79    2.38
  -2   5  10   23.52    3.17
  -3   2   8    2.16    1.59
  -1   5   7    9.57    1.97
   0   6  16    4.57    1.72
  -2   4  15   24.16    3.08
  -2   3  17    7.89    2.08
   0   5   5    2.41    1.24
  -1   4  18    4.82    1.80
  -2   4  12    5.86    2.31
  -3   1  10    4.17    1.81
  -1   4   6   15.44    1.99
  -1   3  18    7.69    1.99
  -2   0  16    4.81    1.72
   0   2  20    0.45    1.13
  -2   1  16   16.10    2.53
   1   6   8    0.31    1.32
  -1   5  10   16.99    2.72
  -1   4   7   16.01    2.12
   0   4  18   17.66    2.39
  -1   0  18   15.66    1.94
   1   5  18   16.35    2.05
   0   3  19   17.40    2.19
   1   6  14   13.67    2.33
  -1   4   8   14.29    2.19
   0   4  17    6.62    2.13
   0   2  19   10.41    1.92
  -2   2  12   20.28    2.71
   2   4  19   11.36    1.64
   0   1  19    1.53    1.41
  -1   0  17    0.26    1.42
  -1   1  17    4.31    1.97
   3   6  14   12.71    1.74
  -2   2  10    1.59    1.43
   0   3  17   20.54    2.88
  -2  -1  11    2.02    1.39
   2   4  18    9.54    1.89
   0   1  18    3.93    1.84
   1   0  19    5.12    1.37
  -1   2  14   13.63    2.60
  -2   0  10    1.37    1.35
   0  -1  17    8.27    1.75
   1   1  19   12.17    1.86
  -1   3  11   12.93    2.37
   1  -1  18   12.90    1.66
  -1   2  13    3.37    2.03
   2   3  18    5.82    1.84
   2   1  19   11.23    1.70
   4   4  17    2.52    1.14
   1   4  15   10.43    2.55
   3   4  17   15.24    2.08
  -1   1  13    2.31    1.83
   0   0  16    5.77    2.03
  -1  -1  13    4.62    1.79
   1   4   8    4.55    1.48
   2   4  14    7.19    2.23
  -1   0  12    5.99    1.79
   3   3  17    3.64    1.72
   5   4  14    3.28    1.29
   1   0  16   11.17    2.40
   3   3  16   14.48    2.39
   2  -2  16    8.51    1.68
   4   0  17    4.35    1.33
   2   1  16    4.34    2.16
   0   1  12    8.22    1.94
   5   2  16   10.66    1.53
   0  -1  13   17.58    2.51
  -1  -1   8   -0.34    1.06
   3   2  16   -0.53    1.99
   4   4  12   13.04    2.30
   2   3  13   20.20    2.97
   3   4  12   16.71    2.65
   4   1  16   16.27    2.32
   6   3  12    3.86    1.35
   4   4  11   18.03    2.51
   3   1  16   16.00    2.66
   4   2  15   14.59    2.58
   5   2  15    9.91    1.82
   5   4  10   11.99    1.97
   6   2  13    1.57    1.24
   5   3  13   10.72    2.10
   3   3  13    4.44    2.28
   5   4   9    3.99    1.62
   5   2  14    2.02    1.77
   4   0  15   19.74    2.63
   1   0  13    0.54    2.06
   6   1  13    3.01    1.43
   1  -1  13    8.96    2.36
   1   1  12    8.90    2.18
   4   2  13   16.87    2.81
   2   3   9   11.01    2.07
   0  -2  10    1.50    1.51
   3   3  11   23.94    3.00
   4   3  11   15.08    2.57
   5  -1  14   13.74    1.94
   5   0  14   17.73    2.32
   7   1  10   14.04    1.59
   1   2   7    3.51    1.60
   5   3  10    4.55    2.01
   2  -1  13   17.65    2.98
   1  -1  12    8.41    2.28
   4   2  12   12.17    2.58
   3  -3  13    9.45    1.99
   6   0  12    7.17    1.78
   3   1  13   11.87    2.80
   5  -2  13   11.29    1.80
   4   0  13    7.29    2.50
   5  -1  13    4.23    1.86
   4  -1  13    8.16    2.55
   6   0  11   14.87    2.33
   7   0   9    8.60    1.62
   0   2  -7  284.54    5.03
  -6   2 -10   18.12    2.29
  -6  -2  -8   29.33    2.79
  -5  -2  -9   99.18    4.84
  -5  -3  -6  175.50    5.13
  -4   4 -10   26.97    2.50
  -4  -3  -6  389.62    7.09
  -4  -2  -9   25.07    2.93
  -5   0 -11   53.16    3.96
  -6   3  -9  103.68    3.64
  -7   1  -8   17.81    1.87
  -2  -1  -9   72.11    3.68
  -3   5  -9   31.74    2.41
  -5  -1 -10   50.23    3.94
  -3   3 -11  115.63    5.05
  -5   1 -11   52.49    3.76
  -2  -2  -7  173.28    4.56
  -2  -2  -6 1138.68   10.35
  -2   3 -10   35.43    3.10
  -5   4  -9   20.61    2.08
  -4   2 -11   64.35    4.13
  -4  -1 -10  336.53    8.72
  -5   3 -10   40.89    3.02
  -1   4  -8   60.24    3.11
  -3  -1 -10  618.39   10.97
  -2   5  -8   30.28    2.43
  -5  -2  -8   81.97    4.31
  -2   1 -10   37.98    3.13
  -7  -1  -7   46.81    2.77
  -3   2 -11   38.24    3.49
  -3  -2  -8   53.69    3.19
  -4  -2  -8   29.62    2.80
  -6   2  -9   86.29    4.00
  -5   0 -10   66.68    4.40
  -4   5  -8   33.54    2.51
  -1   1  -9   37.95    2.77
  -6  -2  -7   98.06    4.37
  -6  -1  -8   98.57    4.70
  -4   3 -10   39.32    3.36
  -6   1  -9   94.80    4.47
  -5  -1  -9   33.19    3.37
  -3  -2  -7  442.36    7.71
  -1   1  -8   52.94    2.98
  -2  -1  -8  991.82   11.36
  -6   4  -7   21.07    1.88
  -5   5  -7   56.66    2.72
  -4   0 -10   28.08    3.24
  -5   1 -10   43.22    3.62
  -1   2  -9    3.00    1.62
  -7  -1  -6   44.62    2.80
  -4   4  -9   23.56    2.61
  -4  -1  -9  199.06    6.64
  -1   3  -8  127.83    4.38
  -5  -2  -7   79.94    4.17
  -3  -1  -9   24.25    2.60
  -3   3 -10  123.51    5.33
  -4   2 -10   30.62    3.35
  -1   2  -8  118.47    4.14
  -7   0  -7   14.66    2.05
  -6  -2  -6   65.78    3.65
  -4   1 -10   52.42    4.15
  -3   5  -8   60.69    3.35
  -4  -2  -7   65.33    3.53
  -5   4  -8   28.32    2.55
  -2   1  -9  172.03    5.51
  -3   4  -9  165.80    5.76
  -3  -2  -6   35.29    2.42
  -3   2 -10   11.70    2.58
  -6   2  -8  295.18    7.37
  -7   1  -7   65.34    3.20
  -1   4  -7  271.94    5.85
  -2   2  -9   20.82    2.47
  -5  -1  -8   57.84    4.03
  -6   1  -8  290.14    7.69
  -2   5  -7  206.22    5.57
  -6  -2  -5   90.17    4.09
  -2   4  -8   45.54    3.18
  -5   1  -9   33.46    3.47
  -2  -1  -7  227.02    5.24
  -5  -2  -6   67.16    3.72
  -4   0  -9   19.09    2.81
  -4   3  -9   93.87    4.80
  -7  -1  -4  135.53    4.52
  -4  -1  -8  112.30    4.96
  -2   0  -8   88.21    3.80
  -4   5  -7   55.03    3.23
  -6   4  -6   18.02    1.99
  -3   0  -9  193.05    6.21
  -4  -2  -6  500.56    8.60
  -6  -1  -7  205.08    6.56
  -6  -2  -4   39.12    2.83
  -7   2  -6   59.86    3.01
  -7   1  -6  242.35    6.07
  -5   3  -8  115.97    5.27
  -3   3  -9  154.51    6.02
  -2  -1  -6  351.28    5.96
  -1   3  -7   26.48    2.18
  -3  -2  -5  205.47    4.71
  -1   2  -7   75.91    3.27
  -5  -1  -7  259.18    7.48
  -7  -1  -3  124.15    4.30
  -3  -1  -7  393.59    7.59
  -5   5  -6  171.99    4.91
  -5  -2  -5  604.31    9.85
  -3   5  -7  107.70    4.45
  -2   1  -8  271.79    6.51
  -3   2  -9   12.22    2.33
  -6  -1  -6   33.53    3.11
  -2   2  -8  709.34   10.70
  -4   0  -8   11.71    2.43
  -4  -2  -5   94.11    3.72
  -7   1  -5   53.58    3.27
  -7   2  -5   49.09    2.93
  -4  -1  -7   17.92    2.46
  -6   0  -7    4.44    2.14
  -4   3  -8  199.93    6.99
  -7   0  -4  106.68    4.47
  -2   0  -7 1041.35   11.31
  -1   4  -6  207.68    5.02
  -3   0  -8  281.70    7.03
  -4   6  -5   50.56    2.71
  -2   4  -7   53.48    3.40
  -2   5  -6   79.49    3.73
  -3  -2  -4  745.29    8.11
  -4   1  -8   31.92    3.36
  -5  -2  -4  348.00    7.25
  -5  -1  -6  503.21   10.05
  -4   4  -7   65.04    4.10
  -5   0  -7  158.25    6.31
  -6  -1  -5 2377.27   21.28
  -6   1  -7  178.64    6.40
  -6   2  -7   72.42    4.10
  -3   3  -8    1.37    2.02
  -3  -1  -6  555.34    8.46
  -3   5  -6   84.99    4.20
  -7   2  -4   51.76    3.15
  -3   4  -7   25.70    2.90
  -5   5  -5   57.56    3.32
  -3   0  -7  136.27    4.85
  -4  -2  -4    7.46    1.53
  -6   0  -6   43.88    3.61
  -5   6  -3  120.90    3.79
  -5   2  -7  146.75    6.19
  -3   2  -8  531.03   10.49
  -1   3  -6  460.77    7.27
  -7   3  -3   19.86    2.06
  -4   5  -6   62.50    3.71
  -2   1  -7  154.68    4.82
  -1   2  -6  253.60    5.23
  -2   3  -7   38.91    2.99
  -4  -1  -6   32.56    2.72
  -2   0  -6  199.88    4.84
  -6  -1  -4  142.97    5.40
  -2   2  -7  506.89    8.75
  -5  -2  -3   44.79    2.77
  -7   1  -3   36.14    2.98
  -4   3  -7  167.59    6.50
  -7   2  -3    8.00    1.89
  -5  -1  -5   96.51    4.54
  -7   0  -2   63.17    3.58
  -6   1  -6   98.73    5.02
  -6   2  -6    9.99    2.31
  -5   0  -6  290.99    8.04
  -3   6  -4   39.99    2.79
  -3   3  -7   34.48    3.08
  -4   6  -4  556.47    8.86
  -7   3  -2   94.66    3.80
  -6   0  -5  498.15   10.36
  -2   4  -6   65.26    3.54
  -3  -1  -5  235.91    5.26
  -3   2  -7  120.89    4.98
  -4  -2  -3   95.74    3.35
  -6  -1  -3  530.42    9.86
  -2   5  -5  149.50    4.96
  -5   5  -4   20.00    2.38
  -1   4  -5  127.94    3.86
  -5   6  -2   25.02    2.13
  -4   1  -7  121.06    5.20
  -7   2  -2   22.93    2.40
  -5   1  -6   17.81    2.77
  -7   0  -1   23.10    2.43
  -3   0  -6  341.43    6.98
  -3   5  -5  324.90    7.91
  -4  -1  -5  426.86    8.12
  -7   3  -1   36.96    2.63
  -6   5  -2   16.73    1.89
  -4   4  -6   21.07    2.72
  -6   2  -5  111.82    5.18
  -5  -1  -4  508.15    9.47
  -4   0  -6   66.15    3.70
  -6   0  -4  776.58   12.82
  -5   0  -5   28.07    2.87
  -2   3  -6 1472.17   14.78
  -2   0  -5  495.36    6.78
  -2   2  -6  309.41    6.51
  -1   3  -5  347.63    5.98
  -7   0   0    4.61    1.67
  -7   1  -1   30.75    2.82
  -7   2  -1    8.50    1.90
  -4   6  -3  112.78    4.40
  -4  -2  -2  334.44    5.76
  -2   6  -3 1404.60   13.83
  -3   3  -6  403.73    8.92
  -5   5  -3   35.91    3.05
  -3   1  -6   53.29    3.20
  -3   6  -3  172.88    5.49
  -7   3   0   19.01    2.15
  -4   3  -6  324.13    8.75
  -5   1  -5  133.86    5.77
  -3  -1  -4  161.32    4.23
  -6   0  -3  682.73   11.96
  -3   2  -6  573.06   10.11
  -5   2  -5   52.09    4.06
  -4  -1  -4 4103.75   23.86
  -7   0   1   31.89    2.55
  -2   4  -5  162.21    5.16
  -5  -1  -3  127.68    4.78
  -6  -1  -1    3.79    1.59
  -7   1   0   36.86    2.96
  -3   0  -5  792.58   10.09
  -7   2   0  111.04    4.63
  -4   7   0   40.75    2.39
  -3   4  -5    7.71    2.01
  -2   5  -4   92.59    3.98
  -5   0  -4  184.36    6.27
  -4   4  -5    3.35    2.05
  -3   5  -4  270.69    7.35
  -4   0  -5   61.27    3.59
  -6   3  -3   43.60    3.55
  -7   3   1   19.84    2.18
  -1   4  -4  189.91    4.58
  -6   1  -3  100.38    5.04
  -6   0  -2  393.16    9.08
  -6   2  -3  107.53    5.31
  -4   6  -2   64.08    3.63
  -6  -1   0   57.10    3.32
  -2   3  -5  289.46    6.48
  -5   1  -4   79.02    4.59
  -5   4  -3    2.69    1.99
  -3   7   0   22.41    2.15
  -5   2  -4   15.36    2.66
  -2   2  -5   10.43    1.62
  -3   3  -5  178.52    5.90
  -4   3  -5   56.70    4.03
  -5  -1  -2  303.74    7.04
  -3   1  -5   65.26    3.40
  -3   6  -2  108.48    4.62
  -4  -1  -3 1680.72   14.86
  -4   1  -5   47.52    3.36
  -3  -1  -3 1101.67   10.10
  -6   1  -2   82.08    4.63
  -5   0  -3   68.78    3.98
  -4   2  -5   60.22    3.98
  -1   3  -4 1764.80   12.73
  -6   0  -1  195.40    6.43
  -6   2  -2  111.33    5.41
  -7   2   2  105.41    4.53
  -4   4  -4    8.22    2.21
  -6  -1   1   48.08    3.01
  -2   6  -2   52.83    3.00
  -4   0  -4  102.95    4.29
  -5   5  -1   42.74    3.49
  -3   0  -4  232.36    5.35
  -3   4  -4   99.51    4.67
  -5   3  -3   53.95    4.10
  -3   5  -3  103.24    4.82
  -2   4  -4  117.05    4.39
  -7   1   3   34.05    2.77
  -5   1  -3   50.73    3.65
  -7   2   3   24.95    2.52
  -6   1  -1   47.15    3.70
  -5   2  -3   44.11    3.72
  -2   5  -3  249.44    6.36
  -5  -1  -1   71.17    3.51
  -6   2  -1   29.26    3.21
  -4   7   2   50.60    2.93
  -7   1   4   40.16    2.79
  -6   0   0   30.91    2.92
  -3   7   1   28.74    2.46
  -4  -1  -2  569.36    8.37
  -4   1  -4   40.03    3.08
  -5   0  -2  347.91    8.17
  -6   4   1   24.29    2.70
  -5   6   2    8.88    1.95
  -7   1   5   71.75    3.38
  -3   6  -1   33.53    2.96
  -3   3  -4  411.80    8.72
  -5   5   0   48.15    3.68
  -4   5  -2    4.45    1.93
  -3   1  -4  665.92    9.62
  -4   2  -4  243.29    7.24
  -1   4  -3 4091.82   20.20
  -2   3  -4  376.08    7.12
  -7   3   7  131.25    3.81
  -4   4  -3  153.18    6.15
  -5   3  -2    6.67    2.29
  -7   2   5   97.22    4.03
  -4   0  -3  866.08   11.44
  -2   2  -4  260.86    5.54
  -4   6   0   32.44    3.04
  -6   1   0   54.79    3.90
  -4   7   3    0.58    1.36
  -1   5  -2  204.70    4.77
  -6   0   1  204.10    6.44
  -5   1  -2  134.33    5.54
  -5  -1   0   61.08    3.18
  -3   4  -3  101.95    4.70
  -5   2  -2  191.94    6.87
  -3   5  -2   12.59    2.24
  -6   4   2   33.85    3.11
  -3   0  -3  422.12    6.84
  -5   6   3   45.24    3.19
  -2   6  -1  172.95    5.31
  -5   0  -1   27.45    2.68
  -4  -1  -1  130.70    4.02
  -2   4  -3   25.72    2.28
  -4   1  -3  290.45    7.27
  -6   2   1    2.15    1.89
  -5   3  -1    9.76    2.45
  -2   5  -2   89.37    3.95
  -4   2  -3   35.03    3.09
  -4   4  -2  327.26    8.96
  -6   4   3    3.00    1.82
  -5   6   4  155.36    5.33
  -4   0  -2 3903.45   23.62
  -3   3  -3  127.41    4.86
  -5  -1   1  183.82    5.21
  -5   1  -1   65.51    3.97
  -3   1  -3  389.05    7.10
  -5   2  -1   60.58    4.13
  -6   5   7   62.27    3.10
  -6   0   3   65.20    3.73
  -6   5   8   34.71    2.33
  -3   5  -1  100.08    4.80
  -5   0   0  411.42    8.57
  -4   7   5  105.53    4.25
  -3   4  -2   49.72    3.40
  -2   3  -3   47.64    2.71
  -5   6   5   44.08    3.10
  -4   5   0   92.83    5.00
  -5   3   0  477.63   11.09
  -2   7   2   18.08    2.09
  -4   1  -2  296.85    7.20
  -1   4  -2 1470.28   11.98
  -3   0  -2   90.89    3.28
  -2   2  -3  383.20    6.43
  -2   6   0   35.85    2.77
  -4  -1   0  161.99    4.31
  -6   0   4   68.01    3.81
  -5  -1   2  174.30    4.97
  -4   2  -2  181.87    6.11
  -3   6   1   46.46    3.49
  -1   5  -1   90.57    3.29
  -5   1   0   67.88    4.01
  -5   2   0  104.44    5.17
  -4   7   6   28.18    2.45
  -4   0  -1 1799.94   15.78
  -6   3   4   32.35    3.24
  -6   4   6   80.12    4.20
  -2   4  -2  372.84    7.41
  -6   0   5  137.50    5.08
  -3   3  -2   97.10    4.20
  -2   5  -1    0.62    1.36
  -5   0   1    2.67    1.49
  -4   5   1   35.84    3.54
  -5   6   7   28.97    2.51
  -6   1   4   80.70    4.44
  -3   7   4   10.47    2.04
  -5   4   2   25.65    3.28
  -5   3   1   98.04    5.36
  -4   7   7   27.82    2.38
  -6   2   4  129.13    5.71
  -3   1  -2  818.68    9.98
  -6   0   6   32.73    2.71
  -3   5   0   21.27    2.65
  -4   4   0   24.79    2.98
  -3   4  -1  130.49    5.17
  -6   4   8  460.60    8.78
  -4   1  -1  132.51    4.89
  -2   7   3  197.39    5.72
  -5   1   1   59.21    3.83
  -4   2  -1   11.48    2.01
  -3   6   2   43.30    3.44
  -4  -1   1   76.59    3.03
  -6   3   6   73.76    4.37
  -2   6   1    2.62    1.47
  -1   6   1  104.87    3.71
  -4   5   2   41.37    3.64
  -2   3  -2  243.54    5.55
  -4   0   0 1200.97   12.65
  -3   7   5  261.22    7.11
  -6   4  10   72.57    3.24
  -6   3   7  181.73    6.33
  -2   2  -2  392.05    6.28
  -4   3   0   94.29    4.79
  -3   3  -1  283.44    7.04
  -6   4   9  126.56    4.50
  -6   2  11   21.69    2.05
  -5   2   2   60.62    4.03
  -4   6   5   31.35    3.16
  -3   5   1  128.85    5.51
  -2   5   0   86.98    3.99
  -6   1   9   28.45    2.56
  -2   7   4   36.07    2.84
  -1   4  -1 1858.93   13.35
  -2   4  -1  432.65    7.95
  -4   2   0 1247.96   15.30
  -5   4   4  121.48    5.85
  -4   1   0 1569.42   15.77
  -1   5   0  127.38    3.95
  -6   3  10   78.72    3.72
  -3   4   0  122.01    5.09
  -5   0   3  248.53    6.62
  -6   2  10   40.00    2.85
  -4   5   3   13.84    2.68
  -3   1  -1  883.02   10.17
  -5   5   7  156.77    6.07
  -3   2  -1  483.89    8.20
  -4  -1   2  126.03    3.79
  -2   6   2  183.64    5.97
  -6   3   9   32.36    2.77
  -6   1   8    2.57    1.61
  -5   4   5   54.55    4.17
  -4   0   1  641.83    9.21
  -6   1   7   36.42    3.10
  -6   3   8   27.50    2.80
  -5   3   4   62.14    4.42
  -5   0   4  371.90    8.08
  -2   7   5   57.09    3.53
  -3   6   4   36.70    3.46
  -2   3  -1  212.57    5.16
  -4   2   1  214.23    6.46
  -5   4   6  210.30    7.53
  -4   1   1  140.36    4.89
  -5   5  12   10.13    1.68
  -2   5   1   86.28    4.05
  -3   7   8   25.47    2.64
  -3   4   1  324.24    8.12
  -5   2   4  231.47    7.60
  -4   6   8   29.23    2.97
  -5   3   5   59.01    4.38
  -2   4   0  289.29    6.52
  -2   6   3   74.30    4.08
  -4  -1   3  154.32    4.12
  -5   0   5   86.14    4.11
  -5   4   7  195.09    7.18
  -4   5   5  112.76    5.67
  -3   7   9   26.72    2.64
  -3   2   0  658.35    9.47
  -4   0   2   35.29    2.45
  -5   5  10   52.25    3.40
  -2   7   6  115.26    4.92
  -3   1   0  658.54    8.65
  -5   5   9    2.62    1.67
  -3   6   5   40.10    3.51
  -5   4  13   29.93    2.46
  -1   5   1   85.76    3.39
  -3   5   3   35.72    3.38
  -5   1   5   64.72    3.97
  -5   0   6   44.75    3.14
  -1   4   0  501.74    7.04
  -4   2   2   35.09    2.98
  -5   3  14   23.98    2.14
  -5   4  12   57.99    3.45
  -2   5   2  144.91    5.27
  -4   3   3   36.09    3.25
  -3   4   2  100.19    4.67
  -5   2   6  166.17    6.49
  -2   7   7   59.47    3.73
  -1   6   3   41.77    2.73
  -3   6   6   43.16    3.71
  -5   2  14   69.20    3.12
  -5   1   6  172.39    6.28
  -2   6   4   86.42    4.43
  -2   3   0   48.32    2.72
  -5   4  11   47.84    3.41
  -3   7  13   19.81    1.83
  -4   0   3  273.25    6.12
  -2   4   1    8.42    1.64
  -5   4   8    2.08    1.98
  -3   5   4   71.79    4.45
  -5   0   9   38.07    2.90
  -5   4   9   23.04    2.93
  -3   7  12   98.17    3.84
  -3   7  10   14.61    2.08
  -1   7   6   67.93    3.57
  -3   7  11   18.97    2.22
  -4   2   3   32.38    2.79
  -3   2   1   58.07    3.12
  -2   7   8   82.78    4.38
  -3   6   7   39.82    3.57
  -4   1   3   39.53    2.82
  -4   3   4   40.31    3.39
  -3   1   1  182.88    4.67
  -5   1  12   82.83    3.96
  -4   5  14   69.41    3.50
  -5   0   7  103.89    4.52
  -5   0   8   41.87    3.05
  -5   2  12   20.01    2.52
  -3   4   3  448.56    9.66
  -5   1  11  159.82    5.71
  -4   4   6   37.27    3.54
  -2   7   9   54.27    3.65
  -3   6   8   82.75    4.90
  -2   5   3   92.59    4.41
  -5   3   8  764.24   13.95
  -5   3   9   62.56    4.35
  -4   0   4   84.11    3.58
  -5   1  10  186.27    6.34
  -1   6   4   86.75    3.92
  -4   2   4   14.76    2.28
  -5   2  10   13.75    2.44
  -4   3   5   64.25    4.17
  -5   1   7  249.02    7.44
  -5   2   7  344.34    9.19
  -5   1   9   99.71    4.89
  -5   1   8  100.65    4.94
  -4   5  12  205.72    6.68
  -1   4   1   16.20    1.72
  -5   2   9  144.70    6.04
  -5   2   8  618.67   12.21
  -4   1   4   17.71    2.14
  -2   3   1  310.67    6.28
  -2   4   2   92.10    3.90
  -4   5  11  280.49    8.02
  -2   6   6   24.96    2.88
  -3   2   2   16.65    2.03
  -3   5   6   27.15    3.26
  -4   5  10   14.50    2.58
  -4   4   8  223.40    7.95
  -4   3   6   42.41    3.70
  -4   2   5   73.43    4.11
  -4   0   5  527.39    8.76
  -3   3   3  147.74    5.28
  -3   1   2  123.85    3.95
  -2   5   4   38.25    3.10
  -1   7   7    2.19    1.51
  -4   2  16   56.77    2.93
  -3   6  13   47.06    3.31
  -2   7  10   21.64    2.61
  -2   7  12   13.87    2.11
  -3   5   7   76.18    4.76
  -2   7  11   79.49    4.15
  -2   6   7   30.63    3.23
  -4   3   7  527.87   11.34
  -3   6  12   25.57    2.80
  -3   6  10   37.98    3.51
  -1   5   3  113.60    4.13
  -4   2   6  257.87    7.50
  -4   0   6  171.46    5.23
  -2   4   3  870.68   11.77
  -4   4  11   88.67    5.00
  -4   1  15   62.51    3.24
  -3   2   3   62.80    3.27
  -4   1   6   47.43    3.29
  -4   3  14   39.66    3.25
  -4   4  10  244.15    8.14
  -3   3   4   53.66    3.37
  -4   4   9  716.17   13.76
  -2   3   2    4.65    1.59
  -2   5   5  136.15    5.47
  -3   5  15   35.33    2.98
  -4   2   7  387.86    9.38
  -4   3  13    4.64    1.99
  -1   4   2  156.64    4.28
  -4   0   7   73.10    3.64
  -3   4  17   11.89    1.83
  -4   3  12   64.34    4.35
  -1   7   9   10.60    2.03
  -4   1   7   80.33    4.18
  -4   2  14   48.19    3.57
  -1   7  15    6.29    1.45
  -4   1  14   97.63    4.39
  -3   5  14   79.54    4.43
   0   6   5   25.05    2.13
  -1   7  10   22.90    2.66
  -4   2  13   71.06    4.35
   0   5   3   78.11    2.90
  -2   5   6  602.96   11.38
  -1   5   4  359.34    7.36
  -3   5  13  122.40    5.67
  -4   3  10   17.59    2.82
  -3   5   8   66.95    4.63
  -4   3   8   51.39    3.99
  -3   2   4  746.15   10.61
  -2   4   4  126.56    4.74
  -4   1  13   24.20    2.78
  -4   3   9   70.99    4.61
  -4   2  12  193.99    7.02
  -1   7  11    3.72    1.78
  -1   7  13  109.94    4.56
  -1   7  12   21.39    2.45
  -4   0  10   65.82    3.73
  -4   2  11   34.16    3.28
   0   7   8   41.85    2.84
  -4   1  11  135.09    5.71
  -3   4   8   35.58    3.53
  -2   3   3  101.03    3.83
  -4   0   9  346.77    7.96
  -3   0   4   48.95    2.48
  -3   4  15   43.72    3.51
  -3   1   4  395.25    7.14
  -2   6   9   35.84    3.45
  -2   5   7  220.66    7.24
  -4   0   8  760.95   11.35
  -3   3   6   37.20    3.10
  -2   6  12   51.43    3.92
  -4   2   9   47.76    3.75
  -4   2   8   46.92    3.74
  -4   1  10  121.98    5.40
  -2   6  11   46.97    3.81
  -3   1  17   72.47    3.28
  -4   1   9  418.61    9.50
  -3   4  14   26.87    3.13
   0   7  15   54.65    2.89
  -3   2   5   41.79    2.88
  -4   1   8  600.88   11.08
   0   7   9   71.47    3.69
  -1   4   3 1089.30   11.37
  -2   4   5   30.72    2.76
  -3   3  16   47.58    3.51
  -2   5  16   58.95    3.72
  -2   4  18   62.23    3.32
  -3   3   7   58.82    3.75
  -3   4  13   86.90    5.15
  -1   6   7   99.76    4.74
   0   7  10  586.06   10.23
  -1   6  16   21.61    2.45
  -3   1   5  105.93    3.97
   0   7  13   58.83    3.39
  -3   4  12   74.87    4.84
  -3   3  15  129.38    5.73
   0   7  11  484.61    9.41
  -3   0   5 1039.88   10.74
  -3   2  16   34.64    3.08
   0   7  12  112.90    4.65
  -3   2   6   22.43    2.39
   0   5   4   21.73    1.86
  -3   3   8   51.61    3.72
  -3   4   9    5.63    2.24
  -3   4  11   96.88    5.44
  -3   1  16  116.18    4.72
  -3   4  10    5.17    2.12
  -2   2   3  177.02    4.40
  -2   4   6   67.39    3.81
   0   6   7   92.45    4.15
  -1   6   8  143.72    5.79
  -3   3  14   68.77    4.52
  -1   6  15   56.99    3.78
  -1   5   6  109.66    4.60
  -3   2  15   60.83    4.04
  -3   2   7  619.35   10.65
  -3   3  13   14.44    2.65
  -3   1   6   76.89    3.57
  -1   6  14   48.58    3.73
  -1   6   9   75.38    4.52
  -1   4   4  183.52    4.97
  -1   4  19   23.86    2.17
  -2   4   7   64.84    3.92
  -3   0   6  491.24    7.70
  -1   6  13    3.21    1.90
  -1   6  10   58.82    4.16
  -3   3  12   85.05    5.09
  -2   5   9   74.92    4.61
   1   7  12   68.64    3.40
  -2   5  11  192.98    7.38
  -3   2  14   14.28    2.63
  -1   6  12   68.48    4.49
  -1   6  11    6.62    2.18
  -2   2  18   28.04    2.53
  -3   0  14  195.28    6.11
  -3   3  11   39.29    3.68
  -2   1  18   29.49    2.41
  -3   1   7 1245.48   14.09
  -3   3  10   47.72    3.82
  -3   3   9  435.71   10.29
  -3   2  13   56.73    4.18
  -3   1  14   59.23    3.95
  -2   2   4  142.65    4.11
  -3   0   7   86.29    3.52
  -3   0  13   94.95    4.55
  -3   2  12    9.80    2.44
   1   6   7   31.71    2.36
  -3   1   8   96.31    4.29
  -2   4  14   84.08    5.10
  -1   5   8   46.88    3.52
  -3   1  13  149.62    6.07
   0   6  15   26.32    2.83
  -1   4   5  360.52    7.19
   0   5  18  107.62    4.29
  -3   0   8   88.00    3.79
  -3   2  11   38.72    3.44
  -3   0  12   44.08    3.28
  -2   3  16   29.74    3.21
  -2   4  13   51.50    4.19
  -3   1  12  100.07    4.99
  -2   2  17   25.45    2.85
  -3   2  10   41.29    3.52
   0   6  14   48.13    3.73
  -3   2   9  292.13    7.88
   1   6  17   10.45    1.66
  -2   1  17   48.32    3.33
  -3   0  11   64.56    3.78
  -3   1  11  104.97    4.97
  -2   3   7  645.57   10.52
  -2   2   5   33.61    2.41
  -1   4  17   23.19    2.80
   0   5   6  487.79    8.50
  -2   3  15  181.84    7.01
   0   6  13   73.31    4.49
   0   6   9   53.04    3.64
   0   4  19   20.77    2.19
  -2   4  11  549.88   12.04
  -1   5  14   90.68    5.20
   0   5  17   28.72    2.81
   2   6  17    5.58    1.28
   0   6  12   22.80    2.89
  -3   0  10  100.85    4.39
   0   6  10    0.42    1.66
  -2   2  16  232.03    7.46
   0   6  11  199.22    6.91
  -3   1   9  149.88    5.48
  -1   5  13  100.34    5.56
  -1   3  19    3.57    1.49
  -2   3  14  147.42    6.52
   1   6  16   36.98    2.83
  -2   3   8  749.50   11.72
  -3   0   9   33.12    2.64
  -1   3   4  143.96    3.98
  -1   4  16   33.04    3.30
  -1   5   9  121.29    5.47
  -1   5  12  142.34    6.43
  -2   3  13   29.33    3.31
  -1   5  11   34.35    3.33
  -2   2   6   28.24    2.32
   0   5  16   49.47    3.77
   0   5   7   20.39    2.24
  -2   2  15  123.77    5.79
   1   5   5  180.60    4.34
  -1   1  19   26.43    2.22
  -1   2  19   21.05    2.24
   1   6  15   39.53    3.13
   2   6  16  163.29    4.78
  -1   2  18   10.49    2.11
  -2   3  12    2.04    2.06
  -1   3  17   23.45    2.83
  -1   4  15    3.27    2.16
   1   6   9  199.10    6.04
   0   5  15  133.02    5.89
  -2   2  14   30.24    3.32
  -2   1  15  136.70    5.89
  -2   0  15  123.33    5.15
  -1   1  18   35.09    2.87
  -2   2   7   82.64    3.65
   0   5   8  232.83    6.62
  -2   3  11   11.17    2.33
   1   6  13   66.02    4.05
   2   6  15   74.77    3.66
   2   5  18   21.07    2.02
   1   6  10  219.65    6.59
  -1   3   5  150.10    4.32
  -2   3  10   27.98    2.93
  -1   4  14   96.14    5.36
  -2   2  13  140.48    6.09
   1   6  12  276.16    7.76
  -2   3   9  127.74    5.27
   1   6  11  417.48    9.33
  -2   2   8  314.79    7.18
   0   5  14  132.81    6.13
   0   0  19   25.90    2.00
  -1   3  16    7.07    2.28
   1   5  17   33.89    2.92
  -2   1  14  116.63    5.44
  -2   1   6   45.19    2.57
  -1   2  17   31.95    3.20
  -2   0  14   13.00    2.29
   0   4   5  480.30    7.40
   2   6  14   32.57    2.77
   1   5   6  128.76    4.06
   3   6  15   38.90    2.29
   0   5  13 1872.74   21.67
   0   3  18   37.50    3.23
  -2  -1  13   30.85    2.68
  -2   1  13   90.81    4.72
  -1   3  15   24.80    3.17
   2   6   9   48.78    2.91
   2   6  13   10.44    2.03
  -1   3   6  216.23    5.31
  -2   2  11    5.34    2.00
   0   5  12  358.03    9.55
  -2   1   7   20.99    2.09
   2   5  17   32.33    2.66
   1   5  16   33.19    3.14
  -2   0  13  155.01    5.83
   2   6  12  150.02    5.37
   2   6  10  281.68    6.81
  -2   1  12   64.37    4.03
   0   5  11  277.54    8.17
  -1   2  16   52.76    4.05
   2   6  11    1.65    1.53
  -1   4   9   64.79    3.93
   0   5   9    2.59    1.74
   0   5  10   23.53    2.80
  -2   1   8  559.91    8.89
  -2  -1  12  232.84    6.27
   3   6  13   25.47    2.20
  -1   3  14   64.91    4.62
  -2   2   9  139.72    5.13
   0   2  18  195.64    6.61
  -2   0  12   95.55    4.52
   1   5  15  115.07    5.45
  -2   1  11   35.93    3.00
  -1   1  16   34.20    3.41
  -2   0   7  642.73    8.39
   1   3  19   60.11    3.39
   2   5  16   65.86    3.91
  -1   2  15  168.29    6.86
  -1   0  16   68.92    4.16
   0   0  18   22.45    2.34
   3   5  17   60.55    2.89
  -2   0  11  130.95    5.00
  -1   3  13  262.89    8.31
   2   3  19   49.54    2.92
  -2   0   8   34.16    2.32
   0   4   7   67.83    3.37
  -1   3   9   94.98    4.30
  -2   1  10  397.21    8.51
   1   5  14  223.16    7.48
  -2  -1   8   38.38    2.29
   1   3  18   29.83    2.90
   0   3  16   92.15    5.27
  -1   3  12   95.39    5.00
  -2  -1  10   51.47    2.91
  -2   1   9  642.37   10.07
   1   5   7   51.64    2.89
   0   2  17  232.24    7.61
  -1  -1  15  411.97    8.71
   2   5  15  291.07    7.97
  -1   1  15  503.34   11.07
   0   4   8   73.03    3.67
   1   5  13   20.23    2.77
   1   2  19    3.97    1.62
   3   5  16   36.33    2.67
  -1   0  15  275.80    7.90
   2   4  17   88.12    4.41
   1   5  12  550.53   11.34
   2   2  19   50.74    2.99
   1   5   8  195.45    5.68
   3   4  18   11.98    1.66
   0   3  15  287.86    8.87
   0   4  12  583.09   11.79
   4   5  15  332.07    6.18
  -1   2   6 1490.00   12.34
   0   1  17   34.96    3.33
   1   5  11  679.37   12.17
  -1   3  10  616.43   11.03
  -2   0   9  141.55    4.63
  -2  -1   9   12.00    1.62
   2   5  14  349.54    8.91
   1   2  18    5.52    2.00
   1   5   9  378.99    8.29
   0   0  17   27.91    2.82
   1   5  10  102.36    4.74
  -1   1  14  221.29    7.38
   1   3  17   31.36    3.22
   0   4  11  683.13   12.30
   0   2  16   12.57    2.64
  -1  -1  14  677.79   11.28
   3   5  15    3.58    1.66
  -1   2   7  183.02    4.75
   0   3  14  214.48    7.65
  -1   0  14   38.76    3.29
   1   1  18   40.09    3.19
   0   4  10  266.90    7.38
   2   5  13  367.25    9.14
   1   0  18    9.59    1.88
   2   4  16   28.83    3.07
  -1   2  12   77.58    4.31
   4   5  14  256.36    5.96
  -1   2   8  739.39    9.95
   0   4   9  527.42    9.79
  -1   2   9   19.31    2.19
   0   1  16   25.68    3.10
   2   5  12  251.92    7.53
   0  -1  16   88.92    4.32
   3   5  14   35.09    3.01
   0   3  13    4.87    2.10
   0   2  15   37.89    3.68
   1   4  14  126.70    5.88
   1   3  16   11.12    2.52
   2   2  18   22.32    2.54
   1   2  17  161.45    6.41
  -1   2  11   57.13    3.69
   4   5  13  162.13    5.01
   2   5   7  158.60    4.48
   1   4   6   17.00    1.74
   2   5  11  126.93    5.25
  -1   0  13   95.87    4.64
   0   3   6  177.73    4.42
   2   4  15   65.05    4.28
   4   4  16   57.76    3.07
   2   5  10  195.28    6.18
   3   5  13   55.40    3.63
   2   5   8  119.10    4.27
   1  -1  17  166.93    5.32
   1   4  13 1039.61   15.83
  -1   2  10  662.58   10.71
  -1   1  12   50.23    3.44
   0   3  12   78.33    4.50
   2   5   9  151.70    5.11
   2   1  18   38.27    2.98
   2   0  18   27.44    2.36
   0   2  14   59.58    4.30
   1   1  17   38.44    3.38
   4   5  12   29.64    2.49
   0   3   7   59.68    2.97
   3   4  16   67.21    3.89
   1   4   7   24.43    2.13
   0   1  15   68.59    4.49
   1   3  15   33.66    3.53
   1   0  17  135.45    5.47
   3   5  12  102.95    4.67
   4   3  17   15.62    1.88
   0   3   8  168.86    5.01
   3   5   8  152.11    4.53
   1   4  12  101.68    5.10
   4   5  11  240.00    6.08
   1   2  16  309.19    8.97
   0  -1  15  183.91    6.30
  -1   1   9  289.15    6.40
  -1   1   7   79.31    3.05
   3   2  18   81.82    3.72
   0   0  15    9.28    2.30
   3   5  11  198.36    6.15
   2   2  17  106.52    5.09
  -1  -1  12  206.10    6.05
  -1   1   8 5045.43   24.46
  -1   1  11   26.05    2.59
   0   2  13   40.84    3.51
   4   4  15   18.07    2.20
   4   5  10   58.70    3.09
   3   5  10   51.32    3.24
   3   5   9   43.61    2.84
   1   4  11   43.03    3.37
   3   4  15   97.95    4.78
   0   1  14  132.67    5.89
   0  -2  14  649.27   10.51
   3   1  18   25.91    2.29
   2   4  13  288.37    8.35
   3   0  18   71.59    3.05
   2  -1  17    2.37    1.46
   1   1  16  935.21   15.12
   1   4  10  137.85    5.24
  -1   1  10  408.29    8.12
   2   1  17   72.54    4.24
   1  -1  16  636.66   11.19
   0   2  12  173.56    6.21
  -1   0  11   52.93    3.27
   4   3  16   19.86    2.31
   1   2  15  144.70    6.43
   1   4   9   33.93    2.77
   2   0  17   68.11    3.88
   4   4  14   44.49    3.19
   0   0  14   51.59    3.81
   0  -1  14  100.61    4.81
   2   2  16   63.02    4.28
  -1  -1  11  357.58    7.48
  -1   0   9  176.23    4.80
   3   4  14  115.05    5.28
   2   4  12  887.87   14.05
   0   1  13   27.72    2.88
   3   2  17   54.61    3.55
   5   4  13   96.82    3.79
  -1   0   8   35.01    2.31
   4   1  17   22.34    2.14
   1  -2  15  208.48    6.15
   0   2  11  109.21    4.71
  -1   0  10   21.43    2.17
   2   4  11   56.78    3.67
   4   4  13  193.86    6.32
   3  -1  17  105.85    3.76
  -1  -1   9   62.87    2.95
   1   1  15  219.67    7.61
   0  -2  13 1071.34   13.65
   1   2  14   59.13    4.38
   3   4  13   44.13    3.53
   5   3  15   69.11    3.17
   2   4   6  192.96    4.60
   0   0  13  471.80   10.11
   3   1  17   43.79    3.23
   4   3  15   25.83    2.78
   5   4  12   66.20    3.40
   2   2  15  238.58    8.06
   0   2   8  787.91    9.79
   3   0  17   22.78    2.42
   3   3  15   -0.22    1.93
  -1  -1  10 1741.48   15.25
   1  -1  15  256.55    7.64
   2  -1  16  808.89   12.46
   1   0  15  106.81    5.40
   2   4  10   59.46    3.65
   0   2  10  158.50    5.21
   2   0  16  317.74    8.54
   1   3  11   47.57    3.40
   2   4   9   49.90    3.21
   4  -1  16   88.75    3.48
   1   2  13   60.23    4.14
   5   4  11   42.33    2.94
   0   0  12   26.22    2.73
   1   3   8  101.97    3.96
   1   3   6  906.38    9.31
   1   1  14  268.79    8.37
   5   3  14   25.97    2.51
   0   1  11  202.73    6.16
   4   3  14   82.49    4.51
   0   2   9  495.26    8.39
   1   3   7  891.20   10.08
   0  -2  12  543.91    9.66
   2   4   8   73.40    3.46
   3   3  14  104.59    5.31
   2   1  15  402.05   10.27
   2   2  14  361.14    9.67
   4   0  16   61.91    3.44
   2  -2  15  712.83   11.20
   3   4  11  115.61    5.10
   1  -2  14  383.09    8.68
   1   3  10   61.96    3.65
   0  -1  12  151.70    5.47
   2   4   7   54.24    2.82
   2   3  12  457.28   10.17
   3  -1  16  101.93    4.36
   2  -3  14   54.93    3.11
   1   0  14   41.95    3.80
   3   0  16   34.63    3.15
   2   0  15   40.07    3.72
   4  -2  15  308.51    5.94
   1  -1  14   26.33    3.03
   3   4  10  125.30    5.08
   2  -1  15  200.34    6.84
   1   2  12  449.50    9.84
   1   3   9   41.03    2.92
   4   4  10   48.97    3.37
   0   1  10  399.30    7.90
   0   0  11   64.80    3.61
   4   3  13  135.23    5.80
   1   1  13  193.82    6.81
   2   2  13  136.32    5.97
   2   3  11  274.95    7.53
   6   3  11   28.72    2.30
   3   4   7  289.85    6.18
   3   4   9   85.43    4.04
   3   4   6  468.03    7.17
   4   1  15   59.22    3.87
   2   1  14  538.41   11.75
   0  -2  11   26.92    2.53
   0  -1  11  168.08    5.49
   0   1   8  692.85    8.83
   4   4   9   17.75    2.31
   3  -2  15  124.91    4.62
   4   2  14   32.57    3.28
   3   1  15   45.41    3.88
   4  -1  15   28.41    2.68
   3   4   8   48.18    2.97
   1   2  11  594.57   10.58
   5   4   8   91.42    3.73
   5   0  15   30.86    2.40
   2  -2  14  411.28    9.18
   5   3  12   31.61    2.94
   1  -2  13  105.09    4.92
   0   1   9  653.96    9.38
   4   4   8  111.21    4.31
   3  -3  14   45.46    2.73
   4   3  12  134.63    5.75
   3   3  12   95.92    4.95
   2   0  14   37.94    3.66
   2   3  10  165.50    5.63
   3   0  15  139.90    5.99
   3  -1  15  375.06    8.81
   6   2  12    5.69    1.66
   0   0  10   70.86    3.55
   2  -1  14  556.81   11.45
   6   3  10   40.10    2.71
   4   4   7   72.19    3.35
   2  -3  13  310.25    7.44
   2   1  13  390.74    9.95
   4   1  14   41.12    3.73
   1  -3  12   57.17    3.48
   4  -2  14  382.28    7.73
   5   3  11  141.23    5.50
   5   2  13  370.97    8.64
   0  -1  10  180.08    5.36
   3   1  14    3.12    2.29
   4  -3  13   35.29    2.52
   6   3   9   39.96    2.76
   4   0  14   45.02    3.74
   1   0  12   88.59    4.54
   3  -2  14   63.62    3.92
   4  -1  14   55.99    3.79
   2   0  13  105.70    5.46
   0   0   8   36.89    2.48
   1   1  11   78.63    4.18
   6   2  11   43.35    3.03
   0   0   9  102.95    3.84
   2  -2  13  298.59    8.28
   6   1  12   51.88    3.17
   2   3   6  170.78    4.34
   2   3   8  100.07    3.97
   3   0  14   96.85    5.30
   1  -2  12   34.47    3.19
   2   1  12  100.62    5.05
   3  -1  14   41.18    3.61
   3   3  10  127.41    5.26
   4   3  10   80.85    4.43
   5   2  12  151.76    5.96
   5   1  13   72.36    4.23
   7   2   8   21.36    1.88
   6   3   8   39.34    2.78
   2  -3  12  165.44    5.84
   2   3   7  130.36    4.12
   0  -1   9  165.68    4.75
   4  -2  13   90.67    4.44
   5  -3  12    2.43    1.27
   0  -2   9  137.67    4.33
   5   3   9   61.05    3.82
   1  -3  11   32.53    2.85
   3   3   9  253.44    6.82
   1   1  10  682.39   10.58
   6   2  10   43.50    3.20
   2   0  12   25.14    3.25
   1   0  11  115.11    4.97
   5   0  13   22.70    2.78
   4   3   9   61.41    3.79
   7   1   9   35.20    2.36
   6   1  11   42.71    3.17
   5   2  11   37.24    3.45
   2   1  11   34.33    3.31
   3  -2  13   53.48    3.88
   3   0  13   72.26    4.79
   4   2  11   50.37    4.04
   2  -2  12  223.25    7.32
   3   2  11  185.55    6.66
   6  -2  11   34.76    2.35
   2  -1  12   24.92    3.08
   4  -3  12   25.39    2.63
   4  -4  11   26.75    2.29
   5   1  12  134.73    5.76
   3  -1  13   30.99    3.47
   1  -1  11   38.59    3.26
   1  -2  11  171.55    5.93
   3   3   7  107.61    4.05
   3   3   8    4.89    1.68
   2   2   9  171.97    5.45
   3   1  12   70.71    4.64
   1   1   8  631.19    8.80
   5   3   8   51.85    3.53
   6   3   7   42.40    2.80
   4   3   8  110.66    4.67
   6  -1  11   35.35    2.79
   6   2   9   34.49    3.07
   5  -4  10   23.29    1.94
   3  -3  12   28.59    2.95
   5  -2  12   36.26    2.97
   1   1   9 1245.05   13.28
   0  -1   8  637.54    8.36
   3  -4  11   60.21    3.44
   5   0  12   13.20    2.77
   1   0  10   69.77    3.72
   7   2   7   46.48    2.51
   3   2  10   24.14    2.81
   5  -1  12   12.84    2.51
   0  -2   8  393.90    6.66
   3   0  12   18.83    3.13
   1  -3  10   27.22    2.65
  -5   1  -8   16.53    2.90
  -4   4  -8   18.51    2.22
  -5   2  -8    9.13    2.29
  -5   4  -7   16.83    2.12
  -7   1  -4    3.14    1.75
  -6   4  -5   11.41    1.84
  -5  -2  -1   16.39    2.07
  -7   0  -1   20.41    2.54
  -3   4  -8    0.22    1.37
  -6  -1  -2    7.23    2.22
  -7   1  -2    0.76    1.72
  -7   0   2   15.33    2.12
  -6   3  -6    7.37    1.98
  -7   2  -2   19.21    2.47
  -6   1  -5   24.32    3.18
  -5   4  -6    5.09    1.87
  -6   5  -3    6.48    1.40
  -6   3  -5   10.17    2.10
  -7   1   1    5.72    1.86
  -7   3   0   15.52    2.17
  -7   1   2    4.16    1.75
  -6   1  -4   15.77    2.83
  -6   4  -4    4.09    1.68
  -5   2  -6    6.93    2.44
  -7   2   1   12.77    2.17
  -7   4   3    9.91    1.56
  -6   2  -4   19.92    2.89
  -6   5  -2   15.22    1.90
  -5   4  -5   18.24    2.62
  -7   3   2    1.95    1.51
  -5   5  -4   17.49    2.24
  -7   3   6   11.03    1.45
  -6   4  -3   11.31    2.13
  -7   2   4    7.97    1.78
  -7   3   3    9.45    1.86
  -4   1  -6   12.67    2.26
  -7   3   5    8.71    1.60
  -7   3   4    2.85    1.45
  -6   5  -1   10.05    1.79
  -4   4  -6   22.21    2.71
  -3   4  -6    0.26    1.54
  -6   0   2   17.19    2.48
  -5   4  -4    4.43    2.11
  -6   3  -2    6.75    2.29
  -4   5  -5    3.49    1.70
  -6   2  -1   23.72    3.18
  -5   6  -1    8.22    1.82
  -2   1  -5   11.85    1.67
  -6   4   0    3.68    1.73
  -5   5  -2   11.96    2.27
  -6   2   0    1.99    1.97
  -6   5   2    2.77    1.64
  -6   3   0    5.25    2.06
  -6   1   2   22.62    2.81
  -5   6   0    9.96    1.93
  -4   5  -4   17.47    2.46
  -6   1   3   11.95    2.31
  -6   1   6   11.94    2.04
  -6   5   3   11.03    1.96
  -6   3   1    5.64    2.04
  -5   4  -2   18.38    2.75
  -6   5   4    7.66    1.76
  -6   2   2   14.87    2.62
  -5   6   1   11.93    2.06
  -6   3   2    5.49    2.15
  -6   5   5    1.18    1.44
  -6   2   3   19.25    2.75
  -6   5   6    3.80    1.53
  -6   2   5    9.54    2.22
  -6   4   4    4.27    1.91
  -6   4   5    6.21    1.95
  -4   7   1    2.14    1.60
  -6   3   5    3.48    1.87
  -6   2   7    3.54    1.69
  -4   6  -1    2.58    1.85
  -3   8   2    9.28    1.61
  -5   1   2    2.74    1.63
  -5   2   1    1.01    1.92
  -6   4   7   15.29    2.17
  -5   1   3    9.37    2.14
  -4   5  -1   18.53    2.89
  -5   1   4    4.27    1.84
  -5   5   3   17.38    2.85
  -5   6   6    3.19    1.70
  -3   8   3    9.85    1.83
  -4   6   1   20.75    2.89
  -5   6   9   10.33    1.72
  -5   6   8    0.89    1.40
  -5   3   2    2.32    2.06
  -4   4  -1   16.39    2.71
  -5   2   3    7.66    2.24
  -4   7   4    9.41    2.09
  -5   4   3   13.49    2.72
  -5   3   3    8.34    2.35
  -5   5   5   15.47    2.76
  -3   8   4    1.07    1.42
  -4   6   2    3.23    2.03
  -5   5  11    6.97    1.53
  -5   2   5    6.60    2.24
  -3   6   0   13.70    2.59
  -3   8   5    5.87    1.70
  -4   6   3    6.48    2.27
  -5   3  10    9.17    2.06
  -3   7   2   18.04    2.60
  -4   1   2   11.51    1.89
  -4   7   8    3.20    1.62
  -5   4  10    7.39    1.94
  -4   6  13    5.45    1.32
  -3   8   6    3.93    1.59
  -4   3   1    8.70    2.17
  -5   5   8    8.25    2.13
  -3   7   3   19.20    2.72
  -1   9   5    5.40    1.34
  -4   6  12    2.31    1.42
  -2   7   1   15.25    2.38
  -4   1   4   14.07    2.02
  -4   3   2   10.70    2.28
  -4   6   6   11.47    2.60
  -4   7   9    3.99    1.57
  -1   8   2    0.39    1.31
  -4   5  13   13.92    1.94
  -4   1   5    0.23    1.27
  -4   5   4    2.06    2.10
  -2   8   4    3.46    1.72
  -4   6   7    0.81    1.96
  -4   6  11    4.43    1.69
  -4   4  13   14.44    2.02
  -1   9   6   13.80    1.80
  -4   2   4   15.55    2.38
  -2   8   5    4.13    1.82
  -4   6  10    8.55    2.07
  -3   6   3   23.01    3.00
  -3   7   6    5.21    2.07
  -4   4  12    9.60    2.12
  -1   9   7    3.06    1.38
  -1   8   3   15.47    2.22
  -4   5   7   17.56    2.77
  -4   4   5   23.46    3.16
  -4   2  10   18.01    2.36
  -4   6   9   13.40    2.44
  -3   5   2    3.92    2.03
  -2   8   6    4.53    1.93
  -4   3  11    9.21    2.12
  -4   4   7    1.14    2.13
  -1   9   9   13.73    1.82
  -3   6  14   12.36    1.86
  -2   8   7   10.38    2.21
  -1   8   4   18.00    2.46
  -3   1   3    1.06    1.24
  -2   8   8   13.28    2.34
   0   9   6   11.29    1.71
  -4   5   8   11.99    2.69
  -3   7  11   15.98    2.35
  -2   8  12    4.21    1.47
   0   8   3    5.45    1.63
  -1   8   5    6.93    2.02
   0   7   1  312.36    7.28
  -2   6  16    4.39    1.38
  -3   5   5   12.54    2.53
  -2   7  14    2.89    1.51
  -3   4   4    3.27    1.76
  -1   8   6    3.51    1.95
  -3   6  11   22.80    3.02
   0   8   4   10.88    2.08
  -2   7  13    5.82    1.87
  -3   3  13   11.98    2.14
  -1   8   7   10.75    2.30
  -2   6  15   19.35    2.30
  -1   8  14   14.81    1.84
  -3   6   9    2.79    2.20
   0   5  -1   89.90    2.96
  -3   3   5    0.46    1.58
   0   7   2    0.98    1.59
  -1   7  16    5.69    1.39
  -3   4   6    4.62    2.02
  -1   7   4    7.88    2.18
   0   9  11   14.39    1.81
  -2   6   5    6.83    2.36
  -1   6   2    2.82    1.72
   0   8   5   13.11    2.25
  -1   8  13    4.17    1.59
  -2   6  14    6.91    2.01
  -1   6  17    5.73    1.39
  -2   7  10   21.18    3.03
  -3   5   9    0.39    1.87
  -1   7   5   15.92    2.69
  -2   6  13    3.03    1.91
   1   8   4   16.50    2.15
   1   9   8   15.52    1.92
   0   6   1    2.40    1.42
  -2   6   8   17.68    2.95
   1   9   9    1.98    1.38
   1   9  12    1.58    1.22
  -2   5  14   18.14    2.66
  -1   6  16   18.84    2.31
   0   8  14   13.02    1.93
  -1   5  17    2.58    1.40
   1   9  10    1.10    1.24
   1   9  11   13.54    1.78
  -1   7  14    2.56    1.82
  -1   7   7    5.32    2.26
  -1   5   2   11.92    2.01
   0   7  16    0.65    1.33
  -1   4   1   15.00    1.82
  -2   6  10   19.78    3.11
   2   9  11    3.00    1.24
   2   9  10    2.38    1.22
  -2   5   8   21.18    3.03
   1   8   6   14.67    2.36
  -1   5  16   16.74    2.36
  -1   6   5    3.28    2.01
   0   6  17    3.86    1.59
   0   8  11   22.19    2.76
  -2   4  12    7.82    2.38
  -1   7   8   22.44    3.15
   1   8   7   19.31    2.64
  -1   6   6   15.15    2.51
  -2   5  10   21.32    3.20
   0   5   1   62.70    3.02
   0   7  14   11.96    2.38
  -1   6  13    2.12    2.05
   0   6  16    1.86    1.70
   2   8   6    8.34    1.88
   1   7  16    6.73    1.67
   1   8  12   -0.10    1.63
   1   8   8   13.15    2.41
   2   8  14    8.23    1.67
  -1   5   5   11.50    2.15
   1   5  18   12.97    1.84
   0   4  17    5.09    1.77
   1   7   5    3.90    1.88
   2   8  13    4.55    1.66
   1   7  15    7.86    2.04
   2   7  16    9.19    1.66
  -1   5   7    5.06    1.84
   3   8   7    0.24    1.28
   1   7   6   11.31    2.29
   2   8   8   16.22    2.41
   1   7  14    4.90    2.00
   0   6   6   10.47    2.13
   2   8   9   17.03    2.48
   3   8  13    3.45    1.44
   3   8   8    1.10    1.48
  -1   4  13    2.83    1.92
   1   7   7    5.39    2.15
   2   7  15    2.18    1.58
   0   4  16   12.91    2.33
   1   7  13    2.12    1.93
   3   8   9    6.62    1.87
  -1   5  10   19.23    2.93
  -1   2  13    4.09    1.57
  -1   4   7   10.81    1.98
  -1   4   8   12.17    2.16
   2   6   2   20.51    1.79
   1   4  17    2.84    1.65
   2   4  18    9.42    1.68
   0   5   5    3.51    1.63
   1   6  14   14.25    2.70
   2   7  12    6.19    2.25
   4   7  14   15.74    1.94
   3   7   5    9.29    1.93
   1   6   6   11.96    2.30
  -1   3  11   13.31    2.18
   4   7  13    3.02    1.41
   5   7  12   10.39    1.53
   3   7  13   16.36    2.46
   2   7   8   23.03    2.97
   3   4  18   11.74    1.60
   3   7  12   17.81    2.64
   4   7  12   11.30    2.04
   5   7  10   10.17    1.66
   4   7  11    2.41    1.67
   5   7   8    6.98    1.56
   5   7   9    4.40    1.42
   1   4  15    5.06    2.17
   4   7  10    2.97    1.69
   1   6   8    1.41    1.74
   4   7   8   11.32    2.13
   3   6   3   13.59    1.82
   4   4  17    4.30    1.36
   3   6  14   14.41    2.44
   3   4  17   13.81    1.96
   3   3  17    6.36    1.64
   6   6  10    8.19    1.52
   5   6  12    5.02    1.73
   5   5  15    4.16    1.39
   0   1  12    7.02    1.59
   3   6  11   10.67    2.48
   6   6   9    9.47    1.60
   3   6   6    7.29    2.07
   2   4  14   10.62    2.49
   3   6   7   14.71    2.42
   6   6   7    7.36    1.48
   3   6   9    7.28    2.31
   5   6  10    7.96    1.95
   5   5  14   18.54    2.19
   3   6   8    9.81    2.36
   4   3  16   18.33    2.30
   4   6   9   15.24    2.54
   5   6   9   18.86    2.46
   4   6   6   10.89    2.10
   4   6   8    8.32    2.10
   5   6   8    6.80    1.94
   5   6   7   -0.09    1.44
   5   3  16    5.97    1.36
   1   4   8    5.50    1.75
   2   3  14   14.66    2.52
   3   2  16   -0.09    1.54
   4   1  16   15.67    1.81
   0   2   7    1.81    1.32
   5   4  14    3.40    1.69
   5   5  11   15.51    2.47
   7   4  10    3.35    1.23
   3   2  15   17.66    2.59
   5   2  15   12.45    1.85
   3   4  12   17.81    2.88
   5   5   9   20.02    2.80
   6   5   7    1.03    1.47
   4   4  12   17.48    2.82
   1   1  12    7.03    1.72
   5   5   7   18.69    2.55
   3   3  13    6.19    2.27
   3   2  14   10.38    2.48
   6   2  13    2.50    1.43
   4   4  11   19.05    3.00
   6   3  12    5.34    1.80
   6   4  10   19.76    2.47
   7   3  10    5.98    1.44
   5   3  13   15.20    2.35
   5   2  14    0.79    1.61
   6   0  13    3.25    1.14
   6   1  13    1.47    1.26
   5   1  14   13.75    2.06
   7   3   9    4.84    1.59
   4   2  13   16.66    2.91
   6   4   8   10.20    2.37
   2   3   9    6.31    1.97
   3   3  11   23.48    3.16
   7   3   8   15.67    2.18
   4   3  11   11.41    2.70
   1   2   7   -0.37    1.41
   4   1  13    6.29    2.39
   3   1  13    4.13    2.08
   2   0  12   21.14    2.52
   6   0  12    3.92    1.56
   4   2  12    9.86    2.62
   4  -1  13    2.13    1.57
   6   4   5    0.47    1.76
   5  -1  13   -0.42    1.31
   6   4   3   12.04    2.07
   7   1  10   11.80    1.83
   4   0  13    0.97    1.92
   5   0  13   13.70    2.22
   5   3  10    5.93    2.48
   4   4   2    1.43    1.39
   7   3   7    2.81    1.70
   7   3   6    1.15    1.60
   7   2   8   18.72    2.39
   7   3   4    7.98    1.87
   7   3   2    2.16    1.53
   6   0  11   12.06    2.21
   4   0  12    3.42    2.22
   3   3   8    3.70    1.88
   5   0  12   10.53    2.39
   7   0   9    6.31    1.70
   2  -1  11   18.17    2.25
   4  -1  12    3.65    1.97
   3   0  12   14.09    2.57
   3   2  10   21.59    2.92
   3  -1  12    9.19    2.25
   6  -2  10   16.16    1.90
   8   1   2   10.04    1.50
   6   0  10    6.06    2.08
   7   0   8   10.81    2.08
   4   0  11   13.81    2.89
   7  -1   8   14.48    1.98
   6   1   9   12.70    2.75
   3   0  11   16.44    2.78
   7   2   4    7.67    2.15
   7   2   3    4.36    1.95
   6   0   9    9.78    2.62
   7  -2   7    5.43    1.43
   7   2   0    8.62    1.80
   8   0   1    8.79    1.53
   5   3   0   16.63    2.07
   3   0  10   20.30    2.66
   7   1   5   15.00    2.59
   6   0   8   16.55    2.90
   5  -3   9    6.93    1.93
   5   0   9    6.09    2.76
   5  -4   8   16.13    1.97
  -4  -2  -5  105.82    4.45
  -7  -1  -1   25.33    2.75
  -6  -2  -1   45.79    3.49
  -4   1  -9   26.08    3.11
  -7   0  -4  112.11    4.95
  -7  -1   0   47.99    3.36
  -6  -2   0   18.26    2.35
  -7  -1   1   34.13    2.62
  -5  -2  -4  391.51    8.90
  -3  -2  -4  592.27    9.66
  -4   2  -9  331.54    8.36
  -5   3  -8  114.64    4.81
  -4  -1  -7   18.22    2.55
  -6  -1  -5 2539.39   24.37
  -3   1  -9  132.15    5.09
  -4  -2  -4    9.75    1.90
  -5  -1  -6  508.78   10.93
  -5  -2  -3   49.45    3.38
  -3   3  -9  153.16    5.14
  -2   1  -8  265.79    5.82
  -3  -2  -3  403.21    6.45
  -3   0  -8  302.86    7.15
  -3   2  -9   16.32    2.34
  -6  -1  -4  164.23    6.37
  -7   0  -2   71.56    4.13
  -2   0  -7 1037.34   11.01
  -3  -1  -6  580.21    8.98
  -5   0  -7  151.99    6.22
  -5  -2  -2   25.08    2.53
  -7   2  -4   49.74    3.20
  -6   0  -6   38.03    3.53
  -4  -2  -3   99.70    3.91
  -7   1  -3   39.83    3.25
  -6  -1  -3  553.81   11.09
  -4   1  -8   34.22    3.25
  -4  -1  -6   33.38    2.94
  -5   5  -6  131.50    3.89
  -5  -1  -5   90.08    4.80
  -6   2  -7   66.14    3.98
  -3  -2  -2  164.42    3.98
  -2   2  -8  680.94    9.32
  -2   3  -8   18.26    1.97
  -4   3  -8  192.37    6.36
  -7   3  -3   17.52    2.03
  -5  -2   0  294.86    6.56
  -7   2  -3   11.05    2.13
  -4   2  -8  241.91    7.37
  -3   0  -7  132.15    4.76
  -5   3  -7   81.23    4.42
  -4  -2  -2  360.05    6.94
  -5  -2   1   17.22    1.93
  -7   0   0    5.07    1.98
  -6   0  -5  514.36   11.27
  -3   1  -8  241.07    6.48
  -5   2  -7  153.49    6.24
  -7   0   1   29.79    2.76
  -6   1  -6   92.63    4.98
  -5   0  -6  303.77    8.57
  -7   3  -2   98.06    4.00
  -3  -1  -5  262.01    5.81
  -5  -1  -4  494.74   10.19
  -4  -2  -1   68.94    3.08
  -2   0  -6  209.32    4.79
  -4  -1  -5  461.53    8.87
  -6  -1  -1    2.15    1.76
  -4   4  -7   62.12    3.73
  -3   3  -8    3.56    1.75
  -7   1  -1   31.10    2.96
  -6   0  -4  770.53   13.62
  -2   1  -7  151.53    4.35
  -3   2  -8  520.02    9.63
  -4  -2   0    4.83    1.32
  -6  -1   0   59.01    3.71
  -7   3  -1   42.53    2.91
  -7   2  -1    9.39    2.09
  -6  -1   1   49.46    3.33
  -7   1   0   37.73    3.16
  -5   0  -5   25.52    3.08
  -5  -1  -3  138.01    5.42
  -6   0  -3  717.97   12.96
  -5   5  -5   49.25    2.96
  -6  -1   2   61.24    3.49
  -3   1  -7  307.48    7.06
  -4   3  -7  163.67    6.07
  -4  -1  -4 4280.17   25.90
  -4   2  -7  240.91    7.32
  -3  -1  -4  163.13    4.49
  -3   4  -7   22.67    2.41
  -4   1  -7  120.91    5.30
  -7   2   0  116.81    4.94
  -7   1   4   40.38    2.74
  -2   2  -7  495.76    7.76
  -6   0  -2  421.09    9.95
  -5   3  -6   27.45    3.09
  -7   1   3   33.73    2.74
  -5  -1  -2  318.21    7.81
  -5   6  -3  106.53    3.49
  -2   3  -7   35.53    2.42
  -3   2  -7  114.73    4.64
  -5   0  -4  180.91    6.43
  -4   5  -6   53.69    3.10
  -7   3   1   21.10    2.35
  -3   3  -7   28.34    2.69
  -3   5  -6   79.37    3.67
  -4  -1  -3 1798.17   16.16
  -5   1  -5  118.95    5.66
  -6   0  -1  199.71    6.92
  -6   1  -3  100.83    5.25
  -7   2   2  109.98    4.65
  -5  -1  -1   68.84    3.77
  -2   1  -6  281.37    5.59
  -3  -1  -3 1188.84   11.05
  -7   2   5   94.03    3.65
  -4   0  -5   58.29    3.56
  -7   2   3   26.55    2.58
  -3   1  -6   50.80    3.09
  -6   0   0   30.81    3.11
  -6   1  -2   75.52    4.80
  -5   0  -3   64.39    4.10
  -6   2  -3   95.86    5.21
  -5  -1   0   65.14    3.58
  -5   3  -5  216.47    7.36
  -4  -1  -2  602.93    9.18
  -5   6  -2   18.89    2.06
  -5   1  -4   75.07    4.62
  -6   0   1  205.88    6.71
  -5  -1   1  195.70    5.60
  -4   6  -4  500.86    8.20
  -6   1  -1   45.64    3.87
  -6   2  -2   97.70    5.22
  -4   2  -6    3.34    1.82
  -4   0  -4  100.87    4.37
  -3  -1  -2  463.80    6.66
  -5  -1   2  186.54    5.31
  -6   0   3   65.39    3.78
  -6   0   4   70.00    3.76
  -3   2  -6  597.58   10.03
  -5   5  -3   31.65    2.95
  -5  -1   3   48.74    2.80
  -5   0  -2  349.27    8.60
  -4   3  -6  321.18    8.46
  -2   2  -6  309.84    6.17
  -4  -1  -1  138.88    4.40
  -3   3  -6  393.04    8.34
  -3   0  -4  243.27    5.59
  -5   3  -4   35.21    3.51
  -2   4  -6   59.65    3.03
  -6   1   0   52.55    4.02
  -5   1  -3   51.24    3.89
  -3   6  -4   36.12    2.65
  -3   5  -5  305.45    7.40
  -6   3  -1   26.48    3.22
  -3   1  -5   63.25    3.42
  -2   3  -6 1428.93   13.39
  -5   0  -1   29.99    2.89
  -4   0  -3  905.88   12.06
  -4  -1   0  160.29    4.59
  -6   1   1   20.62    2.82
  -5   4  -3    1.00    1.87
  -4   4  -5    2.49    1.89
  -5   2  -3   42.49    3.60
  -4   2  -5   59.57    3.94
  -4   6  -3   98.75    4.22
  -2   5  -5  136.34    4.44
  -5   1  -2  150.96    6.03
  -4   7  -1   35.27    2.37
  -3   7  -2   42.48    2.67
  -4   3  -5   51.95    3.80
  -4   1  -4   35.71    3.02
  -4  -1   1   79.77    3.25
  -5   0   0  416.26    8.88
  -6   4   1   27.19    2.98
  -3   4  -5    9.74    2.05
  -3   2  -5   67.25    3.46
  -3   0  -3  433.60    7.17
  -6   2   1    1.16    2.01
  -4   0  -2 4031.31   24.71
  -6   1   4   81.07    4.36
  -3   3  -5  176.43    5.73
  -4  -1   2  131.94    3.91
  -5   5  -1   41.65    3.48
  -5   0   1    1.91    1.62
  -5   2  -2  187.33    6.91
  -6   4   2   30.51    3.04
  -5   1  -1   71.74    4.25
  -5   7   4  153.58    4.22
  -3   5  -4  247.97    7.03
  -3   6  -3  167.52    5.56
  -2   2  -5    9.77    1.65
  -4   2  -4  227.46    7.06
  -4   4  -4    8.88    2.25
  -4   7   0   37.32    2.65
  -4   6  -2   63.29    3.75
  -4   1  -3  304.04    7.52
  -5   0   2    9.98    1.90
  -6   5   7   56.16    2.89
  -6   4   3    2.96    1.92
  -4   0  -1 1897.76   16.57
  -4   3  -4   31.72    3.14
  -3   8   1   52.86    2.56
  -4   5  -3   21.32    2.84
  -6   2   4  130.32    5.73
  -6   3   3    5.54    2.20
  -6   1   5    6.02    1.87
  -2   4  -5  157.38    4.82
  -5   0   3  260.47    6.68
  -5   5   0   46.37    3.74
  -5   1   0   57.98    3.87
  -5   2  -1   64.15    4.31
  -3   0  -2   98.10    3.44
  -2   3  -5  270.20    5.94
  -5   0   4  384.48    7.92
  -6   4   9  118.78    3.78
  -3   7  -1   28.98    2.52
  -5   6   2    6.32    1.87
  -5   3  -1    9.43    2.44
  -6   3   4   32.48    3.25
  -3   2  -4   36.04    2.75
  -5   0   5   86.91    3.82
  -3   4  -4   97.83    4.61
  -6   4   6   81.53    4.19
  -4   1  -2  301.51    7.29
  -6   3   6   75.54    4.24
  -3   3  -4  390.38    8.27
  -4   0   0 1240.84   13.14
  -4   4  -3  152.05    6.22
  -6   5   8   35.17    2.19
  -5   1   1   55.30    3.78
  -6   3   8   22.47    2.35
  -5   2   0   99.36    5.14
  -4   3  -3   59.45    3.95
  -4   5  -2    5.70    2.19
  -3   5  -3  102.73    4.83
  -3   6  -2  101.06    4.75
  -6   2   6   22.24    2.61
  -6   4   8  431.27    7.86
  -5   3   0  474.13   11.12
  -2   5  -4   82.28    3.77
  -4   7   2   49.01    3.28
  -3   0  -1  917.15    9.61
  -2   6  -3 1358.08   14.55
  -4   1  -1  139.79    5.06
  -6   3   7  180.53    5.92
  -4   0   1  669.25    9.52
  -4   2  -2  172.13    6.00
  -4   6   0   33.28    3.23
  -5   4   1   91.43    5.34
  -2   2  -4  263.50    5.51
  -3   7   0   24.11    2.56
  -4   4  -2  328.95    9.08
  -3   2  -3   51.20    3.11
  -5   3   1   93.25    5.29
  -3   4  -3  100.65    4.69
  -5   6   5   38.81    3.08
  -3   1  -2  855.35   10.22
  -1   4  -4  183.98    4.25
  -4   7   3    1.43    1.55
  -2   4  -4  113.89    4.23
  -4   0   2   38.44    2.52
  -3   3  -3  122.89    4.83
  -5   2   2   64.48    4.29
  -5   4   2   24.69    3.25
  -2   3  -4  366.48    6.80
  -5   1   5   73.53    4.08
  -4   2  -1    9.82    2.12
  -4   1   0 1613.54   16.14
  -5   6   7   27.47    2.54
  -2   8   1  104.09    3.76
  -3   6  -1   38.18    3.31
  -3   5  -2   12.84    2.34
  -2   7  -1  601.31    9.80
  -5   5   4   12.90    2.61
  -4   5   0   96.37    5.24
  -4   0   3  286.57    6.15
  -3   7   1   33.67    3.05
  -5   1   7  227.38    6.42
  -5   6  10   16.17    1.71
  -2   5  -3  226.07    6.25
  -5   2   4  240.84    7.70
  -2   2  -3  383.88    6.39
  -4   0   4   86.16    3.42
  -4   1   1  148.40    5.04
  -2   6  -2   47.55    3.30
  -4   2   0 1271.73   15.54
  -3   4  -2   50.93    3.63
  -5   4   4  114.13    5.76
  -4   7   5  100.21    4.64
  -5   5   6  156.68    6.23
  -5   1   6  160.40    5.58
  -3   1  -1  940.51   10.56
  -5   4  11   42.62    2.82
  -4   0   5  536.69    8.14
  -5   3   4   61.17    4.41
  -4   5   1   34.25    3.59
  -5   5   7  148.74    5.95
  -3   3  -2   97.15    4.34
  -5   2   9  132.53    5.08
  -1   5  -3  149.60    4.32
  -4   3   0   95.13    4.84
  -2   8   2   51.83    3.17
  -5   4   5   57.88    4.34
  -3   5  -1   96.30    4.96
  -5   3   5   59.24    4.31
  -5   5  10   49.87    3.09
  -5   4   6  214.71    7.63
  -2   7   0   47.08    3.30
  -2   4  -3   24.80    2.34
  -1   6  -2  320.93    6.61
  -5   3   6   30.13    3.43
  -5   4   7  194.91    7.12
  -4   2   1  224.66    6.66
  -5   2   8  559.25   10.70
  -2   3  -3   44.73    2.71
  -5   5   9    2.93    1.66
  -5   3   9   59.57    3.85
  -5   2   7  328.36    8.56
  -3   4  -1  126.34    5.26
  -4   1   3   36.93    2.78
  -1   4  -3 3894.60   19.94
  -3   1   0  700.22    8.97
  -2   8   3   31.13    2.74
  -2   6  -1  181.64    6.14
  -3   6   1   45.19    3.75
  -2   5  -2   90.25    4.20
  -5   4   9   25.15    2.82
  -5   2   6  155.36    6.11
  -3   8   7   67.81    3.57
  -3   3  -1  271.04    7.04
  -4   2   2   36.59    3.05
  -3   5   0   19.51    2.76
  -5   3   8  736.27   12.96
  -4   4   2  101.26    5.35
  -4   7  10    6.79    1.57
  -3   8   8   28.20    2.47
  -5   4   8    2.32    2.04
  -5   3   7   25.89    3.14
  -1   7   0   71.23    3.64
  -3   7   4    7.38    2.24
  -4   2   3   30.15    2.86
  -2   4  -2  373.83    7.67
  -3   6   2   43.18    3.78
  -4   4   3   89.51    5.14
  -3   2   0  697.31    9.85
  -3   4   0  118.17    5.12
  -3   1   1  190.49    4.81
  -1   5  -2  208.98    5.30
  -2   3  -2  251.93    5.85
  -4   1   8  567.94    9.36
  -4   3   3   37.48    3.36
  -2   6   0   33.11    3.07
  -3   5   1  127.40    5.75
  -1   6  -1   61.33    3.34
  -4   5   5  122.61    6.15
  -3   7   5  243.16    7.77
  -2   5  -1   -0.36    1.38
  -4   5  12  189.15    6.00
  -2   7   2   22.61    2.83
  -4   4   4   53.14    4.15
  -4   5   6   48.27    4.17
  -4   3  12   59.42    3.53
  -4   3   4   45.57    3.57
  -4   2   5   76.67    4.14
  -4   1   7   76.19    3.68
  -4   5  11  279.36    7.77
  -3   4   1  322.94    8.29
  -3   2   1   59.26    3.15
  -3   1   2  123.77    3.93
  -3   7  13   18.86    1.97
  -4   2   6  266.84    7.38
  -4   3   5   66.31    4.35
  -1   4  -2 1444.95   12.50
[truncated: 150,444 more chars]
