# Supplementary material for: Crystal structure, Hirshfeld surface analysis and PIXEL calculations of a 1:1 epimeric mixture of 3-[(4-nitro­benzyl­idene)amino]-2(R,S)-(4-nitro­phenyl)-5(S)-(propan-2-yl)imidazolidin-4-one
Source: Acta Crystallogr E Crystallogr Commun. 2019 Oct 29;75(Pt 11):1774–82. doi: 10.1107/S2056989019013938 (PMC6829720; doi:10.1107/S2056989019013938)
Supplement: Supplementary file 2 [file e-75-01774-Isup2.hkl]

data_I                                                                          
_shelx_title ' 2017ncs0559_twin_1b_twin1_hklf4_b.res in P1'                     
_shelx_refln_list_code          4                                               
_shelx_F_calc_maximum       90.99                                               
_exptl_crystal_F_000       416.00                                               
_reflns_d_resolution_high  0.8302                                               
                                                                                
loop_                                                                           
 _space_group_symop_operation_xyz                                               
 'x, y, z'                                                                      
                                                                                
_cell_length_a     6.9346                                                       
_cell_length_b     8.4380                                                       
_cell_length_c    16.6963                                                       
_cell_angle_alpha  79.826                                                       
_cell_angle_beta   89.848                                                       
_cell_angle_gamma  80.488                                                       
                                                                                
_shelx_F_squared_multiplier     1.000                                           
                                                                                
loop_                                                                           
 _refln_index_h                                                                 
 _refln_index_k                                                                 
 _refln_index_l                                                                 
 _refln_F_squared_calc                                                          
 _refln_F_squared_meas                                                          
 _refln_F_squared_sigma                                                         
 _refln_observed_status                                                         
   0  -2 -20          0.46          1.37         0.93 o                         
   0  -1 -20          6.42          5.97         1.15 o                         
  -2  -4 -19          8.17          7.83         0.84 o                         
  -1  -4 -19          6.45          5.30         1.22 o                         
   0  -4 -19         15.09         14.88         1.43 o                         
  -2  -3 -19         43.37         37.96         1.21 o                         
  -1  -3 -19         44.78         44.27         3.22 o                         
   0  -3 -19         14.54         13.48         1.60 o                         
   1  -3 -19          3.81          2.36         0.68 o                         
   2  -3 -19          1.85          0.84         0.85 o                         
  -2  -2 -19         43.31         38.70         1.58 o                         
  -1  -2 -19          3.93          3.55         0.71 o                         
   0  -2 -19          6.67          7.30         0.95 o                         
   1  -2 -19         15.65         14.43         1.49 o                         
   2  -2 -19          2.20          2.34         1.07 o                         
  -2  -1 -19          9.85          9.02         0.80 o                         
  -1  -1 -19         10.01          9.13         1.04 o                         
   0  -1 -19          0.74          0.82         0.80 o                         
   1  -1 -19         19.86         20.60         1.34 o                         
   2  -1 -19         22.45         22.57         1.91 o                         
  -2   0 -19          7.74          7.01         0.86 o                         
  -1   0 -19          4.70          4.53         0.70 o                         
   0   0 -19         20.89         20.68         1.36 o                         
   1   0 -19         47.28         42.21         3.90 o                         
   2   0 -19         22.78         18.61         1.13 o                         
  -1   1 -19         35.40         28.87         1.07 o                         
   0   1 -19          1.27          2.59         1.12 o                         
   1   1 -19         42.99         47.87         1.98 o                         
  -2  -5 -18         17.00         17.31         1.15 o                         
  -1  -5 -18         11.16         12.34         1.02 o                         
   0  -5 -18         77.11         85.58         2.75 o                         
   1  -5 -18          0.69          0.33         0.81 o                         
  -3  -4 -18         11.00         10.78         1.50 o                         
  -2  -4 -18          6.92          8.55         1.06 o                         
  -1  -4 -18          7.58          5.40         0.97 o                         
   0  -4 -18         11.63         14.04         1.68 o                         
   1  -4 -18          5.25          5.12         1.22 o                         
   2  -4 -18         45.82         46.40         2.41 o                         
  -3  -3 -18          5.17          3.69         0.68 o                         
  -2  -3 -18          3.87          4.83         0.79 o                         
  -1  -3 -18         21.46         23.35         1.21 o                         
   0  -3 -18         30.57         26.57         1.51 o                         
   1  -3 -18          6.77          5.68         0.97 o                         
   2  -3 -18          5.69          5.09         1.33 o                         
  -3  -2 -18         61.46         58.97         1.61 o                         
  -2  -2 -18         18.26         17.48         1.47 o                         
  -1  -2 -18          4.02          4.22         0.84 o                         
   0  -2 -18        163.32        146.95         4.14 o                         
   1  -2 -18          9.88          6.88         0.82 o                         
   2  -2 -18         27.01         21.94         1.36 o                         
  -3  -1 -18         23.29         19.83         1.26 o                         
  -2  -1 -18         27.47         24.85         1.28 o                         
  -1  -1 -18         31.22         32.91         1.48 o                         
   0  -1 -18          4.08          3.27         0.64 o                         
   1  -1 -18         26.58         27.02         1.32 o                         
   2  -1 -18         24.83         23.97         1.49 o                         
  -3   0 -18         55.36         45.70         2.49 o                         
  -2   0 -18         21.77         19.08         1.11 o                         
  -1   0 -18          7.45          8.01         1.10 o                         
   0   0 -18         18.19         16.28         1.21 o                         
   1   0 -18         12.55         14.00         1.07 o                         
   2   0 -18         14.06         11.22         1.19 o                         
   3   0 -18          3.90          2.75         0.95 o                         
  -2   1 -18         32.93         30.76         1.40 o                         
  -1   1 -18         12.52         10.94         0.94 o                         
   0   1 -18          1.44          1.44         0.84 o                         
   1   1 -18         87.53         85.51         5.13 o                         
   2   1 -18         81.27         72.24         4.47 o                         
   3   1 -18         12.88         14.87         1.42 o                         
  -1   2 -18          8.67          8.09         0.81 o                         
   0   2 -18         16.72         15.17         2.47 o                         
   1   2 -18         13.34         12.42         1.19 o                         
   2   2 -18          7.66          8.46         0.93 o                         
  -3  -6 -17         36.60         38.02         1.95 o                         
  -2  -6 -17          7.06          5.86         0.84 o                         
  -1  -6 -17          7.36          6.82         1.16 o                         
   1  -6 -17          5.07          4.58         1.05 o                         
  -3  -5 -17         44.29         52.31         2.32 o                         
  -2  -5 -17         26.52         27.64         1.58 o                         
  -1  -5 -17         25.32         25.34         1.47 o                         
   0  -5 -17         22.16         21.56         3.34 o                         
   1  -5 -17          1.48          2.68         1.16 o                         
   2  -5 -17          8.94         10.11         1.42 o                         
  -4  -4 -17          3.11          3.16         0.69 o                         
  -3  -4 -17         13.23         12.55         1.15 o                         
  -2  -4 -17         71.98         69.47         1.88 o                         
  -1  -4 -17          1.79          1.70         0.99 o                         
   0  -4 -17          5.08          5.01         1.38 o                         
   1  -4 -17         18.69         18.98         1.32 o                         
   2  -4 -17          5.06          3.35         1.31 o                         
  -4  -3 -17         13.55         12.84         1.00 o                         
  -3  -3 -17          4.37          3.98         0.81 o                         
  -2  -3 -17         40.20         39.27         1.62 o                         
  -1  -3 -17         26.74         26.79         1.40 o                         
   0  -3 -17         15.88         15.34         0.93 o                         
   1  -3 -17         16.27         17.63         1.43 o                         
   2  -3 -17          5.87          5.89         1.61 o                         
  -4  -2 -17         13.89         14.69         1.27 o                         
  -3  -2 -17         41.85         43.42         1.60 o                         
  -2  -2 -17         85.23         84.79         4.09 o                         
  -1  -2 -17        119.17        121.36         2.77 o                         
   0  -2 -17        187.17        170.55         4.40 o                         
   1  -2 -17         29.84         24.98         1.33 o                         
   2  -2 -17         23.67         21.67         1.53 o                         
   4  -2 -17         22.66         19.73         1.79 o                         
  -4  -1 -17         15.66         15.33         1.71 o                         
  -3  -1 -17         34.61         31.31         1.39 o                         
  -2  -1 -17         53.97         50.86         1.85 o                         
  -1  -1 -17         31.94         29.31         1.56 o                         
   0  -1 -17         28.76         28.01         1.25 o                         
   1  -1 -17          4.26          2.14         0.86 o                         
   2  -1 -17         45.53         39.64         1.58 o                         
   4  -1 -17          0.25          0.95         1.11 o                         
  -4   0 -17          2.58          2.21         1.03 o                         
  -3   0 -17         17.95         14.99         1.79 o                         
  -2   0 -17         54.88         48.53         1.77 o                         
  -1   0 -17        110.89        108.58         4.20 o                         
   0   0 -17         21.54         23.26         1.18 o                         
   1   0 -17          0.28         -0.13         0.81 o                         
   2   0 -17          8.79          8.49         1.00 o                         
   3   0 -17         12.03         11.76         1.57 o                         
   4   0 -17          4.24          3.88         1.26 o                         
  -3   1 -17         86.22         83.82         3.13 o                         
  -2   1 -17          1.18          1.50         0.87 o                         
  -1   1 -17        128.51        128.96         3.09 o                         
   0   1 -17          8.39          7.76         1.43 o                         
   1   1 -17         20.53         18.70         1.78 o                         
   2   1 -17         19.95         16.00         1.18 o                         
   3   1 -17        102.58        104.33         3.67 o                         
   4   1 -17         14.14         15.82         1.69 o                         
  -2   2 -17         56.29         53.82         1.95 o                         
  -1   2 -17          7.83          9.07         0.92 o                         
   0   2 -17          1.01          0.63         0.64 o                         
   1   2 -17         11.29         12.70         1.09 o                         
   2   2 -17          5.28          5.68         1.06 o                         
   3   2 -17          1.14          1.30         1.08 o                         
  -1   3 -17          1.74          1.99         0.77 o                         
   0   3 -17          0.77          1.03         0.63 o                         
   1   3 -17         15.10         14.11         2.38 o                         
  -2  -7 -16          5.89          5.69         0.76 o                         
  -3  -6 -16         59.28         62.78         2.03 o                         
  -2  -6 -16        134.62        147.32         4.78 o                         
  -1  -6 -16         30.05         30.65         1.73 o                         
   0  -6 -16          3.29          3.17         1.08 o                         
   1  -6 -16         16.76         21.22         1.83 o                         
   2  -6 -16          3.83          4.43         1.16 o                         
  -4  -5 -16        173.26        177.57         9.47 o                         
  -3  -5 -16         28.99         32.48         1.76 o                         
  -2  -5 -16         60.46         60.63         2.33 o                         
  -1  -5 -16         30.82         29.04         1.69 o                         
   0  -5 -16         38.65         39.84         2.60 o                         
   1  -5 -16         14.16         13.46         1.82 o                         
   2  -5 -16         48.42         53.64         2.97 o                         
   3  -5 -16          2.94          2.89         1.19 o                         
  -4  -4 -16         46.39         47.94         1.81 o                         
  -3  -4 -16         50.08         53.24         2.15 o                         
  -2  -4 -16         23.47         21.37         1.29 o                         
  -1  -4 -16         24.40         26.80         1.80 o                         
   0  -4 -16         13.36         10.48         1.00 o                         
   1  -4 -16         25.97         23.96         1.71 o                         
   2  -4 -16          1.15          1.59         1.34 o                         
   3  -4 -16          4.50          5.39         1.50 o                         
   4  -4 -16          3.86          4.47         1.13 o                         
  -5  -3 -16          4.53          5.14         0.75 o                         
  -4  -3 -16         15.57         12.92         1.17 o                         
  -3  -3 -16         15.07         14.57         1.15 o                         
  -2  -3 -16         53.83         49.98         1.89 o                         
  -1  -3 -16          9.57         11.12         1.11 o                         
   0  -3 -16         72.68         78.24         1.86 o                         
   1  -3 -16          5.46          5.64         1.14 o                         
   2  -3 -16         27.23         24.44         2.50 o                         
   3  -3 -16         47.06         41.66         2.94 o                         
   4  -3 -16          1.87          0.73         1.14 o                         
  -5  -2 -16          9.32          8.41         1.21 o                         
  -4  -2 -16         16.56         15.80         1.06 o                         
  -3  -2 -16          0.75          0.68         0.79 o                         
  -2  -2 -16         49.44         45.57         2.31 o                         
  -1  -2 -16        253.29        252.46         5.32 o                         
   0  -2 -16         12.69         11.22         0.96 o                         
   1  -2 -16         46.00         43.51         1.90 o                         
   2  -2 -16        215.41        189.81         4.06 o                         
   3  -2 -16         32.83         30.49         2.70 o                         
   4  -2 -16         49.99         47.61         2.84 o                         
  -4  -1 -16         15.02         12.35         1.09 o                         
  -3  -1 -16         15.85         15.94         1.22 o                         
  -2  -1 -16          4.88          6.97         1.15 o                         
  -1  -1 -16        718.40        711.57        13.81 o                         
   0  -1 -16         21.63         17.85         1.14 o                         
   1  -1 -16         24.66         27.64         1.54 o                         
   2  -1 -16         17.80         14.42         1.20 o                         
   3  -1 -16        106.65         97.51         5.49 o                         
   4  -1 -16          0.96          2.03         1.37 o                         
   5  -1 -16         13.52         13.19         1.38 o                         
  -4   0 -16         52.79         49.98         1.93 o                         
  -3   0 -16         27.60         26.27         1.29 o                         
  -2   0 -16        242.86        237.54         3.49 o                         
  -1   0 -16          9.77          7.82         1.59 o                         
   0   0 -16          4.90          3.63         0.81 o                         
   1   0 -16         60.24         50.77         2.08 o                         
   2   0 -16          5.13          4.26         0.93 o                         
   3   0 -16          1.02          1.26         0.93 o                         
   4   0 -16          3.38          3.72         1.42 o                         
   5   0 -16          8.86          8.26         1.21 o                         
  -4   1 -16         69.70         66.73         1.95 o                         
  -3   1 -16         79.16         71.94         1.74 o                         
  -2   1 -16        605.49        580.21        15.63 o                         
  -1   1 -16        506.18        511.76        14.84 o                         
   0   1 -16         80.09         77.96         3.20 o                         
   1   1 -16         63.87         62.46         1.99 o                         
   2   1 -16         25.33         24.20         1.47 o                         
   3   1 -16         27.02         28.59         1.76 o                         
   4   1 -16         10.54         13.42         1.86 o                         
  -3   2 -16         20.28         20.28         1.00 o                         
  -2   2 -16          6.29          5.45         0.65 o                         
  -1   2 -16         21.21         20.72         1.11 o                         
   0   2 -16        118.26        108.06         3.79 o                         
   1   2 -16         12.94         10.74         0.93 o                         
   2   2 -16         33.38         39.65         1.71 o                         
   3   2 -16         11.53         11.96         1.31 o                         
   4   2 -16         32.57         33.60         2.65 o                         
  -2   3 -16        100.52         97.54         3.56 o                         
  -1   3 -16          4.39          2.88         0.64 o                         
   0   3 -16         36.19         36.11         1.23 o                         
   1   3 -16          1.62          1.52         0.89 o                         
   2   3 -16          5.52          5.67         1.09 o                         
   3   3 -16         14.44         15.11         1.27 o                         
   4   3 -16          3.00          2.69         1.06 o                         
  -1   4 -16         16.07         13.93         1.09 o                         
   0   4 -16         21.55         20.38         0.86 o                         
   1   4 -16          1.16          0.87         0.58 o                         
   2   4 -16          2.62          3.21         1.19 o                         
  -3  -7 -15         12.03         14.83         1.09 o                         
  -2  -7 -15          1.19          1.63         0.75 o                         
  -1  -7 -15          4.37          4.72         0.77 o                         
   0  -7 -15         44.67         50.47         2.35 o                         
   1  -7 -15          6.11          5.62         1.22 o                         
   2  -7 -15         19.57         21.60         1.61 o                         
  -4  -6 -15         67.85         66.12         2.80 o                         
  -3  -6 -15         43.31         41.96         3.79 o                         
  -2  -6 -15         55.37         56.30         2.20 o                         
  -1  -6 -15         35.11         35.79         2.58 o                         
   0  -6 -15         20.35         16.90         1.84 o                         
   1  -6 -15         47.59         46.36         2.82 o                         
   2  -6 -15         15.92         17.26         1.92 o                         
   3  -6 -15         12.32         15.27         1.56 o                         
  -5  -5 -15          1.98          2.37         0.66 o                         
  -4  -5 -15        302.54        294.40         5.57 o                         
  -3  -5 -15          2.00          1.76         0.73 o                         
  -2  -5 -15        248.51        259.50         7.30 o                         
  -1  -5 -15         82.58         88.09         4.84 o                         
   0  -5 -15        112.94        112.57         2.41 o                         
   1  -5 -15         29.42         29.18         2.60 o                         
   3  -5 -15         29.93         30.02         2.37 o                         
   4  -5 -15         14.82         14.12         1.46 o                         
  -5  -4 -15         22.47         22.66         0.99 o                         
  -4  -4 -15         18.67         19.69         1.41 o                         
  -3  -4 -15         79.08         82.60         2.81 o                         
  -2  -4 -15         50.51         53.52         1.91 o                         
  -1  -4 -15          5.20          4.10         0.71 o                         
   0  -4 -15         89.12         93.08         2.33 o                         
   1  -4 -15          1.21          2.80         1.01 o                         
   3  -4 -15         39.79         43.89         2.98 o                         
   4  -4 -15          5.61          3.99         1.31 o                         
  -5  -3 -15         54.39         55.53         2.03 o                         
  -4  -3 -15         23.46         22.95         1.55 o                         
  -3  -3 -15          0.06         -0.06         0.78 o                         
  -2  -3 -15         88.60         89.38         2.50 o                         
  -1  -3 -15         21.90         23.43         1.15 o                         
   0  -3 -15        246.17        238.63         3.19 o                         
   1  -3 -15         20.80         21.72         3.41 o                         
   2  -3 -15        135.79        134.55         4.31 o                         
   3  -3 -15        113.68        111.84         4.71 o                         
   4  -3 -15          8.97         11.27         1.79 o                         
   5  -3 -15         17.74         19.45         1.49 o                         
  -5  -2 -15         10.76         10.65         1.08 o                         
  -4  -2 -15         16.02         15.50         1.13 o                         
  -3  -2 -15         16.14         15.03         1.28 o                         
  -2  -2 -15        190.45        187.08         4.47 o                         
  -1  -2 -15        111.75        110.49         2.25 o                         
   0  -2 -15         30.66         32.59         1.39 o                         
   1  -2 -15        138.76        141.17         2.99 o                         
   2  -2 -15         95.95         99.18         4.17 o                         
   3  -2 -15         46.81         49.97         3.47 o                         
   4  -2 -15         16.96         11.25         1.87 o                         
   5  -2 -15         20.18         19.02         1.65 o                         
  -5  -1 -15         11.46         11.75         1.49 o                         
  -4  -1 -15         49.30         43.51         1.98 o                         
  -3  -1 -15         43.14         39.54         1.75 o                         
  -2  -1 -15        327.25        333.06         4.77 o                         
  -1  -1 -15        161.15        160.41         5.80 o                         
   0  -1 -15         58.38         55.06         1.75 o                         
   1  -1 -15        435.04        408.22         9.38 o                         
   2  -1 -15        130.96        113.80         6.35 o                         
   3  -1 -15          1.06          0.54         0.94 o                         
   4  -1 -15         53.91         58.00         3.44 o                         
   5  -1 -15          0.95          2.71         1.16 o                         
  -5   0 -15         25.44         22.51         1.61 o                         
  -4   0 -15         15.40         14.86         0.87 o                         
  -3   0 -15        106.81         99.83         4.50 o                         
  -2   0 -15         33.04         30.60         1.38 o                         
  -1   0 -15         84.02         76.80         2.14 o                         
   0   0 -15          6.85          6.66         0.94 o                         
   1   0 -15        221.63        226.93         7.01 o                         
   2   0 -15        106.93        103.56         3.29 o                         
   3   0 -15          9.00          8.58         1.30 o                         
   4   0 -15         20.89         24.10         2.47 o                         
   5   0 -15         23.82         26.59         2.09 o                         
  -4   1 -15         21.73         19.39         0.91 o                         
  -3   1 -15        285.09        286.34         8.77 o                         
  -2   1 -15        155.98        153.39         2.69 o                         
  -1   1 -15        206.35        189.34         5.68 o                         
   0   1 -15        149.90        145.40         3.17 o                         
   1   1 -15        353.80        348.60        11.14 o                         
   2   1 -15         20.78         21.54         1.46 o                         
   3   1 -15          2.03          2.20         1.12 o                         
   4   1 -15          1.31          1.61         0.87 o                         
   5   1 -15         12.96         13.26         1.60 o                         
  -4   2 -15        244.09        215.16         3.90 o                         
  -3   2 -15         97.86         95.66         3.15 o                         
  -2   2 -15        567.18        555.77        11.11 o                         
  -1   2 -15        173.49        170.26         3.29 o                         
   0   2 -15         73.81         72.78         1.94 o                         
   1   2 -15         12.40         11.01         0.90 o                         
   2   2 -15         82.91         82.26         2.48 o                         
   3   2 -15          7.67         10.02         1.37 o                         
   4   2 -15         13.60         15.16         1.31 o                         
   5   2 -15          2.65          2.07         0.99 o                         
  -3   3 -15        151.18        147.25         5.37 o                         
  -2   3 -15         34.44         34.02         1.29 o                         
  -1   3 -15         38.98         38.38         1.31 o                         
   0   3 -15         32.45         28.40         1.14 o                         
   1   3 -15         19.02         18.22         1.27 o                         
   2   3 -15         12.19         12.55         1.20 o                         
   3   3 -15         13.93         18.91         1.55 o                         
   4   3 -15         18.99         17.78         1.28 o                         
  -2   4 -15         31.96         30.84         2.10 o                         
  -1   4 -15         12.94         11.27         0.75 o                         
   0   4 -15         29.06         29.74         1.11 o                         
   1   4 -15          0.17         -0.23         0.57 o                         
   2   4 -15         66.49         70.92         3.56 o                         
   3   4 -15          8.20          7.72         1.06 o                         
   4   4 -15         23.02         23.53         1.20 o                         
   0   5 -15          3.50          3.60         1.15 o                         
   1   5 -15          8.92          7.77         0.72 o                         
   2   5 -15         39.96         44.14         1.64 o                         
  -2  -8 -14          5.94          7.19         1.22 o                         
   0  -8 -14         10.82         11.37         1.19 o                         
   1  -8 -14         13.09         15.87         1.33 o                         
  -4  -7 -14         15.51         16.00         1.05 o                         
  -3  -7 -14         22.96         27.53         1.50 o                         
  -2  -7 -14         22.39         25.65         1.84 o                         
  -1  -7 -14          3.41          3.30         0.64 o                         
   0  -7 -14          9.32          9.73         1.51 o                         
   1  -7 -14          1.91          1.83         1.22 o                         
  -5  -6 -14         16.98         18.02         1.05 o                         
  -4  -6 -14         48.31         50.09         2.56 o                         
  -3  -6 -14         11.36         11.80         1.29 o                         
  -2  -6 -14         30.08         28.50         1.73 o                         
  -1  -6 -14         10.50         11.68         0.98 o                         
   0  -6 -14         40.62         36.85         1.49 o                         
   1  -6 -14         42.22         43.47         2.92 o                         
   3  -6 -14         13.16         10.14         1.62 o                         
  -5  -5 -14         15.57         15.31         0.90 o                         
  -4  -5 -14        226.62        223.06         5.09 o                         
  -3  -5 -14         27.00         28.77         1.42 o                         
  -2  -5 -14        296.63        311.63         5.42 o                         
  -1  -5 -14        182.62        186.26         7.58 o                         
   0  -5 -14        109.46        111.49         2.67 o                         
   1  -5 -14         73.43         81.84         4.09 o                         
   3  -5 -14         74.71         73.82         3.70 o                         
   4  -5 -14         61.44         60.54         2.81 o                         
  -5  -4 -14          2.82          3.69         0.70 o                         
  -4  -4 -14         32.51         37.76         1.91 o                         
  -3  -4 -14         89.79         96.31         3.10 o                         
  -2  -4 -14          6.07          5.85         0.96 o                         
  -1  -4 -14         93.13         98.15         2.12 o                         
   0  -4 -14        128.72        125.46         2.72 o                         
   1  -4 -14         73.50         76.28         3.66 o                         
   3  -4 -14         20.90         20.10         2.39 o                         
   4  -4 -14          7.55          8.40         1.62 o                         
  -5  -3 -14         19.00         21.41         1.12 o                         
  -4  -3 -14         57.19         63.08         3.16 o                         
  -3  -3 -14         90.37         93.13         3.02 o                         
  -2  -3 -14         13.86         13.67         1.25 o                         
  -1  -3 -14        733.58        728.62        17.73 o                         
   0  -3 -14        177.00        187.04         2.81 o                         
   1  -3 -14         50.70         52.28         2.74 o                         
   2  -3 -14        138.91        116.68         4.10 o                         
   3  -3 -14         61.81         58.94         3.75 o                         
   4  -3 -14         35.42         42.04         2.96 o                         
   5  -3 -14         19.74         21.89         1.78 o                         
  -5  -2 -14          1.22          0.67         0.59 o                         
  -4  -2 -14         25.54         26.03         1.46 o                         
  -3  -2 -14          9.61          9.00         1.11 o                         
  -2  -2 -14        293.03        285.93         5.59 o                         
  -1  -2 -14         54.78         46.67         1.54 o                         
   0  -2 -14         47.52         48.68         1.58 o                         
   1  -2 -14         14.10         12.80         1.13 o                         
   2  -2 -14         23.97         22.18         2.14 o                         
   3  -2 -14          8.88         12.16         2.18 o                         
   4  -2 -14         36.04         42.02         3.12 o                         
   5  -2 -14         63.53         62.25         2.97 o                         
  -5  -1 -14         12.81         11.26         0.92 o                         
  -4  -1 -14         30.94         28.68         1.42 o                         
  -3  -1 -14          1.51          1.90         0.69 o                         
  -2  -1 -14        428.85        427.83         7.94 o                         
  -1  -1 -14        223.77        217.23         4.97 o                         
   0  -1 -14        113.01        103.88         2.27 o                         
   1  -1 -14        178.90        182.98         2.99 o                         
   2  -1 -14         94.68        102.54         3.09 o                         
   3  -1 -14         56.61         52.26         2.34 o                         
   4  -1 -14         85.68         86.64         4.25 o                         
   5  -1 -14         64.47         64.21         3.12 o                         
  -5   0 -14         12.60         12.65         0.77 o                         
  -4   0 -14         33.22         29.73         1.12 o                         
  -3   0 -14         76.50         71.78         2.59 o                         
  -2   0 -14         32.98         29.07         1.22 o                         
  -1   0 -14         36.60         36.33         1.24 o                         
   0   0 -14         39.56         39.54         1.55 o                         
   1   0 -14         40.20         34.56         1.45 o                         
   2   0 -14         13.92         14.13         1.52 o                         
   3   0 -14        169.37        175.48         3.37 o                         
   4   0 -14          9.92         10.61         2.05 o                         
   5   0 -14          2.60          2.20         1.32 o                         
  -5   1 -14          9.60          9.09         0.96 o                         
  -4   1 -14         42.85         41.78         1.78 o                         
  -3   1 -14         29.21         29.54         1.39 o                         
  -2   1 -14        424.45        426.67         6.53 o                         
  -1   1 -14         25.26         21.44         1.09 o                         
   0   1 -14         86.56         78.07         1.83 o                         
   1   1 -14        548.66        547.53        13.18 o                         
   2   1 -14        148.83        157.24         4.15 o                         
   3   1 -14        317.96        312.64        11.26 o                         
   4   1 -14         80.01         85.16         3.72 o                         
   5   1 -14          5.20          4.68         1.38 o                         
  -4   2 -14        286.45        282.35         4.58 o                         
  -3   2 -14         48.85         48.84         1.59 o                         
  -2   2 -14        321.67        326.11         6.69 o                         
  -1   2 -14        307.04        310.35        10.82 o                         
   0   2 -14        525.96        514.08        11.40 o                         
   1   2 -14        163.42        158.48         3.32 o                         
   2   2 -14         23.66         25.85         1.95 o                         
   3   2 -14         47.95         47.57         2.40 o                         
   4   2 -14         11.73         13.50         2.34 o                         
   5   2 -14          7.77          7.07         1.48 o                         
  -4   3 -14         54.31         45.70         2.25 o                         
  -3   3 -14         36.20         36.26         1.24 o                         
  -2   3 -14         53.56         48.66         1.35 o                         
  -1   3 -14          9.66         10.03         0.76 o                         
   0   3 -14        108.46        105.82         2.87 o                         
   1   3 -14         40.53         37.27         1.74 o                         
   2   3 -14          7.05          7.85         1.80 o                         
   3   3 -14         12.35         11.71         1.50 o                         
   4   3 -14        106.93        105.08         2.95 o                         
   5   3 -14         56.33         59.03         2.63 o                         
  -3   4 -14         51.98         55.16         2.17 o                         
  -2   4 -14         43.39         41.55         1.94 o                         
  -1   4 -14         12.12         12.99         0.83 o                         
   0   4 -14          0.63          1.13         0.61 o                         
   1   4 -14         16.85         16.60         0.97 o                         
   3   4 -14         40.29         45.50         2.12 o                         
   4   4 -14        129.71        138.12         3.03 o                         
  -1   5 -14          3.94          4.66         0.97 o                         
   0   5 -14         50.29         44.24         1.26 o                         
   1   5 -14          8.27          6.48         0.84 o                         
   2   5 -14          6.28          6.43         1.04 o                         
   3   5 -14         65.72         60.41         2.05 o                         
  -3  -8 -13          0.21          1.07         0.67 o                         
  -2  -8 -13          2.58          2.58         0.72 o                         
  -1  -8 -13         50.25         52.29         2.41 o                         
   0  -8 -13         29.06         29.29         1.94 o                         
   1  -8 -13          2.79          3.55         1.12 o                         
  -4  -7 -13          2.75          3.21         1.11 o                         
  -3  -7 -13         15.51         16.80         1.75 o                         
  -2  -7 -13          5.97          4.53         0.98 o                         
  -1  -7 -13          1.93          2.05         0.67 o                         
   0  -7 -13         44.44         49.92         2.89 o                         
   1  -7 -13         88.29         99.42         4.00 o                         
   3  -7 -13         16.99         18.23         1.63 o                         
  -5  -6 -13         34.00         32.40         1.12 o                         
  -4  -6 -13          5.06          5.61         1.49 o                         
  -3  -6 -13         25.09         29.68         1.85 o                         
  -2  -6 -13          7.15          8.83         1.24 o                         
  -1  -6 -13         55.06         56.24         1.82 o                         
   0  -6 -13         56.82         60.53         1.82 o                         
   1  -6 -13          1.99          3.54         1.60 o                         
   3  -6 -13         41.04         41.63         2.74 o                         
   4  -6 -13          5.01          5.12         1.13 o                         
  -5  -5 -13         32.02         32.10         1.31 o                         
  -4  -5 -13        139.94        133.96         4.29 o                         
  -3  -5 -13         57.40         49.19         2.33 o                         
  -2  -5 -13        305.34        318.47         5.55 o                         
  -1  -5 -13         18.14         18.90         1.23 o                         
   0  -5 -13       1480.81       1582.16        30.54 o                         
   1  -5 -13         79.35         81.26         4.15 o                         
   3  -5 -13         93.69        101.92         4.47 o                         
   4  -5 -13         13.99         13.66         1.77 o                         
  -6  -4 -13         18.75         17.14         1.57 o                         
  -5  -4 -13         88.86         90.45         2.23 o                         
  -4  -4 -13        178.53        169.56         3.18 o                         
  -3  -4 -13         33.87         37.29         2.12 o                         
  -2  -4 -13        228.68        236.15         3.82 o                         
  -1  -4 -13        821.56        843.85        22.29 o                         
   0  -4 -13         35.59         35.68         1.57 o                         
   1  -4 -13          3.89          4.17         1.07 o                         
   3  -4 -13         74.81         74.73         4.16 o                         
   4  -4 -13         16.06         16.04         2.09 o                         
   5  -4 -13         26.45         25.73         1.84 o                         
  -6  -3 -13         17.02         18.97         1.74 o                         
  -5  -3 -13          8.53         10.31         0.98 o                         
  -4  -3 -13        127.16        115.72         2.76 o                         
  -3  -3 -13          6.26          3.95         0.96 o                         
  -2  -3 -13         18.14         19.92         1.36 o                         
  -1  -3 -13        995.60        992.40        15.91 o                         
   0  -3 -13          5.62          5.38         0.76 o                         
   1  -3 -13        217.22        215.98        11.30 o                         
   2  -3 -13         31.43         21.36         2.01 o                         
   3  -3 -13         12.28         11.08         2.15 o                         
   4  -3 -13          2.75          4.28         1.04 o                         
   5  -3 -13          0.56          0.29         0.69 o                         
  -6  -2 -13          2.84          2.66         0.71 o                         
  -5  -2 -13        298.27        282.20         4.44 o                         
  -4  -2 -13         12.62         12.59         0.99 o                         
  -3  -2 -13         39.30         46.87         2.27 o                         
  -2  -2 -13        106.07        111.86         3.42 o                         
  -1  -2 -13         50.74         50.19         1.53 o                         
   0  -2 -13         33.77         32.31         1.30 o                         
   1  -2 -13          3.15          3.16         0.67 o                         
   2  -2 -13         97.47        113.32         2.94 o                         
   3  -2 -13         41.83         45.64         3.45 o                         
   4  -2 -13         54.04         54.05         4.56 o                         
   5  -2 -13          4.63          3.76         0.87 o                         
  -6  -1 -13          2.29          2.60         0.70 o                         
  -5  -1 -13         54.60         52.60         2.83 o                         
  -4  -1 -13          6.30          6.81         0.81 o                         
  -3  -1 -13          6.07          5.70         0.81 o                         
  -2  -1 -13        330.16        318.76         5.16 o                         
  -1  -1 -13        154.24        150.89         3.53 o                         
   0  -1 -13         25.71         22.73         1.15 o                         
   1  -1 -13          0.94          2.11         0.69 o                         
   2  -1 -13         82.05         77.23         3.57 o                         
   3  -1 -13        135.95        133.09         2.80 o                         
   4  -1 -13         19.44         19.39         2.41 o                         
   5  -1 -13         21.23         18.52         2.10 o                         
  -5   0 -13         11.63         12.26         1.19 o                         
  -4   0 -13          1.70          1.66         0.60 o                         
  -3   0 -13         49.95         52.18         1.90 o                         
  -2   0 -13         78.13         77.96         1.81 o                         
  -1   0 -13          1.75          1.49         0.63 o                         
   0   0 -13        397.45        394.68         4.80 o                         
   1   0 -13         77.66         78.18         3.43 o                         
   2   0 -13        125.68        134.66         3.64 o                         
   3   0 -13         88.19         85.78         2.42 o                         
   4   0 -13         24.30         26.12         2.73 o                         
   5   0 -13         65.90         72.16         3.59 o                         
  -5   1 -13          1.19          1.11         0.55 o                         
  -4   1 -13          1.16          1.34         0.72 o                         
  -3   1 -13         22.01         20.63         1.08 o                         
  -2   1 -13         14.75         15.17         1.01 o                         
  -1   1 -13          6.64          6.37         0.79 o                         
   0   1 -13         14.67         15.14         0.96 o                         
   1   1 -13          2.65          2.70         0.69 o                         
   2   1 -13         31.32         30.26         2.03 o                         
   3   1 -13        159.95        166.10         3.45 o                         
   4   1 -13         38.50         36.53         2.60 o                         
   5   1 -13          2.22          2.30         1.34 o                         
  -5   2 -13          7.95          8.11         1.31 o                         
  -4   2 -13         60.43         62.51         3.12 o                         
  -3   2 -13         39.87         39.09         1.54 o                         
  -2   2 -13        234.87        239.19         4.69 o                         
  -1   2 -13         98.20         85.92         2.32 o                         
   0   2 -13        900.46        904.12        17.27 o                         
   1   2 -13        190.43        188.63         4.67 o                         
   2   2 -13        575.91        607.15        19.36 o                         
   3   2 -13         22.50         26.74         1.83 o                         
   4   2 -13         11.27         11.01         1.37 o                         
   5   2 -13         77.40         74.66         3.54 o                         
  -4   3 -13         26.80         25.91         1.72 o                         
  -3   3 -13          5.11          5.07         0.79 o                         
  -2   3 -13        257.49        250.34         8.35 o                         
  -1   3 -13         47.53         46.56         1.34 o                         
   0   3 -13         74.45         71.35         1.69 o                         
   1   3 -13        116.71        114.05         4.24 o                         
   2   3 -13         14.89         14.68         1.26 o                         
   3   3 -13          1.98          2.91         1.23 o                         
   4   3 -13        154.49        166.41         6.44 o                         
   5   3 -13          6.52          6.55         0.94 o                         
  -3   4 -13         21.12         19.44         1.20 o                         
  -2   4 -13        110.78        107.98         2.37 o                         
  -1   4 -13         80.90         87.72         1.61 o                         
   0   4 -13         11.47          9.91         0.88 o                         
   1   4 -13         13.85         16.51         1.13 o                         
   2   4 -13          9.38          7.48         1.60 o                         
   3   4 -13         12.77         14.96         1.58 o                         
   4   4 -13         33.78         37.67         1.91 o                         
   5   4 -13          1.69          1.57         0.68 o                         
  -2   5 -13          4.89          4.92         1.04 o                         
  -1   5 -13          0.80          0.92         1.23 o                         
   0   5 -13         52.78         52.95         1.55 o                         
   1   5 -13          7.15          6.33         0.83 o                         
   2   5 -13         67.29         64.54         5.20 o                         
   3   5 -13         77.62         79.14         4.12 o                         
   4   5 -13          5.08          5.13         0.93 o                         
  -1   6 -13          1.35          2.26         0.77 o                         
   0   6 -13          6.75          7.19         0.90 o                         
   1   6 -13          1.57          2.29         0.62 o                         
   2   6 -13          0.62          1.87         1.04 o                         
  -2  -9 -12          1.94          2.41         0.93 o                         
  -4  -8 -12         26.99         23.22         1.70 o                         
  -3  -8 -12          5.73          7.13         0.96 o                         
  -2  -8 -12         15.95         17.49         1.22 o                         
  -1  -8 -12          0.04          0.42         0.69 o                         
   0  -8 -12         43.59         48.20         2.66 o                         
   1  -8 -12         23.53         26.14         2.06 o                         
   2  -8 -12          4.11          4.68         1.16 o                         
  -5  -7 -12          9.74          8.22         1.20 o                         
  -4  -7 -12          8.16          9.11         1.58 o                         
  -3  -7 -12         15.63         15.26         1.39 o                         
  -2  -7 -12          6.62          7.27         1.15 o                         
  -1  -7 -12         59.92         63.14         2.39 o                         
   0  -7 -12         85.75         95.65         3.51 o                         
   1  -7 -12         17.63         17.37         2.15 o                         
   2  -7 -12          9.89         11.76         1.83 o                         
   3  -7 -12         85.41         89.30         3.39 o                         
  -5  -6 -12          5.96          6.40         0.76 o                         
  -4  -6 -12         35.05         30.71         1.62 o                         
  -3  -6 -12        118.52        119.07         3.40 o                         
  -2  -6 -12        133.24        141.02         5.33 o                         
  -1  -6 -12        233.89        230.93        12.16 o                         
   0  -6 -12         16.55         18.04         1.18 o                         
   1  -6 -12         49.79         58.85         3.61 o                         
   2  -6 -12         38.98         46.21         3.22 o                         
   3  -6 -12         19.42         23.57         2.36 o                         
   4  -6 -12          2.19          3.29         1.15 o                         
  -6  -5 -12         18.45         18.32         1.02 o                         
  -5  -5 -12          5.31          4.73         0.80 o                         
  -4  -5 -12         26.35         28.53         2.39 o                         
  -3  -5 -12         94.48         93.74         2.44 o                         
  -2  -5 -12        210.78        211.84         3.45 o                         
  -1  -5 -12        466.65        476.37        20.20 o                         
   0  -5 -12        289.11        303.06         4.10 o                         
   1  -5 -12        117.08        123.93         5.08 o                         
   2  -5 -12        789.45        853.70        13.02 o                         
   3  -5 -12        125.14        131.90         5.27 o                         
   4  -5 -12        170.72        185.77         5.36 o                         
   5  -5 -12          7.87          7.21         1.17 o                         
  -6  -4 -12         14.14         11.94         0.75 o                         
  -5  -4 -12         65.98         61.57         1.92 o                         
  -4  -4 -12         11.25         15.61         1.26 o                         
  -3  -4 -12         12.98         15.70         1.56 o                         
  -2  -4 -12        758.91        780.08        12.56 o                         
  -1  -4 -12         81.46         87.66         1.87 o                         
   0  -4 -12        502.75        493.35         5.97 o                         
   1  -4 -12        378.94        389.95         5.55 o                         
   2  -4 -12          3.68          5.42         1.82 o                         
   3  -4 -12         67.12         60.18         3.84 o                         
   4  -4 -12          8.51          7.85         1.84 o                         
   5  -4 -12         45.51         49.29         1.79 o                         
  -6  -3 -12          5.88          5.29         0.91 o                         
  -5  -3 -12         28.17         24.82         1.14 o                         
  -4  -3 -12        116.86        113.43         2.75 o                         
  -3  -3 -12         87.79         83.01         2.39 o                         
  -2  -3 -12        384.43        387.45         6.51 o                         
  -1  -3 -12        490.13        472.98         7.62 o                         
   0  -3 -12         66.76         64.25         1.60 o                         
   1  -3 -12         73.91         81.02         2.64 o                         
   2  -3 -12          3.00          2.19         0.92 o                         
   3  -3 -12         69.60         73.58         4.21 o                         
   4  -3 -12         54.12         60.62         3.68 o                         
   5  -3 -12          6.36          6.82         1.06 o                         
  -6  -2 -12          5.01          5.21         0.97 o                         
  -5  -2 -12        117.56        113.84         2.42 o                         
  -4  -2 -12          9.79          9.12         0.91 o                         
  -3  -2 -12        254.22        251.90         7.13 o                         
  -2  -2 -12         12.13         10.48         1.33 o                         
  -1  -2 -12        347.00        368.48         6.36 o                         
   0  -2 -12        134.20        144.10         2.34 o                         
   1  -2 -12         62.64         63.71         2.02 o                         
   2  -2 -12         16.80         17.03         1.12 o                         
   3  -2 -12          4.76          5.06         1.92 o                         
   4  -2 -12        152.35        161.41         3.74 o                         
   5  -2 -12         19.53         18.57         1.41 o                         
   6  -2 -12          1.92          1.15         0.95 o                         
  -6  -1 -12         40.54         38.99         1.71 o                         
  -5  -1 -12        111.01        102.30         3.47 o                         
  -4  -1 -12         98.24         92.30         2.08 o                         
  -3  -1 -12         53.75         50.37         1.59 o                         
  -2  -1 -12         82.47         80.13         1.67 o                         
  -1  -1 -12          6.70          5.65         0.66 o                         
   0  -1 -12          5.60          5.51         0.66 o                         
   1  -1 -12         41.84         41.41         1.36 o                         
   2  -1 -12         52.47         54.31         1.83 o                         
   3  -1 -12         90.90         85.09         2.23 o                         
   4  -1 -12          5.18          4.42         1.06 o                         
   5  -1 -12         74.02         72.12         2.42 o                         
   6  -1 -12         36.43         32.66         1.95 o                         
  -6   0 -12          3.86          2.87         0.60 o                         
  -5   0 -12          7.45          7.57         0.82 o                         
  -4   0 -12          4.55          4.40         0.70 o                         
  -3   0 -12         11.03         12.57         1.16 o                         
  -2   0 -12         17.74         16.64         0.98 o                         
  -1   0 -12         80.65         73.72         1.58 o                         
   0   0 -12         24.87         20.65         0.87 o                         
   1   0 -12          5.44          4.92         0.76 o                         
   2   0 -12         83.13         88.63         2.38 o                         
   3   0 -12         39.48         37.41         1.67 o                         
   4   0 -12         10.10          7.98         1.55 o                         
   5   0 -12         88.62         79.55         2.48 o                         
   6   0 -12          1.85          1.40         0.91 o                         
  -5   1 -12          5.25          6.21         0.74 o                         
  -4   1 -12          5.68          6.00         0.88 o                         
  -3   1 -12          7.76          8.31         0.84 o                         
  -2   1 -12         17.69         17.27         1.04 o                         
  -1   1 -12          6.56          5.68         0.74 o                         
   0   1 -12        134.49        130.73         2.17 o                         
   1   1 -12        169.47        168.43         3.26 o                         
   2   1 -12        180.03        207.17         5.66 o                         
   3   1 -12         11.76         12.22         1.19 o                         
   4   1 -12         64.56         65.74         2.66 o                         
   5   1 -12        302.91        297.59         7.19 o                         
  -5   2 -12         24.68         22.79         1.53 o                         
  -4   2 -12          2.47          2.80         0.75 o                         
  -3   2 -12         24.05         26.00         1.35 o                         
  -2   2 -12        167.00        172.34         4.78 o                         
  -1   2 -12         28.66         29.86         1.13 o                         
   0   2 -12        454.64        458.42         7.12 o                         
   1   2 -12        268.12        265.82         5.33 o                         
   2   2 -12        945.44        943.35        29.32 o                         
   3   2 -12         89.28         95.53         3.59 o                         
   4   2 -12        136.44        151.83         3.92 o                         
   5   2 -12          0.50          0.16         1.31 o                         
  -5   3 -12          0.18          0.98         0.77 o                         
  -4   3 -12         16.83         16.45         1.18 o                         
  -3   3 -12         18.40         19.12         1.16 o                         
  -2   3 -12        125.11        129.77         2.44 o                         
  -1   3 -12         48.25         42.98         1.31 o                         
   0   3 -12        335.84        334.88         4.92 o                         
   1   3 -12        145.40        151.63         3.79 o                         
   2   3 -12         27.52         29.37         1.58 o                         
   3   3 -12        495.04        503.73         7.44 o                         
   4   3 -12        101.49        114.30         3.46 o                         
   5   3 -12         16.83         16.45         1.83 o                         
  -4   4 -12         15.86         14.17         2.11 o                         
  -3   4 -12         22.53         23.37         1.39 o                         
  -2   4 -12         11.25         12.57         1.12 o                         
  -1   4 -12          7.21          7.86         0.73 o                         
   0   4 -12         57.47         53.47         1.60 o                         
   1   4 -12         42.35         46.53         1.54 o                         
   2   4 -12          8.29          6.00         1.28 o                         
   3   4 -12         52.32         60.20         2.72 o                         
   4   4 -12        102.16         99.77         3.11 o                         
   5   4 -12          2.55          2.54         0.84 o                         
  -3   5 -12         10.22         14.90         1.63 o                         
  -2   5 -12         12.07         13.82         1.14 o                         
  -1   5 -12         27.25         26.39         1.22 o                         
   0   5 -12         53.44         52.96         1.51 o                         
   1   5 -12         12.19         12.91         1.06 o                         
   2   5 -12         32.66         35.00         1.93 o                         
   3   5 -12        140.45        147.02         3.72 o                         
   4   5 -12          3.98          4.09         0.99 o                         
   5   5 -12          3.59          3.18         0.99 o                         
  -2   6 -12          0.35          0.05         0.95 o                         
  -1   6 -12         16.03         14.55         1.88 o                         
   0   6 -12         21.31         21.62         1.22 o                         
   1   6 -12          0.69          1.81         0.73 o                         
   2   6 -12          7.05          7.13         1.00 o                         
   3   6 -12        110.53        111.04         4.09 o                         
   4   6 -12         11.04         14.18         1.05 o                         
  -3  -9 -11          5.22          4.08         1.03 o                         
  -2  -9 -11          4.38          3.71         1.06 o                         
  -1  -9 -11         14.14         11.35         1.23 o                         
   0  -9 -11         12.47         13.11         1.38 o                         
  -4  -8 -11         17.45         20.78         1.75 o                         
  -3  -8 -11         20.86         23.83         1.47 o                         
  -2  -8 -11         21.96         21.54         1.40 o                         
  -1  -8 -11         21.70         23.39         1.44 o                         
   0  -8 -11         17.84         22.24         2.17 o                         
   1  -8 -11          1.51          3.60         1.40 o                         
   2  -8 -11         11.27         12.65         1.63 o                         
  -5  -7 -11         21.29         22.92         1.81 o                         
  -4  -7 -11          1.50          1.55         1.28 o                         
  -3  -7 -11          2.78          5.03         1.15 o                         
  -2  -7 -11         83.61         86.01         2.85 o                         
  -1  -7 -11          5.85          8.60         1.18 o                         
   0  -7 -11        398.53        452.30         8.01 o                         
   1  -7 -11          3.23          6.07         1.76 o                         
   2  -7 -11         64.37         67.75         3.60 o                         
   3  -7 -11         14.78         15.07         1.88 o                         
  -6  -6 -11         14.03         13.14         0.88 o                         
  -5  -6 -11         78.39         76.59         1.91 o                         
  -4  -6 -11         63.52         57.50         2.21 o                         
  -3  -6 -11          9.21          7.88         1.30 o                         
  -2  -6 -11          2.21          2.35         0.78 o                         
  -1  -6 -11        340.74        355.38         7.80 o                         
   0  -6 -11        144.66        156.31         3.41 o                         
   2  -6 -11         36.48         40.54         3.27 o                         
   3  -6 -11         17.62         18.62         2.27 o                         
   4  -6 -11          2.87          3.49         1.25 o                         
  -6  -5 -11          9.40          9.74         0.75 o                         
  -5  -5 -11         11.98         12.40         1.04 o                         
  -4  -5 -11        250.40        230.68         4.89 o                         
  -3  -5 -11        166.33        175.84         3.27 o                         
  -2  -5 -11        111.31        103.02         2.42 o                         
  -1  -5 -11        572.93        588.27        11.53 o                         
   0  -5 -11        223.36        235.88         4.21 o                         
   1  -5 -11         28.58         29.81         2.82 o                         
   2  -5 -11        155.18        161.55         5.89 o                         
   3  -5 -11         35.84         36.00         3.11 o                         
   4  -5 -11        253.29        259.46         6.52 o                         
   5  -5 -11          6.94          5.69         1.11 o                         
  -6  -4 -11          2.49          2.42         0.79 o                         
  -5  -4 -11         40.65         36.71         1.58 o                         
  -4  -4 -11         12.78         14.77         1.26 o                         
  -3  -4 -11        105.14        100.78         3.13 o                         
  -2  -4 -11         44.74         45.41         1.71 o                         
  -1  -4 -11         35.45         35.06         1.22 o                         
   0  -4 -11        572.12        581.95         5.30 o                         
   1  -4 -11          3.09          4.51         1.01 o                         
   2  -4 -11        454.68        476.55         9.61 o                         
   3  -4 -11         84.19         82.31         4.42 o                         
   4  -4 -11         80.34         89.37         4.23 o                         
   5  -4 -11         41.75         39.90         2.42 o                         
  -6  -3 -11         26.30         25.38         2.08 o                         
  -5  -3 -11        133.92        118.70         2.37 o                         
  -4  -3 -11         12.77         13.55         0.99 o                         
  -3  -3 -11         20.66         19.55         1.57 o                         
  -2  -3 -11        247.11        236.71         3.60 o                         
  -1  -3 -11         43.88         42.89         1.30 o                         
   0  -3 -11         33.53         34.89         1.17 o                         
   1  -3 -11         12.68         12.17         0.95 o                         
   2  -3 -11          7.85          7.90         1.79 o                         
   3  -3 -11         34.43         32.74         2.99 o                         
   4  -3 -11          6.40          7.11         1.91 o                         
   5  -3 -11          6.21          7.85         1.15 o                         
   6  -3 -11         11.03         10.86         1.46 o                         
  -6  -2 -11         37.07         37.33         2.00 o                         
  -5  -2 -11         27.36         26.79         1.37 o                         
  -4  -2 -11         38.23         35.37         1.43 o                         
  -3  -2 -11        145.14        141.61         6.09 o                         
  -2  -2 -11        349.86        371.12         5.46 o                         
  -1  -2 -11        455.81        489.50         3.99 o                         
   0  -2 -11         93.99         90.31         1.77 o                         
   1  -2 -11         46.94         47.61         1.30 o                         
   2  -2 -11          2.92          3.72         0.95 o                         
   3  -2 -11         33.70         34.70         2.95 o                         
   4  -2 -11         26.10         28.77         2.77 o                         
   5  -2 -11          1.02          1.39         0.97 o                         
   6  -2 -11         21.17         21.19         1.93 o                         
  -6  -1 -11         29.88         28.71         1.28 o                         
  -5  -1 -11         30.51         28.16         1.16 o                         
  -4  -1 -11         32.86         36.48         1.29 o                         
  -3  -1 -11        213.63        222.56         3.04 o                         
  -2  -1 -11         27.34         27.18         1.03 o                         
  -1  -1 -11         62.61         64.32         1.60 o                         
   0  -1 -11        169.82        171.50         2.13 o                         
   1  -1 -11         24.37         22.54         1.01 o                         
   2  -1 -11         28.73         31.32         1.40 o                         
   3  -1 -11         93.08         91.61         2.07 o                         
   4  -1 -11        104.18        108.53         5.16 o                         
   5  -1 -11        142.61        142.29         4.94 o                         
   6  -1 -11          6.44          5.81         1.38 o                         
  -6   0 -11          8.63          8.65         0.87 o                         
  -5   0 -11         39.39         41.29         1.23 o                         
  -4   0 -11          8.97          8.74         0.77 o                         
  -3   0 -11         12.09         14.18         0.95 o                         
  -2   0 -11         91.35         98.32         2.06 o                         
  -1   0 -11        100.13         95.18         1.54 o                         
   0   0 -11         55.63         51.12         1.16 o                         
   1   0 -11         50.63         46.19         1.77 o                         
   2   0 -11        105.92        118.34         2.58 o                         
   3   0 -11         50.29         50.71         1.47 o                         
   4   0 -11          9.57          7.67         1.20 o                         
   5   0 -11        253.39        258.10         4.86 o                         
   6   0 -11         25.49         24.34         2.06 o                         
  -6   1 -11         22.18         20.85         1.38 o                         
  -5   1 -11         38.01         37.68         1.97 o                         
  -4   1 -11         44.41         45.68         1.66 o                         
  -3   1 -11         67.74         66.63         1.66 o                         
  -2   1 -11         20.57         20.03         1.03 o                         
  -1   1 -11         24.52         27.02         1.06 o                         
   0   1 -11        145.22        139.82         3.31 o                         
   1   1 -11        272.70        305.86         5.67 o                         
   2   1 -11          2.78          1.94         0.67 o                         
   3   1 -11         60.02         64.23         2.12 o                         
   4   1 -11        629.37        620.04        14.51 o                         
   5   1 -11        119.81        124.20         3.19 o                         
   6   1 -11          2.80          1.96         1.11 o                         
  -6   2 -11         24.65         21.36         2.65 o                         
  -5   2 -11         20.66         19.87         2.10 o                         
  -4   2 -11         44.44         49.83         1.47 o                         
  -3   2 -11         30.21         28.75         1.26 o                         
  -2   2 -11         45.31         44.41         1.64 o                         
  -1   2 -11        137.68        136.86         2.33 o                         
   0   2 -11         24.43         22.78         1.09 o                         
   1   2 -11         83.55         88.14         1.69 o                         
   2   2 -11        390.62        384.04         9.33 o                         
   3   2 -11        343.89        360.97         9.99 o                         
   4   2 -11       1689.65       1771.20        13.09 o                         
   5   2 -11        223.59        223.70         4.28 o                         
   6   2 -11        199.80        192.80         4.23 o                         
  -5   3 -11          2.21          2.73         0.94 o                         
  -4   3 -11          2.51          4.25         0.96 o                         
  -3   3 -11         96.52         93.70         2.51 o                         
  -2   3 -11        203.61        211.99         6.56 o                         
  -1   3 -11         25.87         25.58         1.07 o                         
   0   3 -11       1064.11       1101.57        16.07 o                         
   1   3 -11        156.07        158.97         3.58 o                         
   2   3 -11        773.67        776.39        23.25 o                         
   3   3 -11        206.14        222.40         5.00 o                         
   4   3 -11        369.71        384.39         6.28 o                         
   5   3 -11         42.65         47.91         2.10 o                         
  -4   4 -11         19.46         18.18         1.77 o                         
  -3   4 -11         48.27         45.03         2.32 o                         
  -2   4 -11          4.86          5.01         1.09 o                         
  -1   4 -11         43.29         37.79         1.32 o                         
   0   4 -11        107.96        114.71         2.24 o                         
   1   4 -11         31.64         34.92         1.39 o                         
   2   4 -11         71.43         75.68         2.59 o                         
   3   4 -11        258.08        266.78        12.43 o                         
   4   4 -11        106.60        106.93         3.38 o                         
   5   4 -11          6.84          5.60         1.03 o                         
  -4   5 -11         36.59         28.96         1.46 o                         
  -3   5 -11         53.24         56.31         7.17 o                         
  -2   5 -11          7.89          7.46         1.35 o                         
  -1   5 -11        220.79        206.06         4.52 o                         
   0   5 -11         36.00         32.97         1.16 o                         
   1   5 -11        149.99        135.43         2.76 o                         
   2   5 -11         94.09         95.85         5.22 o                         
   3   5 -11          3.84          5.38         1.26 o                         
   4   5 -11         14.32         16.52         1.50 o                         
   5   5 -11         10.64          9.06         0.99 o                         
  -2   6 -11         15.09         14.60         1.00 o                         
  -1   6 -11         10.20          8.65         1.11 o                         
   0   6 -11         28.36         27.96         1.18 o                         
   1   6 -11          3.69          3.47         0.77 o                         
   2   6 -11         42.24         43.04         1.68 o                         
   3   6 -11         25.64         32.52         2.67 o                         
   4   6 -11          0.62          0.97         0.95 o                         
   0   7 -11         25.20         23.67         1.46 o                         
   1   7 -11          0.12          0.06         0.74 o                         
   2   7 -11          2.96          5.45         1.09 o                         
   3   7 -11         10.05          7.91         1.24 o                         
  -3  -9 -10          9.40          8.57         0.83 o                         
  -2  -9 -10          3.39          3.49         1.17 o                         
  -1  -9 -10          0.24          0.98         0.67 o                         
   0  -9 -10         35.06         35.66         2.14 o                         
   1  -9 -10        147.64        148.53         3.84 o                         
  -5  -8 -10         10.11          9.06         0.81 o                         
  -4  -8 -10         58.86         54.46         2.75 o                         
  -3  -8 -10         73.28         70.07         2.87 o                         
  -2  -8 -10         61.30         54.65         2.88 o                         
  -1  -8 -10         74.47         75.44         3.55 o                         
   0  -8 -10        115.86        109.31         3.68 o                         
   2  -8 -10         10.09         11.78         1.71 o                         
   3  -8 -10          5.53          7.82         1.16 o                         
  -5  -7 -10          7.91          7.33         1.37 o                         
  -4  -7 -10          3.21          3.43         1.52 o                         
  -3  -7 -10        112.40        110.66         3.24 o                         
  -2  -7 -10         21.48         22.26         1.68 o                         
  -1  -7 -10         57.50         63.93         2.37 o                         
   0  -7 -10        526.04        573.40         9.23 o                         
   2  -7 -10         19.51         23.48         2.56 o                         
   3  -7 -10         12.37         15.58         1.98 o                         
   4  -7 -10          7.23          8.10         1.16 o                         
  -6  -6 -10          7.82          9.16         0.77 o                         
  -5  -6 -10          9.04          7.97         0.90 o                         
  -4  -6 -10         41.36         34.43         1.53 o                         
  -3  -6 -10         76.80         76.03         2.84 o                         
  -2  -6 -10        230.20        251.03         4.89 o                         
  -1  -6 -10        178.39        190.01         4.20 o                         
   0  -6 -10          0.22          0.99         0.84 o                         
   3  -6 -10         31.21         33.13         2.83 o                         
   4  -6 -10          6.11          7.69         1.54 o                         
  -6  -5 -10         22.75         23.76         1.78 o                         
  -5  -5 -10        101.06        101.25         2.43 o                         
  -4  -5 -10         59.38         50.26         2.27 o                         
  -3  -5 -10         42.58         44.49         1.74 o                         
  -2  -5 -10        172.66        171.00         5.26 o                         
  -1  -5 -10         96.52         98.25         2.93 o                         
   0  -5 -10         17.98         18.56         1.40 o                         
   3  -5 -10         28.93         36.12         3.17 o                         
   4  -5 -10         14.03         13.83         2.04 o                         
   5  -5 -10         42.35         42.41         2.21 o                         
  -7  -4 -10          2.74          1.80         0.96 o                         
  -6  -4 -10         16.46         13.78         1.44 o                         
  -5  -4 -10         13.72         13.44         0.96 o                         
  -4  -4 -10         37.65         41.81         1.75 o                         
  -3  -4 -10        118.88        114.45         4.38 o                         
  -2  -4 -10         52.32         57.78         1.81 o                         
  -1  -4 -10        113.99        113.11         1.96 o                         
   0  -4 -10        229.15        238.15         3.98 o                         
   1  -4 -10        216.91        229.50         5.10 o                         
   2  -4 -10        471.99        473.90         9.48 o                         
   3  -4 -10          6.08          4.89         1.89 o                         
   4  -4 -10        193.67        209.99         6.32 o                         
   5  -4 -10          5.53          5.51         1.39 o                         
   6  -4 -10         69.50         64.07         2.72 o                         
  -7  -3 -10          3.57          3.84         0.78 o                         
  -6  -3 -10         34.81         32.66         1.82 o                         
  -5  -3 -10          2.07          3.27         0.73 o                         
  -4  -3 -10         66.64         63.97         1.76 o                         
  -3  -3 -10        100.61        105.31         6.37 o                         
  -2  -3 -10        140.97        142.75         4.00 o                         
  -1  -3 -10         55.71         52.43         1.34 o                         
   0  -3 -10        138.28        143.50         2.05 o                         
   1  -3 -10        529.01        529.06         5.25 o                         
   2  -3 -10         24.23         25.46         2.37 o                         
   3  -3 -10         38.55         36.51         2.92 o                         
   4  -3 -10         14.03         12.43         2.12 o                         
   5  -3 -10          9.82         10.83         1.78 o                         
   6  -3 -10         70.93         73.45         3.28 o                         
  -7  -2 -10          5.01          4.48         0.80 o                         
  -6  -2 -10         29.07         27.28         1.75 o                         
  -5  -2 -10         14.55         12.64         0.84 o                         
  -4  -2 -10         20.68         22.14         1.04 o                         
  -3  -2 -10         13.97         15.33         1.27 o                         
  -2  -2 -10         80.49         87.33         2.61 o                         
  -1  -2 -10        126.59        124.12         2.11 o                         
   0  -2 -10        117.84        138.66         3.05 o                         
   1  -2 -10        514.78        559.76         3.87 o                         
   2  -2 -10          0.72          0.87         0.76 o                         
   3  -2 -10         31.11         29.56         2.63 o                         
   4  -2 -10         16.56         16.88         2.27 o                         
   5  -2 -10          9.96         10.61         1.30 o                         
   6  -2 -10         35.97         36.78         2.58 o                         
  -7  -1 -10         12.19         13.20         1.57 o                         
  -6  -1 -10         48.52         44.93         1.45 o                         
  -5  -1 -10         35.36         37.24         1.22 o                         
  -4  -1 -10        269.53        268.07         4.34 o                         
  -3  -1 -10        508.80        514.93         4.52 o                         
  -2  -1 -10        287.61        299.74         4.61 o                         
  -1  -1 -10        544.15        564.49         6.35 o                         
   0  -1 -10        340.95        338.68         2.96 o                         
   1  -1 -10        313.16        329.36         3.85 o                         
   2  -1 -10        306.46        354.70         6.25 o                         
   3  -1 -10          5.14          4.08         0.76 o                         
   4  -1 -10        101.72        100.33         3.06 o                         
   5  -1 -10        162.13        157.41         3.76 o                         
   6  -1 -10         13.98         16.45         2.03 o                         
   7  -1 -10         38.04         37.44         1.99 o                         
  -6   0 -10          3.74          4.43         0.83 o                         
  -5   0 -10         54.56         53.61         1.54 o                         
  -4   0 -10         21.38         22.25         0.90 o                         
  -3   0 -10         15.51         16.46         0.79 o                         
  -2   0 -10         58.64         53.24         1.52 o                         
  -1   0 -10         63.53         58.53         1.14 o                         
   0   0 -10         64.49         55.48         1.12 o                         
   1   0 -10         21.90         19.19         0.89 o                         
   2   0 -10          0.77          1.35         0.70 o                         
   3   0 -10         83.26         92.36         1.98 o                         
   4   0 -10         59.15         55.07         3.61 o                         
   5   0 -10        186.53        190.10         4.11 o                         
   6   0 -10         15.61         14.96         1.97 o                         
   7   0 -10         16.90         14.65         1.47 o                         
  -6   1 -10         10.99         11.82         1.46 o                         
  -5   1 -10         30.97         33.53         1.89 o                         
  -4   1 -10         37.63         42.34         1.32 o                         
  -3   1 -10         26.05         27.13         1.02 o                         
  -2   1 -10         30.02         29.66         1.10 o                         
  -1   1 -10        210.04        203.00         2.41 o                         
   0   1 -10        162.33        159.18         3.29 o                         
   1   1 -10       1450.66       1486.37        26.86 o                         
   2   1 -10         45.53         45.89         1.49 o                         
   3   1 -10        316.46        330.38         9.61 o                         
   4   1 -10        155.05        153.64         2.93 o                         
   5   1 -10         47.67         44.15         2.12 o                         
   6   1 -10         90.87         92.79         3.82 o                         
   7   1 -10         20.90         20.65         1.57 o                         
  -6   2 -10         18.11         16.45         1.31 o                         
  -5   2 -10         22.35         19.89         1.95 o                         
  -4   2 -10         22.68         26.09         1.06 o                         
  -3   2 -10          7.70          9.34         0.90 o                         
  -2   2 -10         12.29         13.52         0.90 o                         
  -1   2 -10         17.96         19.50         0.87 o                         
   0   2 -10          0.38          0.92         0.59 o                         
   1   2 -10         43.10         51.66         1.28 o                         
   2   2 -10         67.07         66.09         1.55 o                         
   3   2 -10         49.84         53.98         2.01 o                         
   4   2 -10         80.51         80.68         2.22 o                         
   5   2 -10        122.67        126.43         2.63 o                         
   6   2 -10        181.17        183.98         4.96 o                         
  -5   3 -10         29.47         33.79         1.81 o                         
  -4   3 -10         25.76         29.42         1.38 o                         
  -3   3 -10         90.67         89.11         3.49 o                         
  -2   3 -10         29.61         29.26         1.15 o                         
  -1   3 -10         16.19         19.93         0.94 o                         
   0   3 -10         15.74         19.57         0.95 o                         
   1   3 -10         10.37         11.54         0.91 o                         
   2   3 -10        801.80        800.40        20.17 o                         
   3   3 -10        164.62        186.49         3.71 o                         
   4   3 -10        575.73        612.01        20.77 o                         
   5   3 -10         11.33          9.66         0.97 o                         
   6   3 -10        117.48        111.14         3.48 o                         
  -5   4 -10         15.61         13.37         1.59 o                         
  -4   4 -10         16.39         19.04         3.98 o                         
  -3   4 -10         13.10         13.35         2.46 o                         
  -2   4 -10         24.86         23.87         1.42 o                         
  -1   4 -10          9.32          7.05         0.79 o                         
   0   4 -10        220.66        215.62         4.69 o                         
   1   4 -10         50.60         50.07         1.56 o                         
   2   4 -10         28.40         28.36         1.55 o                         
   3   4 -10        316.12        320.17         9.77 o                         
   4   4 -10         21.54         23.28         1.86 o                         
   5   4 -10          8.04          8.41         1.19 o                         
  -4   5 -10         16.50         14.11         1.16 o                         
  -3   5 -10         10.78         12.14         1.13 o                         
  -2   5 -10         24.87         28.48         3.32 o                         
  -1   5 -10         16.28         16.50         0.85 o                         
   0   5 -10         38.25         30.22         1.15 o                         
   1   5 -10        116.37        114.08         2.25 o                         
   2   5 -10          1.71          2.09         0.84 o                         
   3   5 -10         68.15         60.62         2.75 o                         
   4   5 -10          5.98          6.24         1.25 o                         
   5   5 -10          4.59          6.28         1.01 o                         
  -3   6 -10         33.81         33.21         2.01 o                         
  -2   6 -10          9.11          8.62         0.98 o                         
  -1   6 -10        188.98        183.94         5.46 o                         
   0   6 -10          7.10          5.80         0.99 o                         
   1   6 -10         17.75         16.07         1.14 o                         
   2   6 -10          9.51          9.26         1.10 o                         
   3   6 -10         41.36         41.31         3.14 o                         
   4   6 -10          3.83          4.74         1.01 o                         
   5   6 -10          0.45          1.05         1.01 o                         
  -1   7 -10         28.35         31.41         2.20 o                         
   0   7 -10          8.56         12.33         0.99 o                         
   1   7 -10          1.53          1.93         0.67 o                         
   2   7 -10          6.04          5.56         0.81 o                         
   3   7 -10          6.53          6.77         0.98 o                         
   4   7 -10         21.66         23.21         1.63 o                         
  -4  -9  -9          4.47          5.24         1.00 o                         
  -3  -9  -9          2.05          1.36         0.65 o                         
  -2  -9  -9         16.43         17.24         1.77 o                         
  -1  -9  -9          3.79          2.69         1.15 o                         
  -5  -8  -9          0.74          1.24         0.64 o                         
  -4  -8  -9         29.60         25.49         2.12 o                         
  -3  -8  -9          6.16          4.80         1.03 o                         
  -2  -8  -9         12.61         13.71         1.33 o                         
  -1  -8  -9        277.77        261.67         6.51 o                         
   0  -8  -9        121.68        126.24         4.20 o                         
   3  -8  -9          0.20          0.58         1.00 o                         
  -6  -7  -9         22.02         25.98         1.65 o                         
  -5  -7  -9          6.32          7.21         1.44 o                         
  -4  -7  -9         65.12         59.99         2.41 o                         
  -3  -7  -9         42.84         45.34         2.76 o                         
  -2  -7  -9         73.60         71.69         2.71 o                         
  -1  -7  -9        411.38        451.15        14.21 o                         
   0  -7  -9         62.16         68.68         3.51 o                         
   3  -7  -9         23.05         29.84         2.56 o                         
   4  -7  -9          2.74          2.60         0.99 o                         
  -6  -6  -9         10.54          8.87         0.75 o                         
  -5  -6  -9         19.54         19.07         1.20 o                         
  -4  -6  -9         10.39         15.61         1.19 o                         
  -3  -6  -9          8.32          5.93         1.25 o                         
  -2  -6  -9         47.16         46.74         2.30 o                         
  -1  -6  -9        163.23        173.24         3.89 o                         
   0  -6  -9         45.50         46.23         1.93 o                         
   3  -6  -9          2.54          5.06         1.68 o                         
   4  -6  -9         10.17         10.88         1.73 o                         
  -7  -5  -9         29.38         33.21         1.92 o                         
  -6  -5  -9         30.71         35.37         1.98 o                         
  -5  -5  -9         16.93         15.96         1.18 o                         
  -4  -5  -9         39.69         46.25         2.23 o                         
  -3  -5  -9         36.08         39.49         1.97 o                         
  -2  -5  -9        137.82        140.37         2.66 o                         
  -1  -5  -9        313.79        325.84         5.02 o                         
   0  -5  -9          2.35          2.17         0.85 o                         
   1  -5  -9         98.76         94.03         3.51 o                         
   3  -5  -9          1.49          1.78         1.58 o                         
   4  -5  -9         25.65         23.56         2.41 o                         
   5  -5  -9          2.32          1.88         1.05 o                         
  -7  -4  -9         19.89         20.90         1.37 o                         
  -6  -4  -9         47.85         50.44         1.43 o                         
  -5  -4  -9          5.73          6.00         0.79 o                         
  -4  -4  -9         14.84         15.85         1.02 o                         
  -3  -4  -9         71.82         72.63         3.49 o                         
  -2  -4  -9         46.84         44.87         1.55 o                         
  -1  -4  -9         27.49         27.74         1.17 o                         
   0  -4  -9        447.62        457.77         6.45 o                         
   1  -4  -9         50.15         52.35         1.72 o                         
   3  -4  -9          2.90          4.89         1.76 o                         
   4  -4  -9        591.66        654.84        11.03 o                         
   5  -4  -9         20.15         17.07         1.94 o                         
   6  -4  -9        107.45        111.97         3.81 o                         
  -7  -3  -9          4.51          5.08         0.89 o                         
  -6  -3  -9         31.29         29.40         1.86 o                         
  -5  -3  -9         48.70         47.12         1.40 o                         
  -4  -3  -9         45.10         46.37         1.36 o                         
  -3  -3  -9        219.70        210.39         5.93 o                         
  -2  -3  -9         12.76         10.77         0.92 o                         
  -1  -3  -9         36.69         38.57         1.16 o                         
   0  -3  -9         20.26         25.66         1.22 o                         
   1  -3  -9         68.76         78.47         1.97 o                         
   2  -3  -9        118.26        115.39         4.40 o                         
   3  -3  -9        334.78        342.65         7.88 o                         
   4  -3  -9         56.63         57.57         3.50 o                         
   5  -3  -9         52.54         44.25         2.82 o                         
   6  -3  -9         30.67         30.94         2.48 o                         
  -7  -2  -9         86.13         94.72         3.06 o                         
  -6  -2  -9         26.02         27.46         1.43 o                         
  -5  -2  -9         80.65         78.68         1.55 o                         
  -4  -2  -9         20.20         19.99         0.83 o                         
  -3  -2  -9         78.13         79.78         1.57 o                         
  -2  -2  -9        139.45        132.80         3.80 o                         
  -1  -2  -9        129.28        130.43         2.19 o                         
   0  -2  -9        438.78        414.79         3.02 o                         
   1  -2  -9         11.17         17.50         1.13 o                         
   2  -2  -9        120.22        117.55         2.82 o                         
   3  -2  -9        238.99        245.41         6.37 o                         
   4  -2  -9         38.23         38.70         2.90 o                         
   5  -2  -9        117.09        119.35         4.47 o                         
   6  -2  -9          6.54          5.71         1.70 o                         
   7  -2  -9          0.48          0.44         0.97 o                         
  -7  -1  -9         24.31         26.59         1.82 o                         
  -6  -1  -9         10.57         12.19         0.89 o                         
  -5  -1  -9         23.60         23.43         1.01 o                         
  -4  -1  -9        164.82        168.17         2.19 o                         
  -3  -1  -9         23.24         19.47         0.76 o                         
  -2  -1  -9         57.04         56.49         1.09 o                         
  -1  -1  -9        940.87        983.12         8.75 o                         
   0  -1  -9        519.56        546.77         4.62 o                         
   1  -1  -9        256.32        243.50         5.84 o                         
   2  -1  -9        506.86        564.30         4.61 o                         
   3  -1  -9        128.35        125.61         4.35 o                         
   4  -1  -9        348.71        349.04         7.69 o                         
   5  -1  -9         85.89         91.40         2.98 o                         
   6  -1  -9         27.03         29.85         2.63 o                         
   7  -1  -9          2.24          1.98         1.09 o                         
  -7   0  -9          4.16          3.69         0.82 o                         
  -6   0  -9          7.09          8.36         0.89 o                         
  -5   0  -9          3.85          4.86         0.78 o                         
  -4   0  -9         14.49         15.01         0.83 o                         
  -3   0  -9        157.19        163.43         1.92 o                         
  -2   0  -9        238.47        243.61         7.67 o                         
  -1   0  -9         34.62         33.96         0.85 o                         
   0   0  -9         95.52         92.62         1.26 o                         
   1   0  -9        141.43        153.31         3.21 o                         
   2   0  -9        114.94        126.03         1.89 o                         
   3   0  -9         24.83         27.99         1.08 o                         
   4   0  -9        294.24        303.55         4.98 o                         
   5   0  -9         35.66         37.66         1.99 o                         
   6   0  -9         13.44         11.75         1.95 o                         
   7   0  -9          9.79          8.60         1.44 o                         
  -6   1  -9         72.74         76.50         1.66 o                         
  -5   1  -9         28.29         27.73         1.07 o                         
  -4   1  -9         19.09         17.90         0.88 o                         
  -3   1  -9         91.49        102.14         2.32 o                         
  -2   1  -9        139.41        140.82         2.18 o                         
  -1   1  -9         28.26         26.30         0.85 o                         
   0   1  -9        127.59        138.04         2.89 o                         
   1   1  -9         51.91         57.36         1.22 o                         
   2   1  -9         11.56         10.24         0.80 o                         
   3   1  -9        373.17        382.78        13.52 o                         
   4   1  -9        163.45        153.51         2.88 o                         
   5   1  -9         13.93         14.48         1.43 o                         
   6   1  -9         32.04         31.63         2.61 o                         
   7   1  -9         26.19         25.37         1.96 o                         
  -6   2  -9         67.09         69.67         1.86 o                         
  -5   2  -9         28.29         29.13         1.22 o                         
  -4   2  -9        261.28        274.83         2.91 o                         
  -3   2  -9         13.15         13.71         0.76 o                         
  -2   2  -9         17.92         19.54         0.84 o                         
  -1   2  -9          0.80          1.23         0.45 o                         
   0   2  -9        108.36        111.22         1.69 o                         
   1   2  -9         20.01         16.40         0.97 o                         
   2   2  -9          6.18          5.31         0.64 o                         
   3   2  -9        146.78        152.88         3.52 o                         
   4   2  -9        191.81        196.34         3.36 o                         
   5   2  -9         12.23         12.68         1.10 o                         
   6   2  -9         39.38         35.94         2.68 o                         
   7   2  -9         68.43         63.33         2.69 o                         
  -6   3  -9         77.06         78.77         4.27 o                         
  -5   3  -9          5.52          6.80         1.24 o                         
  -4   3  -9         65.50         76.58         2.72 o                         
  -3   3  -9        134.63        128.09         2.00 o                         
  -2   3  -9         10.24         10.53         0.67 o                         
  -1   3  -9          8.96         10.01         0.66 o                         
   0   3  -9        235.53        227.75         2.60 o                         
   1   3  -9        176.28        177.03         5.30 o                         
   2   3  -9          4.04          3.60         0.75 o                         
   3   3  -9         33.09         33.83         1.34 o                         
   4   3  -9        392.22        409.26         8.71 o                         
   5   3  -9         75.83         76.54         2.21 o                         
   6   3  -9        340.74        355.80         7.04 o                         
   7   3  -9         19.15         16.85         1.38 o                         
  -5   4  -9         12.28         15.77         1.87 o                         
  -4   4  -9         17.45         17.54         1.24 o                         
  -3   4  -9        131.32        135.57         5.12 o                         
  -2   4  -9          3.18          3.52         0.66 o                         
  -1   4  -9        107.11        107.50         1.86 o                         
   0   4  -9         27.97         27.82         1.09 o                         
   1   4  -9          6.40          6.42         0.79 o                         
   2   4  -9        132.12        138.54         3.91 o                         
   3   4  -9         27.75         30.23         2.73 o                         
   4   4  -9         10.71          9.29         1.07 o                         
   5   4  -9          4.07          5.82         0.92 o                         
   6   4  -9          1.69          2.28         1.06 o                         
  -4   5  -9          4.70          5.51         1.04 o                         
  -3   5  -9         23.48         26.41         1.20 o                         
  -2   5  -9         18.18         17.52         1.27 o                         
  -1   5  -9         16.74         13.98         0.93 o                         
   0   5  -9          7.32          5.59         0.71 o                         
   1   5  -9         22.58         24.47         1.31 o                         
   2   5  -9        199.87        169.12         4.33 o                         
   3   5  -9        120.98        108.72         2.74 o                         
   4   5  -9         17.64         17.66         1.69 o                         
   5   5  -9          0.64          1.01         0.65 o                         
   6   5  -9          4.80          4.40         1.04 o                         
  -3   6  -9         12.02         12.60         0.93 o                         
  -2   6  -9         10.77         10.97         1.09 o                         
  -1   6  -9         36.01         35.83         1.66 o                         
   0   6  -9         24.93         22.25         1.40 o                         
   1   6  -9         36.23         25.83         1.84 o                         
   2   6  -9         10.87          9.10         1.32 o                         
   3   6  -9          4.42          4.04         1.09 o                         
   4   6  -9         25.81         27.34         2.35 o                         
   5   6  -9          7.93          7.91         1.30 o                         
  -2   7  -9          8.55          7.09         0.93 o                         
  -1   7  -9          1.32          2.08         0.86 o                         
   0   7  -9          0.13          0.04         0.76 o                         
   1   7  -9          5.68          6.08         1.04 o                         
   2   7  -9         14.27         14.21         1.13 o                         
   3   7  -9         11.65         15.54         1.23 o                         
   4   7  -9         15.37         20.44         1.77 o                         
   0   8  -9          8.59         11.68         1.46 o                         
   1   8  -9          5.86          6.99         0.92 o                         
   2   8  -9          9.70          9.30         0.94 o                         
  -4  -9  -8          0.67          0.87         0.62 o                         
  -3  -9  -8         69.85         62.12         1.93 o                         
  -2  -9  -8          6.26          3.79         1.38 o                         
  -1  -9  -8         15.24         14.50         1.76 o                         
   0  -9  -8        148.55        153.20         3.77 o                         
   2  -9  -8         37.49         44.17         2.17 o                         
  -5  -8  -8          0.37          0.81         0.67 o                         
  -4  -8  -8         37.19         36.77         1.80 o                         
  -3  -8  -8          0.11          0.77         0.94 o                         
  -2  -8  -8         13.17         12.25         1.33 o                         
  -1  -8  -8         10.68         11.55         1.96 o                         
   0  -8  -8         56.91         62.23         3.17 o                         
   3  -8  -8         26.86         26.75         1.95 o                         
  -6  -7  -8          1.69          1.98         0.95 o                         
  -5  -7  -8          9.29          7.80         0.95 o                         
  -4  -7  -8          9.88         10.09         1.31 o                         
  -3  -7  -8         47.27         46.08         2.26 o                         
  -2  -7  -8         23.88         20.38         1.68 o                         
  -1  -7  -8        143.44        156.78         3.63 o                         
   0  -7  -8         45.10         38.60         2.85 o                         
   3  -7  -8         22.77         22.62         2.36 o                         
   4  -7  -8          2.82          2.95         1.03 o                         
  -6  -6  -8         16.53         14.75         0.90 o                         
  -5  -6  -8          3.99          3.89         0.82 o                         
  -4  -6  -8          9.53          8.35         0.99 o                         
  -3  -6  -8          9.34          8.87         1.13 o                         
  -2  -6  -8         87.64         91.49         3.00 o                         
  -1  -6  -8          0.29          0.86         0.87 o                         
   0  -6  -8         11.80         13.44         1.22 o                         
   1  -6  -8        106.31        110.27         4.01 o                         
   4  -6  -8         24.58         22.93         2.22 o                         
  -7  -5  -8         67.17         67.82         4.95 o                         
  -6  -5  -8         33.32         34.41         1.15 o                         
  -5  -5  -8         82.25         81.43         1.91 o                         
  -4  -5  -8         25.47         27.64         1.78 o                         
  -3  -5  -8        133.68        141.22         3.54 o                         
  -2  -5  -8         90.82        105.64         2.25 o                         
  -1  -5  -8        158.87        166.19         3.50 o                         
   0  -5  -8        201.60        201.45         3.78 o                         
   1  -5  -8         36.63         33.50         2.24 o                         
   4  -5  -8          8.54         10.59         1.92 o                         
   6  -5  -8         32.10         34.16         2.03 o                         
  -7  -4  -8        160.76        160.91         7.55 o                         
  -6  -4  -8          9.36          9.22         0.96 o                         
  -5  -4  -8         76.42         79.72         1.93 o                         
  -4  -4  -8         96.19         98.38         2.06 o                         
  -3  -4  -8         44.48         43.75         2.66 o                         
  -2  -4  -8         67.32         63.64         2.16 o                         
  -1  -4  -8          3.64          4.51         0.90 o                         
   0  -4  -8         58.90         64.08         1.95 o                         
   1  -4  -8         12.70         11.26         1.35 o                         
   4  -4  -8        181.40        205.71         6.13 o                         
   5  -4  -8          1.67          0.46         1.21 o                         
  -7  -3  -8         15.44         14.36         1.25 o                         
  -6  -3  -8         29.23         29.11         1.33 o                         
  -5  -3  -8         43.99         43.17         1.32 o                         
  -4  -3  -8         93.48         93.89         2.03 o                         
  -3  -3  -8          2.62          3.22         0.56 o                         
  -2  -3  -8         85.30         83.61         1.75 o                         
  -1  -3  -8         99.48         88.75         1.72 o                         
   0  -3  -8        129.55        139.16         2.34 o                         
   1  -3  -8        121.50        120.96         2.11 o                         
   3  -3  -8         42.14         41.19         2.85 o                         
   4  -3  -8         41.25         43.16         2.95 o                         
   5  -3  -8        630.67        621.69         9.59 o                         
  -7  -2  -8         16.74         19.01         1.11 o                         
  -6  -2  -8         26.18         24.47         1.08 o                         
  -5  -2  -8         61.87         64.09         1.39 o                         
  -4  -2  -8         25.71         23.97         0.84 o                         
  -3  -2  -8         42.38         42.84         0.97 o                         
  -2  -2  -8         88.40         85.82         1.47 o                         
  -1  -2  -8        399.08        425.40         3.35 o                         
   0  -2  -8        676.45        643.76         5.41 o                         
   1  -2  -8        609.32        628.45        21.36 o                         
   2  -2  -8        250.66        272.18         5.82 o                         
   3  -2  -8          2.58          2.51         1.33 o                         
   4  -2  -8         42.50         39.48         2.84 o                         
   5  -2  -8        479.85        499.07         8.71 o                         
   6  -2  -8         10.53         13.50         2.14 o                         
  -7  -1  -8          8.12          8.33         0.72 o                         
  -6  -1  -8         79.98         86.40         1.85 o                         
  -5  -1  -8         43.40         44.35         1.27 o                         
  -4  -1  -8         93.89         90.86         1.58 o                         
  -3  -1  -8          9.94         10.73         0.60 o                         
  -2  -1  -8        805.24        814.37        13.71 o                         
  -1  -1  -8        507.77        518.78         4.38 o                         
   0  -1  -8        580.82        580.81         6.18 o                         
   1  -1  -8       4177.85       4411.48        77.13 o                         
   2  -1  -8        470.15        469.08         8.01 o                         
   3  -1  -8         66.55         85.80         3.53 o                         
   4  -1  -8        505.84        506.35         8.75 o                         
   5  -1  -8         78.50         85.37         3.67 o                         
   6  -1  -8          2.73          2.14         1.56 o                         
   7  -1  -8          2.80          2.19         1.30 o                         
  -7   0  -8          7.17          8.58         0.81 o                         
  -6   0  -8         12.63         13.53         1.02 o                         
  -5   0  -8         12.10         10.89         0.88 o                         
  -4   0  -8         10.07          8.94         0.71 o                         
  -3   0  -8        239.06        242.18         2.42 o                         
  -2   0  -8         80.70         72.35         1.41 o                         
  -1   0  -8        218.68        200.48         2.40 o                         
   0   0  -8         21.32         28.79         0.80 o                         
   1   0  -8         29.62         29.05         1.24 o                         
   2   0  -8         36.20         30.59         1.15 o                         
   3   0  -8         71.82         78.09         1.86 o                         
   4   0  -8        661.67        684.19        12.80 o                         
   5   0  -8         39.29         37.20         1.99 o                         
   6   0  -8         50.91         53.40         3.44 o                         
   7   0  -8          8.97          8.10         1.59 o                         
  -7   1  -8         12.15         13.72         1.35 o                         
  -6   1  -8        214.51        230.00         5.58 o                         
  -5   1  -8         13.09         13.92         0.80 o                         
  -4   1  -8         30.25         28.65         1.01 o                         
  -3   1  -8        188.80        199.64         2.65 o                         
  -2   1  -8        219.97        216.06         3.07 o                         
  -1   1  -8         40.52         42.05         0.85 o                         
   0   1  -8        545.83        522.82         5.50 o                         
   1   1  -8          1.71          0.80         0.46 o                         
   2   1  -8         34.30         33.46         0.93 o                         
   3   1  -8         53.27         59.44         1.68 o                         
   4   1  -8         36.14         38.26         1.52 o                         
   5   1  -8          1.37          2.02         0.98 o                         
   6   1  -8         37.83         37.71         2.95 o                         
   7   1  -8          2.71          2.27         1.28 o                         
  -6   2  -8        214.19        247.95         3.52 o                         
  -5   2  -8          6.14          5.52         0.73 o                         
  -4   2  -8        195.86        203.14         5.13 o                         
  -3   2  -8        414.57        430.86         5.41 o                         
  -2   2  -8        544.56        581.57         3.65 o                         
  -1   2  -8         94.93         92.82         1.32 o                         
   0   2  -8        345.49        339.16         2.62 o                         
   1   2  -8         33.56         35.02         1.20 o                         
   2   2  -8        150.41        146.64         3.43 o                         
   3   2  -8        153.63        146.76         2.36 o                         
   4   2  -8         17.12         16.81         1.18 o                         
   5   2  -8          3.93          3.29         0.81 o                         
   6   2  -8         58.06         51.47         3.30 o                         
   7   2  -8         16.82         16.86         1.82 o                         
  -6   3  -8         74.81         71.00         3.12 o                         
  -5   3  -8         91.69         98.03         1.88 o                         
  -4   3  -8        163.61        160.35         4.11 o                         
  -3   3  -8          3.46          3.01         0.60 o                         
  -2   3  -8         13.47         14.32         0.61 o                         
  -1   3  -8        114.78        107.59         1.64 o                         
   0   3  -8         26.34         29.76         1.06 o                         
   1   3  -8         39.28         38.44         1.75 o                         
   2   3  -8         34.46         31.69         1.34 o                         
   3   3  -8         28.59         28.05         1.39 o                         
   4   3  -8        153.86        153.49         3.06 o                         
   5   3  -8         12.32         13.16         1.12 o                         
   6   3  -8        369.61        395.29         8.10 o                         
   7   3  -8          0.08         -0.27         0.98 o                         
  -5   4  -8         20.46         21.84         1.23 o                         
  -4   4  -8         14.60         14.73         0.92 o                         
  -3   4  -8          1.25          1.15         0.67 o                         
  -2   4  -8         42.15         37.64         1.29 o                         
  -1   4  -8         50.83         47.58         1.26 o                         
   0   4  -8          8.77          8.09         0.72 o                         
   1   4  -8         27.58         26.39         1.10 o                         
   2   4  -8         62.55         63.69         2.32 o                         
   3   4  -8         40.00         38.89         1.40 o                         
   4   4  -8        315.96        309.92         8.94 o                         
   5   4  -8        303.95        312.00         8.55 o                         
   6   4  -8         60.71         59.89         2.11 o                         
  -5   5  -8         21.75         21.66         1.63 o                         
  -4   5  -8         25.48         27.70         1.32 o                         
  -3   5  -8         40.85         51.50         1.61 o                         
  -2   5  -8         23.16         23.45         1.07 o                         
  -1   5  -8         16.08         14.84         1.79 o                         
   0   5  -8         22.40         22.48         1.10 o                         
   1   5  -8         16.76         16.18         1.01 o                         
   2   5  -8         32.33         36.25         1.58 o                         
   3   5  -8         20.69         21.02         1.16 o                         
   4   5  -8         39.49         35.69         2.02 o                         
   5   5  -8         50.50         48.26         1.70 o                         
   6   5  -8         37.82         34.93         3.30 o                         
  -3   6  -8          5.88          4.81         0.82 o                         
  -2   6  -8         36.01         35.07         1.59 o                         
  -1   6  -8         11.95         13.19         1.22 o                         
   0   6  -8         14.63         12.53         0.95 o                         
   1   6  -8        288.49        247.71         4.98 o                         
   2   6  -8         78.74         76.05         2.44 o                         
   3   6  -8        126.56        108.32         3.29 o                         
   4   6  -8          5.27          7.02         0.90 o                         
   5   6  -8         72.07         65.80         3.45 o                         
  -2   7  -8         18.45         16.94         1.28 o                         
  -1   7  -8         71.50         64.27         1.95 o                         
   0   7  -8         16.31         15.00         1.26 o                         
   1   7  -8          9.47          7.96         1.18 o                         
   2   7  -8         19.28         21.21         1.35 o                         
   3   7  -8         22.30         21.01         1.25 o                         
   4   7  -8          1.32          2.86         1.33 o                         
   5   7  -8          1.32          0.82         0.99 o                         
  -1   8  -8         22.78         17.88         1.64 o                         
   0   8  -8          1.35          3.66         1.27 o                         
   1   8  -8          0.88          0.93         1.20 o                         
   2   8  -8         28.30         23.93         2.17 o                         
   3   8  -8          3.10          2.51         0.72 o                         
  -4  -9  -7         27.44         25.29         1.26 o                         
  -3  -9  -7          4.48          4.87         0.89 o                         
  -2  -9  -7          6.30          7.61         1.59 o                         
  -1  -9  -7         37.66         37.02         2.52 o                         
   0  -9  -7         51.85         51.13         2.49 o                         
  -5  -8  -7          1.82          1.39         0.72 o                         
  -4  -8  -7         39.26         37.79         1.88 o                         
  -3  -8  -7          1.17          1.49         0.99 o                         
  -2  -8  -7         40.08         39.24         2.01 o                         
  -1  -8  -7         15.50         19.08         2.41 o                         
   0  -8  -7         35.52         40.72         2.79 o                         
   3  -8  -7         65.80         63.00         2.84 o                         
  -6  -7  -7         44.47         47.01         1.59 o                         
  -5  -7  -7          6.05          5.52         0.91 o                         
  -4  -7  -7         85.76         83.95         2.88 o                         
  -3  -7  -7         61.96         61.68         3.87 o                         
  -2  -7  -7         44.53         41.02         2.12 o                         
  -1  -7  -7          5.17          4.58         1.07 o                         
   0  -7  -7        107.63         92.98         4.14 o                         
   1  -7  -7          3.92          4.15         1.39 o                         
   4  -7  -7         21.47         22.30         1.79 o                         
  -7  -6  -7          5.29          6.15         1.04 o                         
  -6  -6  -7          8.41          9.87         1.10 o                         
  -5  -6  -7          0.36          0.82         0.73 o                         
  -4  -6  -7         38.79         38.48         1.64 o                         
  -3  -6  -7         13.21         12.95         1.25 o                         
  -2  -6  -7         34.20         34.69         2.54 o                         
  -1  -6  -7         28.93         33.18         2.23 o                         
   0  -6  -7         77.49         83.79         2.43 o                         
   1  -6  -7         80.58         80.66         3.60 o                         
   4  -6  -7          0.29          2.68         1.37 o                         
  -7  -5  -7          6.28          7.41         0.93 o                         
  -6  -5  -7          0.48          1.75         0.72 o                         
  -5  -5  -7         11.60         13.27         0.97 o                         
  -4  -5  -7        112.21        120.74         2.55 o                         
  -3  -5  -7         31.05         32.65         2.54 o                         
  -2  -5  -7        112.59        138.34         2.97 o                         
  -1  -5  -7         40.08         45.40         2.38 o                         
   0  -5  -7         16.14         16.39         1.18 o                         
   1  -5  -7          5.20          5.22         1.29 o                         
   4  -5  -7         14.08         15.27         2.06 o                         
   6  -5  -7         48.30         48.48         2.47 o                         
  -7  -4  -7         16.66         14.52         1.26 o                         
  -6  -4  -7         27.07         26.78         1.36 o                         
  -5  -4  -7        147.61        148.80         2.26 o                         
  -4  -4  -7         56.21         64.08         1.49 o                         
  -3  -4  -7        249.33        254.52         9.21 o                         
  -2  -4  -7         46.97         48.86         1.34 o                         
  -1  -4  -7         22.21         20.59         1.22 o                         
   0  -4  -7         58.97         56.04         1.70 o                         
   1  -4  -7         12.69         11.47         1.52 o                         
   4  -4  -7          0.25          1.69         1.40 o                         
   5  -4  -7        147.31        153.24         4.54 o                         
  -7  -3  -7          3.63          3.93         0.77 o                         
  -6  -3  -7         38.08         37.06         1.48 o                         
  -5  -3  -7          6.43          8.05         0.75 o                         
  -4  -3  -7         34.60         32.93         1.10 o                         
  -3  -3  -7         90.44         87.90         1.51 o                         
  -2  -3  -7        106.73        113.72         1.87 o                         
  -1  -3  -7        733.85        764.80        11.72 o                         
   0  -3  -7         52.65         51.66         1.43 o                         
   1  -3  -7        406.94        430.31         4.48 o                         
   4  -3  -7        426.47        450.06         8.42 o                         
   5  -3  -7         20.62         17.47         1.94 o                         
   6  -3  -7        142.84        163.45         5.53 o                         
   7  -3  -7        124.40        123.18         3.67 o                         
  -7  -2  -7         38.56         38.97         2.11 o                         
  -6  -2  -7         83.12         80.77         1.77 o                         
  -5  -2  -7         65.25         63.03         1.36 o                         
  -4  -2  -7         49.18         49.04         1.13 o                         
  -3  -2  -7        383.89        365.19         3.31 o                         
  -2  -2  -7        137.76        138.81         2.44 o                         
  -1  -2  -7          1.18          0.73         0.49 o                         
   0  -2  -7          1.77          1.31         0.69 o                         
   1  -2  -7        159.16        160.95         6.23 o                         
   2  -2  -7         65.22         81.20         6.25 o                         
   3  -2  -7        533.75        524.70         8.26 o                         
   4  -2  -7        323.80        319.63         6.82 o                         
   5  -2  -7        262.14        280.38         6.31 o                         
   7  -2  -7          3.44          2.86         1.36 o                         
  -7  -1  -7         36.07         37.66         1.11 o                         
  -6  -1  -7        160.03        169.38         4.44 o                         
  -5  -1  -7        202.80        212.03         4.13 o                         
  -4  -1  -7         17.82         16.62         0.68 o                         
  -3  -1  -7        303.30        324.03         4.05 o                         
  -2  -1  -7        171.54        184.57         2.57 o                         
  -1  -1  -7        189.32        178.35         3.32 o                         
   0  -1  -7        317.00        355.47        18.29 o                         
   1  -1  -7         80.28         62.47         3.87 o                         
   2  -1  -7         18.88         17.82         1.08 o                         
   3  -1  -7       1051.44       1116.30        11.41 o                         
   4  -1  -7         69.11         78.27         3.39 o                         
   5  -1  -7        196.54        210.68         5.50 o                         
  -7   0  -7         11.20         11.39         0.97 o                         
  -6   0  -7          4.55          4.44         0.75 o                         
  -5   0  -7        118.98        127.30         2.12 o                         
  -4   0  -7          3.59          2.98         0.62 o                         
  -3   0  -7        121.58        113.30         1.45 o                         
  -2   0  -7        830.58        842.16        12.40 o                         
  -1   0  -7        203.00        201.56         2.12 o                         
   0   0  -7        523.51        525.00        14.91 o                         
   1   0  -7       1297.32       1328.59         7.46 o                         
   2   0  -7        513.57        575.16         8.51 o                         
   3   0  -7         70.48         75.06         1.70 o                         
   4   0  -7         62.52         69.75         3.21 o                         
   5   0  -7         89.99         89.46         2.83 o                         
   6   0  -7         13.87         15.68         2.31 o                         
  -7   1  -7         50.32         52.97         2.00 o                         
  -6   1  -7        129.76        143.42         5.41 o                         
  -5   1  -7         10.03         10.71         0.90 o                         
  -4   1  -7        103.26        103.59         1.64 o                         
  -3   1  -7        226.63        238.76         2.40 o                         
  -2   1  -7        136.15        127.74         1.30 o                         
  -1   1  -7          4.71          5.55         0.43 o                         
   0   1  -7        126.07        134.16         2.35 o                         
   1   1  -7        241.02        249.71         2.96 o                         
   2   1  -7        118.25        121.94         3.62 o                         
   3   1  -7         15.08         19.27         0.90 o                         
   4   1  -7         50.32         46.44         1.56 o                         
   5   1  -7         32.84         33.02         4.49 o                         
   6   1  -7         17.91         15.92         2.30 o                         
   7   1  -7          9.14          8.80         1.70 o                         
  -7   2  -7          3.38          3.49         0.52 o                         
  -6   2  -7         46.82         58.73         1.67 o                         
  -5   2  -7        116.53        127.24         2.60 o                         
  -4   2  -7        191.77        199.85         3.50 o                         
  -3   2  -7         95.24         94.62         1.43 o                         
  -2   2  -7        407.67        400.10         5.54 o                         
  -1   2  -7         71.07         59.96         0.92 o                         
   0   2  -7        202.56        232.17         2.24 o                         
   1   2  -7        189.90        192.19         3.91 o                         
   2   2  -7        275.61        280.88         4.84 o                         
   3   2  -7         47.52         45.96         1.34 o                         
   4   2  -7         18.78         17.61         1.40 o                         
   5   2  -7         17.73         17.23         1.15 o                         
   6   2  -7         27.15         29.25         2.71 o                         
   7   2  -7          4.27          4.40         1.44 o                         
  -6   3  -7         28.56         27.17         1.43 o                         
  -5   3  -7         67.89         69.97         2.18 o                         
  -4   3  -7        129.74        131.91         3.85 o                         
  -3   3  -7         24.00         25.30         1.14 o                         
  -2   3  -7         37.21         31.09         0.85 o                         
  -1   3  -7         22.50         20.55         0.83 o                         
   0   3  -7        119.94        108.70         1.75 o                         
   1   3  -7        123.96        119.84         3.47 o                         
   2   3  -7        211.78        193.14         4.09 o                         
   3   3  -7         36.71         37.03         1.50 o                         
   4   3  -7         44.00         41.32         1.68 o                         
   5   3  -7         27.55         27.10         1.46 o                         
   6   3  -7        124.03        137.03         5.13 o                         
   7   3  -7        129.30        115.77         4.09 o                         
  -6   4  -7         17.93         18.61         1.14 o                         
  -5   4  -7         12.77         14.03         0.97 o                         
  -4   4  -7         47.04         49.47         1.81 o                         
  -3   4  -7         22.14         20.76         1.08 o                         
  -2   4  -7         44.43         45.29         1.51 o                         
  -1   4  -7        247.42        221.74         4.84 o                         
   0   4  -7          3.60          4.84         0.62 o                         
   1   4  -7        312.73        325.64        10.00 o                         
   2   4  -7          7.33          6.80         0.70 o                         
   3   4  -7         48.47         50.63         1.55 o                         
   4   4  -7         12.26         13.16         1.20 o                         
   5   4  -7         14.80         12.54         1.14 o                         
   6   4  -7         57.39         60.73         2.20 o                         
   7   4  -7         83.96         77.19         3.04 o                         
  -5   5  -7         42.45         44.10         3.22 o                         
  -4   5  -7         38.01         43.21         2.02 o                         
  -3   5  -7         86.25         92.10         2.34 o                         
  -2   5  -7        169.50        171.41         2.57 o                         
  -1   5  -7        321.89        322.26        12.36 o                         
   0   5  -7        113.90        114.15         2.14 o                         
   1   5  -7        160.44        163.91         4.35 o                         
   2   5  -7         14.13         13.73         0.94 o                         
   3   5  -7         54.25         46.38         1.60 o                         
   4   5  -7        179.73        177.79         3.54 o                         
   5   5  -7         14.17         13.75         1.30 o                         
   6   5  -7         68.94         71.35         2.86 o                         
  -4   6  -7          3.87          3.55         0.78 o                         
  -3   6  -7         25.86         29.12         1.38 o                         
  -2   6  -7          8.36          8.85         0.90 o                         
  -1   6  -7         20.77         20.05         1.40 o                         
   0   6  -7         70.02         69.80         1.74 o                         
   1   6  -7         32.88         38.24         1.79 o                         
   2   6  -7         47.86         39.21         1.88 o                         
   3   6  -7         15.53          9.25         1.04 o                         
   4   6  -7         24.09         22.63         1.77 o                         
   5   6  -7          9.50          8.44         0.90 o                         
   6   6  -7         72.47         66.25         6.25 o                         
  -2   7  -7         17.76         13.70         1.25 o                         
  -1   7  -7         47.97         54.39         1.90 o                         
   0   7  -7         11.00         11.39         1.19 o                         
   1   7  -7         61.46         52.28         2.87 o                         
   2   7  -7         19.77         19.83         1.36 o                         
   3   7  -7         33.76         31.44         1.54 o                         
   4   7  -7          3.38          2.63         0.98 o                         
   5   7  -7          3.66          4.80         1.23 o                         
  -1   8  -7        136.69        139.51         3.08 o                         
   0   8  -7          1.67          1.02         1.23 o                         
   1   8  -7         11.23         13.12         1.96 o                         
   2   8  -7         31.66         33.47         1.35 o                         
   3   8  -7          4.29          3.73         0.69 o                         
   4   8  -7          0.96          0.75         0.95 o                         
  -2 -10  -6         20.90         18.72         1.51 o                         
  -1 -10  -6          2.80          1.84         0.88 o                         
  -4  -9  -6          2.51          2.83         0.76 o                         
  -3  -9  -6          2.38          1.65         0.80 o                         
  -2  -9  -6          3.85          3.32         1.50 o                         
  -1  -9  -6         23.58         25.04         2.26 o                         
   0  -9  -6         11.67          9.02         1.48 o                         
  -5  -8  -6         43.38         43.28         1.69 o                         
  -4  -8  -6         14.23         14.04         1.33 o                         
  -3  -8  -6         31.46         37.84         2.03 o                         
  -2  -8  -6          8.91          8.76         1.23 o                         
  -1  -8  -6         13.70         14.66         2.25 o                         
   0  -8  -6         34.58         34.49         2.72 o                         
  -6  -7  -6         10.53          8.20         0.90 o                         
  -5  -7  -6         15.99         15.11         1.21 o                         
  -4  -7  -6         22.55         21.17         1.70 o                         
  -3  -7  -6        114.91        122.56         4.92 o                         
  -2  -7  -6         40.33         39.01         2.08 o                         
  -1  -7  -6          8.63          9.27         1.24 o                         
   0  -7  -6         38.36         35.63         2.81 o                         
   1  -7  -6         62.88         58.27         3.10 o                         
   4  -7  -6         23.09         23.91         1.82 o                         
  -7  -6  -6         17.01         18.81         1.56 o                         
  -6  -6  -6         27.70         28.40         1.30 o                         
  -5  -6  -6         22.79         21.78         1.09 o                         
  -4  -6  -6         10.45          9.35         1.22 o                         
  -3  -6  -6          9.32          9.40         1.15 o                         
  -2  -6  -6         21.83         24.00         1.66 o                         
  -1  -6  -6         10.39          8.30         1.17 o                         
   0  -6  -6          8.26          8.78         1.72 o                         
   1  -6  -6         15.66         15.11         1.85 o                         
   4  -6  -6          6.96          6.62         1.59 o                         
  -7  -5  -6         28.06         26.44         1.46 o                         
  -6  -5  -6          5.64          7.61         0.92 o                         
  -5  -5  -6         46.89         46.30         1.52 o                         
  -4  -5  -6         78.77         79.67         2.13 o                         
  -3  -5  -6        359.31        377.85         4.32 o                         
  -2  -5  -6         57.52         63.74         1.69 o                         
  -1  -5  -6        105.59        115.26         4.52 o                         
   0  -5  -6        379.52        431.74         6.52 o                         
   1  -5  -6         88.42         93.92         3.39 o                         
   4  -5  -6         34.34         41.96         2.94 o                         
  -7  -4  -6         51.88         52.87         2.12 o                         
  -6  -4  -6         87.64         88.86         1.94 o                         
  -5  -4  -6        208.69        227.29         2.73 o                         
  -4  -4  -6        138.57        148.82         2.11 o                         
  -3  -4  -6        392.29        419.35        10.14 o                         
  -2  -4  -6        179.08        180.64         3.61 o                         
  -1  -4  -6         17.01         12.85         0.96 o                         
   0  -4  -6         15.85         15.93         0.96 o                         
   1  -4  -6         16.37         13.82         1.24 o                         
   4  -4  -6         31.52         28.77         2.50 o                         
  -7  -3  -6          0.88          1.28         0.72 o                         
  -6  -3  -6         20.73         18.87         1.00 o                         
  -5  -3  -6        157.05        149.49         1.81 o                         
  -4  -3  -6        330.32        339.83         3.27 o                         
  -3  -3  -6         79.51         74.35         1.35 o                         
  -2  -3  -6        147.15        154.58         5.22 o                         
  -1  -3  -6        789.13        768.39        10.78 o                         
   0  -3  -6        145.74        145.08         2.87 o                         
   1  -3  -6        166.81        192.05         5.61 o                         
   4  -3  -6         36.20         36.77         2.64 o                         
   7  -3  -6         12.23         11.89         1.54 o                         
  -7  -2  -6         64.44         67.09         1.86 o                         
  -6  -2  -6         49.79         55.04         1.51 o                         
  -5  -2  -6         48.21         53.92         1.23 o                         
  -4  -2  -6        431.08        418.72         4.15 o                         
  -3  -2  -6         31.83         30.52         0.74 o                         
  -2  -2  -6        921.31        953.69         5.96 o                         
  -1  -2  -6        590.15        656.64         9.09 o                         
   0  -2  -6        168.80        185.38         4.96 o                         
   1  -2  -6       1235.67       1271.38        34.08 o                         
   2  -2  -6         26.47         23.40         1.89 o                         
   3  -2  -6         20.97         21.18         1.88 o                         
   4  -2  -6        227.09        228.29         5.56 o                         
   6  -2  -6         18.93         19.19         2.56 o                         
   7  -2  -6          1.84          2.88         1.42 o                         
  -7  -1  -6         35.82         36.34         1.13 o                         
  -6  -1  -6         26.25         25.34         1.27 o                         
  -5  -1  -6        410.40        406.90         8.85 o                         
  -4  -1  -6         30.70         27.58         0.77 o                         
  -3  -1  -6        436.17        467.66         2.61 o                         
  -2  -1  -6        314.17        302.54         5.95 o                         
  -1  -1  -6        202.66        183.99         4.50 o                         
   0  -1  -6         92.77         83.15         3.23 o                         
   1  -1  -6        281.09        262.44         5.40 o                         
   2  -1  -6         40.54         37.31         1.36 o                         
   3  -1  -6         55.53         56.87         2.33 o                         
   4  -1  -6         44.46         45.14         2.54 o                         
   6  -1  -6         11.25         11.45         2.23 o                         
   7  -1  -6         31.24         36.31         2.75 o                         
  -7   0  -6          9.39         11.14         1.01 o                         
  -6   0  -6         28.80         33.61         1.18 o                         
  -5   0  -6        229.64        242.55         3.22 o                         
  -4   0  -6         57.44         55.21         1.36 o                         
  -3   0  -6        276.60        276.06         2.91 o                         
  -2   0  -6        157.54        169.04         1.90 o                         
  -1   0  -6        185.00        158.01         4.51 o                         
   0   0  -6        143.17        126.09         3.96 o                         
   1   0  -6        180.34        180.99        11.53 o                         
   2   0  -6         63.85         63.91         1.64 o                         
   3   0  -6        431.13        416.30         4.09 o                         
   4   0  -6        146.42        155.60         4.39 o                         
   7   0  -6         17.41         18.18         2.14 o                         
  -7   1  -6        187.14        192.64         6.52 o                         
  -6   1  -6         76.93         79.54         1.91 o                         
  -5   1  -6         13.51         14.06         1.03 o                         
  -4   1  -6          8.74          8.47         0.59 o                         
  -3   1  -6         46.44         42.19         0.91 o                         
  -2   1  -6        272.32        244.85         2.48 o                         
  -1   1  -6        264.98        249.01         2.58 o                         
   0   1  -6        116.33        127.13         5.39 o                         
   1   1  -6        241.64        245.51         5.92 o                         
   2   1  -6        352.99        333.08         3.70 o                         
   3   1  -6         23.61         23.16         0.90 o                         
   4   1  -6         36.84         34.78         1.33 o                         
   5   1  -6         92.67         93.00         4.45 o                         
  -7   2  -6         44.62         46.40         2.09 o                         
  -6   2  -6          8.41         11.28         1.00 o                         
  -5   2  -6          5.66          5.82         0.77 o                         
  -4   2  -6          3.32          2.46         0.57 o                         
  -3   2  -6        473.40        487.51         4.44 o                         
  -2   2  -6        238.80        252.90         2.82 o                         
  -1   2  -6        217.88        200.98         2.26 o                         
   0   2  -6        812.42        827.23        10.71 o                         
   1   2  -6         46.09         41.15         0.97 o                         
   2   2  -6       1269.98       1323.49        16.75 o                         
   3   2  -6         49.64         51.70         1.35 o                         
   4   2  -6         29.47         32.06         1.38 o                         
   5   2  -6         37.07         35.14         1.85 o                         
   6   2  -6         11.62         12.15         2.14 o                         
  -6   3  -6          5.23          5.93         0.76 o                         
  -5   3  -6         23.37         25.32         1.32 o                         
  -4   3  -6        252.88        253.50         6.33 o                         
  -3   3  -6        318.81        320.02         3.98 o                         
  -2   3  -6       1204.85       1193.70        14.13 o                         
  -1   3  -6        364.40        366.25         5.83 o                         
   0   3  -6         34.64         32.91         0.89 o                         
   1   3  -6        247.90        251.04         4.99 o                         
   2   3  -6        101.04        106.04         3.06 o                         
   3   3  -6         60.56         54.95         1.73 o                         
   4   3  -6         15.04         16.75         1.17 o                         
   5   3  -6          8.72          9.29         1.01 o                         
   6   3  -6          1.72          2.25         1.54 o                         
   7   3  -6          3.39          2.66         1.38 o                         
  -6   4  -6         12.86         12.40         1.28 o                         
  -5   4  -6          4.66          3.92         0.65 o                         
  -4   4  -6         16.22         16.44         0.77 o                         
  -3   4  -6          1.10          1.10         0.57 o                         
  -2   4  -6         52.98         52.14         1.32 o                         
  -1   4  -6        187.01        174.80         3.48 o                         
   0   4  -6         92.68         87.86         1.63 o                         
   1   4  -6        163.60        142.27         3.24 o                         
   2   4  -6         20.70         21.81         0.95 o                         
   3   4  -6          5.34          6.47         0.79 o                         
   4   4  -6          3.33          4.85         0.94 o                         
   5   4  -6         54.43         52.97         2.88 o                         
   6   4  -6        314.29        309.65         4.95 o                         
   7   4  -6         14.00         10.75         1.63 o                         
  -5   5  -6        119.50        124.89         8.82 o                         
  -4   5  -6         43.85         49.33         2.32 o                         
  -3   5  -6         65.25         69.54         1.61 o                         
  -2   5  -6         65.85         69.36         1.64 o                         
  -1   5  -6          9.78          8.04         0.84 o                         
   0   5  -6         41.44         44.63         1.20 o                         
   1   5  -6          9.19          9.29         0.77 o                         
   2   5  -6        416.38        428.94         4.35 o                         
   3   5  -6        205.90        201.16         4.89 o                         
   4   5  -6         14.31         12.17         1.19 o                         
   5   5  -6         95.54         90.65         4.50 o                         
   6   5  -6         22.32         22.08         1.51 o                         
   7   5  -6         12.22          9.85         1.33 o                         
  -4   6  -6          8.57          9.89         1.44 o                         
  -3   6  -6         13.06         12.55         1.12 o                         
  -2   6  -6         31.06         34.07         1.39 o                         
  -1   6  -6        146.30        140.98         3.80 o                         
   0   6  -6         47.73         51.28         1.51 o                         
   1   6  -6         30.60         30.18         1.58 o                         
   2   6  -6         10.44         12.23         1.04 o                         
   3   6  -6         64.35         55.65         2.03 o                         
   4   6  -6         25.70         21.34         1.72 o                         
   5   6  -6        180.99        182.37         6.69 o                         
   6   6  -6         20.76         19.23         1.82 o                         
  -2   7  -6        116.54         96.95         2.30 o                         
  -1   7  -6         13.82         14.39         1.23 o                         
   0   7  -6          5.51          4.85         1.06 o                         
   1   7  -6         27.73         28.07         1.36 o                         
   2   7  -6          7.85          5.61         0.80 o                         
   3   7  -6         28.52         25.63         1.28 o                         
   4   7  -6         13.86         11.07         1.01 o                         
   5   7  -6         16.46         15.88         1.76 o                         
  -1   8  -6         59.62         57.18         2.04 o                         
   0   8  -6          0.90          1.65         1.34 o                         
   1   8  -6         24.59         24.32         1.75 o                         
   2   8  -6         64.78         63.83         1.88 o                         
   3   8  -6          0.81          1.95         0.69 o                         
   4   8  -6         27.49         27.73         1.80 o                         
   1   9  -6          8.20         11.22         1.44 o                         
  -2 -10  -5         25.94         28.53         1.82 o                         
  -1 -10  -5         20.38         22.06         1.55 o                         
  -4  -9  -5         12.51         12.77         1.09 o                         
  -3  -9  -5          1.88          1.39         0.78 o                         
  -2  -9  -5         23.96         22.95         2.25 o                         
  -1  -9  -5         46.92         52.65         3.07 o                         
   0  -9  -5          3.71          4.25         1.34 o                         
  -6  -8  -5        251.16        244.56         4.46 o                         
  -5  -8  -5          5.67          5.54         0.92 o                         
  -4  -8  -5         90.02         85.61         2.72 o                         
  -3  -8  -5        104.92         98.88         4.22 o                         
  -2  -8  -5         57.62         59.11         2.42 o                         
  -1  -8  -5         29.09         23.11         2.66 o                         
   0  -8  -5         10.95         11.64         1.92 o                         
   1  -8  -5          3.60          3.72         1.33 o                         
  -6  -7  -5         61.07         58.90         1.90 o                         
  -5  -7  -5          3.22          2.68         0.88 o                         
  -4  -7  -5          6.85          5.78         0.91 o                         
  -3  -7  -5          6.65          7.41         1.76 o                         
  -2  -7  -5         62.81         66.46         2.62 o                         
  -1  -7  -5          3.77          3.49         1.24 o                         
   1  -7  -5         12.96         11.74         1.82 o                         
   4  -7  -5         85.19         86.92         3.06 o                         
  -7  -6  -5         38.04         39.75         1.80 o                         
  -6  -6  -5          1.03          1.02         0.67 o                         
  -5  -6  -5         46.01         48.25         1.51 o                         
  -4  -6  -5         55.00         55.45         1.60 o                         
  -3  -6  -5         19.34         18.94         1.40 o                         
  -2  -6  -5         75.89         86.06         3.82 o                         
  -1  -6  -5        227.59        245.69         5.69 o                         
  -7  -5  -5         10.31         11.96         1.16 o                         
  -6  -5  -5         18.46         18.16         1.20 o                         
  -5  -5  -5         43.40         42.43         1.45 o                         
  -4  -5  -5        169.63        175.74         5.42 o                         
  -3  -5  -5         25.12         26.90         1.07 o                         
  -2  -5  -5        158.98        166.95         2.58 o                         
  -1  -5  -5        185.76        183.34         4.59 o                         
   0  -5  -5          0.51          2.13         0.96 o                         
  -7  -4  -5          9.09          8.97         1.72 o                         
  -6  -4  -5          1.08          0.53         0.63 o                         
  -5  -4  -5         94.56        100.07         1.81 o                         
  -4  -4  -5        172.28        169.24         2.20 o                         
  -3  -4  -5        304.69        308.05         2.90 o                         
  -2  -4  -5        108.61        122.52         2.91 o                         
  -1  -4  -5       1438.11       1551.83        16.61 o                         
   0  -4  -5        359.47        415.56        15.62 o                         
   1  -4  -5        288.16        331.81        10.67 o                         
  -8  -3  -5         20.27         20.86         1.41 o                         
  -7  -3  -5         41.08         44.71         1.99 o                         
  -6  -3  -5        179.39        187.13         4.45 o                         
  -5  -3  -5        729.36        729.77        12.03 o                         
  -4  -3  -5         19.98         22.31         0.88 o                         
  -3  -3  -5         15.44         13.11         0.57 o                         
  -2  -3  -5       1760.71       1866.72        29.14 o                         
  -1  -3  -5          6.83          4.20         0.66 o                         
   0  -3  -5         96.71        101.08         6.53 o                         
   1  -3  -5        119.58        137.48         4.67 o                         
   2  -3  -5         73.66         68.81         3.07 o                         
   4  -3  -5         57.13         62.76         3.16 o                         
   7  -3  -5          9.38         10.00         1.53 o                         
  -8  -2  -5         17.36         13.98         1.29 o                         
  -7  -2  -5          9.77         12.77         0.95 o                         
  -6  -2  -5         82.59         82.03         2.34 o                         
  -5  -2  -5        506.61        495.87         7.59 o                         
  -4  -2  -5         87.78         82.74         1.32 o                         
  -3  -2  -5        175.91        180.85         2.90 o                         
  -2  -2  -5       3706.77       3847.93        61.14 o                         
  -1  -2  -5        559.19        583.12         8.03 o                         
   0  -2  -5         57.67         62.14         3.24 o                         
   1  -2  -5        231.30        229.06         8.24 o                         
   2  -2  -5         25.49         26.16         1.55 o                         
   3  -2  -5         36.47         32.47         4.17 o                         
   4  -2  -5         62.64         62.74         2.93 o                         
   6  -2  -5          8.00          7.90         2.03 o                         
   7  -2  -5         81.44         88.22         3.87 o                         
  -8  -1  -5        165.65        145.97         3.56 o                         
  -7  -1  -5         10.49         13.62         1.03 o                         
  -6  -1  -5       1931.16       2045.88        33.62 o                         
  -5  -1  -5         72.47         78.58         1.60 o                         
  -4  -1  -5        345.79        359.16         3.22 o                         
  -3  -1  -5        206.91        206.49         2.44 o                         
  -2  -1  -5        125.59         90.46        14.79 o                         
  -1  -1  -5        123.30        124.37         6.07 o                         
   0  -1  -5        528.80        502.47         9.59 o                         
   1  -1  -5        514.08        498.35         6.57 o                         
   2  -1  -5         62.04         47.31         6.53 o                         
   3  -1  -5         97.48         92.02         2.73 o                         
   4  -1  -5          0.92          0.10         0.88 o                         
   6  -1  -5          6.33          5.50         1.91 o                         
   7  -1  -5         61.10         66.28         3.61 o                         
  -7   0  -5         13.60         12.60         0.78 o                         
  -6   0  -5        385.11        426.23         4.01 o                         
  -5   0  -5         23.41         25.50         1.04 o                         
  -4   0  -5         45.76         46.50         0.97 o                         
  -3   0  -5        659.95        661.22         7.85 o                         
  -2   0  -5        419.23        385.80        17.48 o                         
  -1   0  -5         38.20         38.10         2.05 o                         
   0   0  -5       2144.35       2002.82        30.83 o                         
   1   0  -5         96.16        109.50         3.27 o                         
   2   0  -5        325.67        353.73        10.17 o                         
   3   0  -5        918.79        945.45        27.90 o                         
   4   0  -5        462.35        451.03         6.96 o                         
   6   0  -5        120.12        137.18         5.59 o                         
   7   0  -5         90.31         88.99         4.26 o                         
   8   0  -5          1.31          1.44         1.02 o                         
  -7   1  -5         45.64         46.92         1.67 o                         
  -6   1  -5         16.69         19.15         1.03 o                         
  -5   1  -5        100.46        105.27         2.76 o                         
  -4   1  -5         42.91         42.08         1.17 o                         
  -3   1  -5         54.47         53.13         0.94 o                         
  -2   1  -5         10.79         10.32         0.54 o                         
  -1   1  -5       1751.20       1563.78        87.66 o                         
   0   1  -5        146.99        123.80         3.97 o                         
   1   1  -5         43.80         48.12         3.44 o                         
   2   1  -5        669.43        749.04         6.93 o                         
   3   1  -5        264.57        270.89         3.61 o                         
   4   1  -5        128.10        116.25         5.65 o                         
   7   1  -5         26.53         27.96         2.68 o                         
   8   1  -5          1.78          1.54         1.06 o                         
  -7   2  -5         37.83         41.03         1.21 o                         
  -6   2  -5         82.20         94.20         2.20 o                         
  -5   2  -5         36.83         38.50         1.42 o                         
  -4   2  -5         49.67         48.88         1.10 o                         
  -3   2  -5         59.57         55.46         1.12 o                         
  -2   2  -5          6.19          7.75         0.56 o                         
  -1   2  -5        173.59        167.45         3.76 o                         
   0   2  -5         25.41         19.26         2.97 o                         
   1   2  -5        370.94        391.28         4.46 o                         
   2   2  -5        568.54        622.09         9.50 o                         
   3   2  -5         14.96         14.38         0.87 o                         
   4   2  -5         18.34         17.48         1.07 o                         
   5   2  -5         33.87         33.39         3.16 o                         
   8   2  -5          0.00         -0.88         0.88 o                         
  -6   3  -5          9.73          8.68         0.86 o                         
  -5   3  -5        170.01        190.95         6.13 o                         
  -4   3  -5         38.39         43.35         1.79 o                         
  -3   3  -5        131.97        145.47         1.89 o                         
  -2   3  -5        222.72        223.97         3.16 o                         
  -1   3  -5        256.63        276.51         5.73 o                         
   0   3  -5        991.35        966.89        13.40 o                         
   1   3  -5        566.94        597.08         9.51 o                         
   2   3  -5         93.60         97.39         2.19 o                         
   3   3  -5        144.62        149.87         4.77 o                         
   4   3  -5         14.42         18.12         1.17 o                         
   5   3  -5         37.64         36.56         2.19 o                         
   6   3  -5         15.60         13.60         2.23 o                         
  -6   4  -5          8.86          9.30         0.75 o                         
  -5   4  -5         15.63         15.21         0.83 o                         
  -4   4  -5          2.12          2.60         0.55 o                         
  -3   4  -5          5.96          6.89         0.60 o                         
  -2   4  -5        137.21        131.79         1.65 o                         
  -1   4  -5        120.15        105.94         1.91 o                         
   0   4  -5        353.06        347.60         9.56 o                         
   1   4  -5         12.87         17.67         0.75 o                         
   2   4  -5         20.05         25.54         1.15 o                         
   3   4  -5        881.29        932.42        17.07 o                         
   4   4  -5         58.95         54.21         1.93 o                         
   5   4  -5          0.60          1.06         1.00 o                         
   6   4  -5        110.33        105.71         3.04 o                         
   7   4  -5         14.32         15.52         1.91 o                         
  -5   5  -5         37.07         43.26         1.44 o                         
  -4   5  -5          2.69          3.20         0.65 o                         
  -3   5  -5        251.51        256.90         4.70 o                         
  -2   5  -5        120.15        121.46         2.22 o                         
  -1   5  -5         78.74         71.83         1.87 o                         
   0   5  -5        163.11        151.79         2.77 o                         
   1   5  -5         25.33         22.88         0.92 o                         
   2   5  -5         37.48         35.43         1.39 o                         
   3   5  -5         20.69         18.68         1.13 o                         
   4   5  -5          6.78          8.62         1.08 o                         
   5   5  -5          3.74          4.08         1.21 o                         
   6   5  -5         39.90         36.59         1.88 o                         
   7   5  -5         52.57         51.80         2.68 o                         
  -4   6  -5         44.54         41.29         1.76 o                         
  -3   6  -5          8.51          6.35         0.78 o                         
  -2   6  -5         19.16         19.53         1.15 o                         
  -1   6  -5        648.73        659.55         5.51 o                         
   0   6  -5          2.81          2.87         0.61 o                         
   1   6  -5        121.42        116.25         3.57 o                         
   2   6  -5          5.64          6.48         0.90 o                         
   3   6  -5        212.40        227.74         4.81 o                         
   4   6  -5         47.20         47.84         2.64 o                         
   5   6  -5         52.35         54.22         2.40 o                         
   6   6  -5         14.33         16.66         1.31 o                         
  -2   7  -5         85.23         80.12         2.09 o                         
  -1   7  -5         38.80         40.54         3.42 o                         
   0   7  -5          7.89         10.35         1.45 o                         
   1   7  -5         57.81         58.66         1.69 o                         
   2   7  -5         28.68         30.04         1.37 o                         
   3   7  -5        119.40        103.94         2.69 o                         
   4   7  -5         66.07         62.18         1.84 o                         
   5   7  -5         91.73         90.80         4.91 o                         
   6   7  -5         11.74          9.62         1.21 o                         
  -2   8  -5         81.13         74.48         6.23 o                         
  -1   8  -5         36.68         33.46         1.78 o                         
   0   8  -5         10.39         10.69         1.88 o                         
   1   8  -5         42.97         45.47         2.31 o                         
   2   8  -5         14.66         12.92         0.91 o                         
   3   8  -5          3.68          3.29         0.66 o                         
   4   8  -5          0.68          0.92         0.59 o                         
   0   9  -5         14.47         13.47         1.06 o                         
   1   9  -5         14.07         17.10         1.24 o                         
   2   9  -5         57.79         74.95         3.01 o                         
   3   9  -5          2.83          2.41         0.93 o                         
  -2 -10  -4          9.14         10.82         1.38 o                         
  -1 -10  -4         21.30         21.38         1.59 o                         
  -5  -9  -4          5.01          6.20         1.05 o                         
  -4  -9  -4         17.05         16.02         1.16 o                         
  -3  -9  -4          9.92         10.27         1.44 o                         
  -2  -9  -4         16.61         17.72         2.09 o                         
  -1  -9  -4         48.51         46.73         3.00 o                         
   0  -9  -4         11.64         11.08         1.67 o                         
  -6  -8  -4        176.88        172.01         3.86 o                         
  -5  -8  -4          3.93          5.16         0.92 o                         
  -4  -8  -4        261.96        266.70        14.58 o                         
  -3  -8  -4         50.99         55.66         3.28 o                         
  -2  -8  -4         33.85         36.20         2.00 o                         
   1  -8  -4         14.17         12.94         1.80 o                         
  -6  -7  -4        122.26        126.23         2.54 o                         
  -5  -7  -4        182.66        174.63         2.99 o                         
  -4  -7  -4          4.78          4.68         0.90 o                         
  -3  -7  -4         73.52         76.37         3.96 o                         
  -2  -7  -4         21.15         19.32         2.19 o                         
  -1  -7  -4        128.08        136.08         4.42 o                         
   4  -7  -4         11.33          8.68         1.30 o                         
  -7  -6  -4          4.09          4.64         0.77 o                         
  -6  -6  -4         10.43         11.03         1.01 o                         
  -5  -6  -4          1.79          2.08         0.70 o                         
  -4  -6  -4         31.64         35.17         1.33 o                         
  -3  -6  -4         30.99         34.32         1.47 o                         
  -2  -6  -4          0.54          0.79         1.16 o                         
  -1  -6  -4        169.11        175.05         4.76 o                         
  -7  -5  -4          5.00          4.64         0.98 o                         
  -6  -5  -4         23.58         24.57         1.38 o                         
  -5  -5  -4        197.16        201.60         2.93 o                         
  -4  -5  -4         52.73         55.45         1.80 o                         
  -3  -5  -4         40.07         37.65         1.39 o                         
  -2  -5  -4        245.36        244.19         4.64 o                         
  -1  -5  -4        666.38        713.25         8.63 o                         
   0  -5  -4         17.01         19.67         1.52 o                         
  -8  -4  -4         11.28          9.04         1.28 o                         
  -7  -4  -4         39.06         37.17         2.80 o                         
  -6  -4  -4         14.40         17.44         1.01 o                         
  -5  -4  -4         56.93         56.99         1.38 o                         
  -4  -4  -4        135.93        141.17         3.25 o                         
  -3  -4  -4        141.59        142.68         2.20 o                         
  -2  -4  -4       1194.68       1275.20        13.58 o                         
  -1  -4  -4        137.80        145.50         4.42 o                         
   0  -4  -4        508.74        487.62        13.31 o                         
   1  -4  -4        156.89        148.86         5.61 o                         
  -8  -3  -4          4.11          5.72         0.80 o                         
  -7  -3  -4          5.51          6.60         0.76 o                         
  -6  -3  -4        371.78        368.54         6.69 o                         
  -5  -3  -4         94.71         91.86         1.53 o                         
  -4  -3  -4         71.32         73.15         1.74 o                         
  -3  -3  -4       1451.47       1498.10        12.09 o                         
  -2  -3  -4        196.55        186.58         6.25 o                         
  -1  -3  -4        481.01        543.36        33.38 o                         
   0  -3  -4       1161.88       1219.01        18.04 o                         
   1  -3  -4        136.99        130.18         4.44 o                         
   2  -3  -4        105.35        100.15         2.84 o                         
   4  -3  -4         36.61         36.45         2.41 o                         
   7  -3  -4          2.93          2.81         1.22 o                         
  -8  -2  -4         43.80         40.25         4.79 o                         
  -7  -2  -4          4.90          5.51         0.77 o                         
  -6  -2  -4         40.48         37.80         1.29 o                         
  -5  -2  -4        308.40        308.03         5.12 o                         
  -4  -2  -4          7.04          8.37         0.50 o                         
  -3  -2  -4        638.70        641.86        15.45 o                         
  -2  -2  -4        832.39        904.95        17.59 o                         
  -1  -2  -4         25.48         25.27         1.78 o                         
   0  -2  -4        360.70        338.85         8.13 o                         
   1  -2  -4        872.48        883.08         9.31 o                         
   2  -2  -4        130.37        122.66         7.45 o                         
   3  -2  -4        610.70        626.61        15.46 o                         
   4  -2  -4         14.66         14.81         1.57 o                         
   7  -2  -4          6.77          6.96         1.57 o                         
  -8  -1  -4         76.54         62.92         2.86 o                         
  -7  -1  -4        105.31        114.13         2.10 o                         
  -6  -1  -4        119.71        130.80         2.08 o                         
  -5  -1  -4        401.78        426.55         4.60 o                         
  -4  -1  -4       3392.18       3460.62        18.18 o                         
  -3  -1  -4        139.79        134.91         1.58 o                         
  -2  -1  -4        319.45        374.53         9.53 o                         
  -1  -1  -4        334.07        350.72         5.89 o                         
   0  -1  -4        135.20        132.35         4.48 o                         
   1  -1  -4        201.30        193.68         5.01 o                         
   2  -1  -4         58.82         64.05         4.34 o                         
   3  -1  -4        372.57        337.28        15.95 o                         
   4  -1  -4         12.73         14.38         1.41 o                         
   6  -1  -4         64.52         74.06         4.22 o                         
   7  -1  -4         40.19         35.81         2.84 o                         
  -8   0  -4        125.18        106.79         2.29 o                         
  -7   0  -4         88.10         89.91         1.76 o                         
  -6   0  -4        622.71        651.70         4.93 o                         
  -5   0  -4        154.85        154.26         2.17 o                         
  -4   0  -4         75.90         81.65         1.53 o                         
  -3   0  -4        204.83        195.56         2.31 o                         
  -2   0  -4        172.59        151.33         6.23 o                         
  -1   0  -4        216.91        170.52        29.92 o                         
   0   0  -4          2.36          2.91         1.27 o                         
   1   0  -4         73.17         66.85         2.98 o                         
   2   0  -4        220.79        259.16         7.99 o                         
   3   0  -4         52.09         42.08         1.76 o                         
   4   0  -4         81.37         72.14         2.63 o                         
   5   0  -4        325.91        343.44         7.90 o                         
   6   0  -4         62.87         64.12         4.07 o                         
   7   0  -4          5.93          7.99         1.91 o                         
   8   0  -4         36.76         32.16         2.05 o                         
  -7   1  -4          0.54          0.77         0.68 o                         
  -6   1  -4         12.22         12.72         0.92 o                         
  -5   1  -4         60.96         67.35         1.53 o                         
  -4   1  -4         33.25         31.44         0.88 o                         
  -3   1  -4        576.95        559.04         8.82 o                         
  -2   1  -4        485.35        441.96        11.27 o                         
  -1   1  -4         29.45         20.16         2.18 o                         
   0   1  -4       1705.48       1758.96        18.68 o                         
   1   1  -4       1038.06       1030.21        15.07 o                         
   2   1  -4         13.44         15.68         2.47 o                         
   3   1  -4          3.98          4.18         0.60 o                         
   4   1  -4          1.50          2.18         0.93 o                         
   5   1  -4         58.50         65.60         3.71 o                         
   6   1  -4         84.27         80.99         4.46 o                         
   7   1  -4         17.43         18.01         2.35 o                         
   8   1  -4          2.02          1.82         1.09 o                         
  -7   2  -4         34.19         39.81         1.57 o                         
  -6   2  -4         14.88         16.27         0.94 o                         
  -5   2  -4         14.55         14.08         1.00 o                         
  -4   2  -4        186.51        198.53         2.17 o                         
  -3   2  -4         31.54         30.10         0.76 o                         
  -2   2  -4        221.42        220.41         2.27 o                         
  -1   2  -4        524.03        495.62        11.73 o                         
   1   2  -4        621.31        642.60        13.75 o                         
   2   2  -4         80.72         73.97         1.28 o                         
   3   2  -4        183.52        182.95         2.66 o                         
   4   2  -4        721.64        754.84        19.01 o                         
   5   2  -4         31.90         31.19         2.12 o                         
   6   2  -4        163.11        152.14         5.82 o                         
   7   2  -4         57.14         52.44         3.43 o                         
   8   2  -4          3.24          4.12         1.20 o                         
  -7   3  -4          3.12          2.87         0.60 o                         
  -6   3  -4          8.43         10.74         0.92 o                         
  -5   3  -4         30.26         30.75         1.26 o                         
  -4   3  -4         29.73         25.83         0.99 o                         
  -3   3  -4        319.04        322.45         3.91 o                         
  -2   3  -4        313.69        304.88         4.55 o                         
  -1   3  -4       1524.28       1484.63        27.43 o                         
   0   3  -4       4012.62       4081.66       106.66 o                         
   1   3  -4       2233.29       2410.66        40.59 o                         
   2   3  -4        182.60        186.28         3.87 o                         
   3   3  -4         80.09         79.55         1.82 o                         
   4   3  -4         58.22         59.13         3.27 o                         
   5   3  -4         56.45         59.38         3.14 o                         
   7   3  -4         14.58         14.33         2.09 o                         
   8   3  -4         18.53         22.26         1.76 o                         
  -6   4  -4          1.82          2.09         0.54 o                         
  -5   4  -4          2.84          4.14         0.65 o                         
  -4   4  -4          6.01          6.84         0.72 o                         
  -3   4  -4         74.12         80.24         1.17 o                         
  -2   4  -4        100.07         95.46         1.29 o                         
  -1   4  -4        176.60        155.24         1.35 o                         
   0   4  -4       1418.97       1432.53        25.00 o                         
   1   4  -4        375.14        337.31         5.67 o                         
   2   4  -4        235.80        234.21         3.27 o                         
   3   4  -4        411.09        431.62         9.10 o                         
   4   4  -4         20.19         19.68         1.26 o                         
   5   4  -4         15.54         13.12         1.49 o                         
   6   4  -4        113.35        107.33         4.06 o                         
  -6   5  -4          0.85         -0.41         0.91 o                         
  -5   5  -4         14.67         13.18         1.02 o                         
  -4   5  -4         15.27         15.85         0.94 o                         
  -3   5  -4        191.40        207.90         3.23 o                         
  -2   5  -4         72.59         71.64         1.21 o                         
  -1   5  -4        503.95        501.44         8.68 o                         
   0   5  -4        161.87        176.66         3.67 o                         
   1   5  -4        145.93        147.93         3.02 o                         
   2   5  -4        259.51        254.67         5.80 o                         
   3   5  -4         13.20         14.11         1.01 o                         
   4   5  -4        182.47        188.03        10.14 o                         
   5   5  -4        270.93        277.38         5.38 o                         
   6   5  -4          5.21          4.16         1.07 o                         
  -4   6  -4        427.72        447.13        11.72 o                         
  -3   6  -4         33.77         32.91         0.89 o                         
  -2   6  -4          6.16          7.43         0.74 o                         
  -1   6  -4        639.29        637.12         9.79 o                         
   0   6  -4         21.91         22.55         1.08 o                         
   1   6  -4         41.79         37.56         1.32 o                         
   2   6  -4        211.99        219.37         3.88 o                         
   3   6  -4         54.38         54.00         2.01 o                         
   4   6  -4         14.58         14.64         1.06 o                         
   5   6  -4         19.86         20.31         1.97 o                         
   6   6  -4         33.31         34.03         4.65 o                         
   7   6  -4         23.30         20.31         1.66 o                         
  -2   7  -4         40.50         39.31         1.56 o                         
  -1   7  -4         61.09         63.79         1.75 o                         
   0   7  -4         29.00         29.05         2.56 o                         
   1   7  -4         90.48         94.09         1.98 o                         
   2   7  -4         56.15         62.32         1.90 o                         
   3   7  -4         21.70         24.15         1.54 o                         
   4   7  -4         27.92         26.17         1.22 o                         
   5   7  -4         53.00         54.04         2.24 o                         
   6   7  -4         25.04         25.75         1.93 o                         
  -2   8  -4         91.05         87.17         4.76 o                         
  -1   8  -4         21.85         22.79         1.62 o                         
   1   8  -4         34.63         37.45         1.32 o                         
   2   8  -4          4.53          4.70         0.77 o                         
   3   8  -4         14.29         16.40         1.01 o                         
   4   8  -4          9.16         11.82         0.95 o                         
   5   8  -4          5.98          5.21         1.13 o                         
  -1   9  -4         23.89         26.89         1.68 o                         
   0   9  -4         14.15         15.69         1.21 o                         
   1   9  -4         22.91         25.84         1.84 o                         
   2   9  -4         10.91         12.82         1.16 o                         
   3   9  -4          1.21          1.51         0.92 o                         
  -2 -10  -3         17.51         18.80         1.64 o                         
  -1 -10  -3          8.14          9.19         1.24 o                         
  -4  -9  -3          1.23          1.64         0.87 o                         
  -3  -9  -3         17.46         19.35         1.77 o                         
  -2  -9  -3         13.50         10.26         1.87 o                         
  -1  -9  -3         19.29         19.71         2.20 o                         
   0  -9  -3         11.01         10.32         1.67 o                         
  -6  -8  -3         67.73         63.49         2.47 o                         
  -5  -8  -3          3.61          3.27         0.84 o                         
  -4  -8  -3        111.16        111.46         5.55 o                         
  -3  -8  -3         21.39         22.90         2.31 o                         
  -2  -8  -3        400.00        406.57         7.86 o                         
  -6  -7  -3        109.41        106.63         2.12 o                         
  -5  -7  -3         10.44         10.40         0.95 o                         
  -4  -7  -3         42.34         44.75         1.45 o                         
  -3  -7  -3         34.78         37.99         2.92 o                         
  -2  -7  -3          7.86          6.93         1.63 o                         
  -1  -7  -3        192.21        212.49         5.43 o                         
  -7  -6  -3         15.65         12.43         0.79 o                         
  -6  -6  -3        128.91        131.51         2.67 o                         
  -5  -6  -3         42.13         39.01         1.41 o                         
  -4  -6  -3         60.12         62.19         1.94 o                         
  -3  -6  -3         12.94         12.27         1.13 o                         
  -7  -5  -3         18.16         18.49         1.41 o                         
  -6  -5  -3         47.50         46.52         1.78 o                         
  -5  -5  -3        611.82        580.70        49.99 o                         
  -4  -5  -3         77.25         77.63         2.06 o                         
  -3  -5  -3         87.07         85.18         2.38 o                         
  -2  -5  -3        147.18        168.08         2.76 o                         
   0  -5  -3         71.98         66.97         2.46 o                         
  -8  -4  -3          2.09          1.48         0.66 o                         
  -7  -4  -3         26.10         27.54         2.53 o                         
  -6  -4  -3         10.59         12.32         1.13 o                         
  -5  -4  -3        500.87        494.23         9.38 o                         
  -4  -4  -3         16.29         17.65         1.24 o                         
  -3  -4  -3         28.76         33.66         1.16 o                         
  -2  -4  -3       1162.57       1209.50        25.76 o                         
  -1  -4  -3        451.20        522.78         8.21 o                         
   0  -4  -3        414.82        416.06        12.33 o                         
   1  -4  -3        876.00        932.52        51.01 o                         
  -8  -3  -3         11.64         11.93         0.99 o                         
  -7  -3  -3         23.08         24.92         1.40 o                         
  -6  -3  -3        203.30        202.99         2.82 o                         
  -5  -3  -3        129.78        134.73         2.30 o                         
  -4  -3  -3         42.64         43.52         1.16 o                         
  -3  -3  -3        162.48        177.01         1.83 o                         
  -2  -3  -3         10.79          7.95         1.10 o                         
  -1  -3  -3       2565.27       2584.22        16.99 o                         
   0  -3  -3        317.79        299.70         8.80 o                         
   1  -3  -3        443.50        449.66        29.26 o                         
   2  -3  -3         94.83         87.63         4.37 o                         
   7  -3  -3          9.28          7.01         1.38 o                         
  -8  -2  -3          3.50          4.53         0.57 o                         
  -7  -2  -3          1.75          2.25         0.70 o                         
  -6  -2  -3        306.83        319.45         3.91 o                         
  -5  -2  -3         41.77         40.84         1.00 o                         
  -4  -2  -3         83.50         83.84         1.50 o                         
  -3  -2  -3        339.54        334.31         4.61 o                         
  -2  -2  -3        234.43        218.31         4.52 o                         
  -1  -2  -3       1286.32       1388.17        30.77 o                         
   0  -2  -3        848.24        813.75        11.87 o                         
   1  -2  -3         63.15         54.77         2.37 o                         
   2  -2  -3        177.00        160.75         2.68 o                         
   3  -2  -3         47.80         48.04         4.29 o                         
   7  -2  -3         23.09         24.84         2.35 o                         
  -8  -1  -3         79.66         74.80         3.20 o                         
  -7  -1  -3        102.20        104.97         2.03 o                         
  -6  -1  -3        445.23        464.33         4.08 o                         
  -5  -1  -3        105.62        111.00         1.90 o                         
  -4  -1  -3       1360.30       1452.96        15.89 o                         
  -3  -1  -3        920.45        951.36        14.54 o                         
  -2  -1  -3       8275.06       8441.07        41.43 o                         
  -1  -1  -3       7534.34       7542.95        34.06 o                         
   0  -1  -3       5247.61       5146.36        23.99 o                         
   1  -1  -3        150.24        126.26         2.64 o                         
   2  -1  -3         34.54         34.27         3.14 o                         
   3  -1  -3          0.15          0.14         1.37 o                         
   6  -1  -3          9.07         10.31         2.21 o                         
   7  -1  -3         32.21         32.50         2.80 o                         
   8  -1  -3         16.87         13.39         1.35 o                         
  -8   0  -3        133.71        124.44         5.00 o                         
  -7   0  -3         14.54         14.39         1.03 o                         
  -6   0  -3        545.72        585.09         5.55 o                         
  -5   0  -3         53.33         56.33         1.50 o                         
  -4   0  -3        671.60        724.65        12.26 o                         
  -3   0  -3        398.18        356.22         4.08 o                         
  -2   0  -3        113.58        107.51         4.80 o                         
  -1   0  -3        997.18        964.02         8.40 o                         
   0   0  -3        141.31        141.06         4.02 o                         
   1   0  -3        746.55        707.83        25.56 o                         
   2   0  -3       1711.88       1776.91        18.54 o                         
   3   0  -3         59.66         51.09         3.82 o                         
   5   0  -3        215.93        238.12         6.47 o                         
   6   0  -3         57.88         62.92         3.86 o                         
   7   0  -3        322.24        315.67         7.71 o                         
   8   0  -3          9.34          9.94         1.42 o                         
  -7   1  -3         27.66         31.40         1.16 o                         
  -6   1  -3         87.47         87.95         2.02 o                         
  -5   1  -3         41.36         43.00         1.24 o                         
  -4   1  -3        238.41        246.27         3.82 o                         
  -3   1  -3        361.92        330.90         4.26 o                         
  -2   1  -3        610.18        510.64        11.31 o                         
  -1   1  -3        303.75        242.98         6.21 o                         
   0   1  -3       1014.17        911.20        12.16 o                         
   1   1  -3        702.31        684.44        11.23 o                         
   2   1  -3        339.53        347.59         8.80 o                         
   3   1  -3        507.16        467.41        11.18 o                         
   4   1  -3        158.19        141.92         4.36 o                         
   5   1  -3         46.75         45.13         3.10 o                         
   6   1  -3         27.90         26.64         2.82 o                         
   7   1  -3          3.30          3.54         1.73 o                         
   8   1  -3          3.19          3.30         1.22 o                         
  -7   2  -3          9.00          8.60         0.81 o                         
  -6   2  -3         81.54         86.56         2.11 o                         
  -5   2  -3         31.91         36.93         1.36 o                         
  -4   2  -3         30.53         28.93         1.07 o                         
  -3   2  -3         48.22         43.99         0.94 o                         
  -2   2  -3        336.31        325.80         2.76 o                         
   1   2  -3       1506.10       1547.88        20.24 o                         
   2   2  -3        661.25        663.32        13.74 o                         
   3   2  -3        145.53        174.67         4.16 o                         
   4   2  -3        195.73        190.31         4.56 o                         
   5   2  -3        185.58        194.92         6.06 o                         
   6   2  -3        131.29        121.14         5.32 o                         
   7   2  -3         46.49         44.07         3.24 o                         
  -7   3  -3         13.64         15.35         0.81 o                         
  -6   3  -3         30.34         31.95         2.11 o                         
  -5   3  -3         46.39         45.86         1.48 o                         
  -4   3  -3         50.42         50.52         1.30 o                         
  -3   3  -3         95.53         98.58         1.33 o                         
  -2   3  -3         46.43         39.98         0.73 o                         
  -1   3  -3         43.65         41.63         1.25 o                         
   0   3  -3        116.70        116.79         3.67 o                         
   1   3  -3        330.21        294.55         7.21 o                         
   2   3  -3       2827.84       2941.90        55.89 o                         
   3   3  -3       1609.59       1638.25        33.21 o                         
   4   3  -3        741.13        723.47        52.94 o                         
   5   3  -3         76.41         79.08         3.52 o                         
   6   3  -3        101.76        100.86         4.88 o                         
   7   3  -3         10.94         10.56         2.01 o                         
   8   3  -3          5.53          4.36         1.21 o                         
  -6   4  -3          8.19          9.37         0.67 o                         
  -5   4  -3          0.45          1.37         0.59 o                         
  -4   4  -3        118.86        121.51         2.41 o                         
  -3   4  -3         91.01         81.52         1.42 o                         
  -2   4  -3         18.71         20.47         0.68 o                         
  -1   4  -3       3429.02       3368.12        18.71 o                         
   0   4  -3       1203.70       1211.79        21.00 o                         
   1   4  -3         89.26        120.31         2.04 o                         
   2   4  -3        117.39        141.60         3.24 o                         
   3   4  -3         34.90         38.97         1.25 o                         
   4   4  -3        441.69        441.85        10.94 o                         
   5   4  -3        122.05        126.87         4.81 o                         
   6   4  -3         18.07         16.98         1.54 o                         
   7   4  -3          0.58          0.74         1.33 o                         
  -6   5  -3          4.93          5.72         0.86 o                         
  -5   5  -3         27.91         28.20         1.21 o                         
  -4   5  -3         13.27         14.40         0.83 o                         
  -3   5  -3         81.17         82.07         1.35 o                         
  -2   5  -3        203.49        202.41         2.54 o                         
  -1   5  -3        127.84        132.70         2.46 o                         
   0   5  -3        133.99        135.55         3.86 o                         
   1   5  -3        315.39        342.47        10.08 o                         
   2   5  -3        123.34        133.53         2.28 o                         
   3   5  -3         14.16         14.57         1.10 o                         
   4   5  -3         19.39         19.20         1.09 o                         
   5   5  -3         38.98         38.75         3.06 o                         
   6   5  -3         30.97         30.91         2.53 o                         
  -5   6  -3         88.50         95.88         6.07 o                         
  -4   6  -3         75.86         89.91         2.36 o                         
  -3   6  -3        135.23        134.31         4.01 o                         
  -2   6  -3       1175.36       1178.94         8.31 o                         
  -1   6  -3        608.74        614.66         7.04 o                         
   0   6  -3        197.99        185.59         4.60 o                         
   1   6  -3         40.60         39.93         1.33 o                         
   2   6  -3        337.10        354.94         6.77 o                         
   3   6  -3         98.50        103.83         3.81 o                         
   4   6  -3         81.94         86.80         2.54 o                         
   5   6  -3          0.02          0.28         1.07 o                         
   6   6  -3         11.41         11.50         1.90 o                         
  -3   7  -3         12.65         13.40         1.52 o                         
  -2   7  -3          6.39          5.67         0.75 o                         
  -1   7  -3          9.81         12.58         1.02 o                         
   0   7  -3         60.78         56.91         2.35 o                         
   1   7  -3        127.38        136.79         2.65 o                         
   2   7  -3          1.28          1.35         0.77 o                         
   3   7  -3         16.39         17.56         1.19 o                         
   4   7  -3          2.26          1.92         0.73 o                         
   5   7  -3         19.25         19.89         1.57 o                         
   6   7  -3          5.63          5.11         1.36 o                         
  -2   8  -3         57.55         59.01         1.96 o                         
  -1   8  -3         28.23         26.44         1.31 o                         
   0   8  -3         12.21         16.37         1.75 o                         
   1   8  -3         48.32         47.08         1.87 o                         
   2   8  -3         21.78         22.67         1.22 o                         
   3   8  -3         34.74         36.88         1.41 o                         
   4   8  -3          0.07         -0.09         0.77 o                         
   5   8  -3         25.40         24.53         1.96 o                         
  -1   9  -3         18.61         24.27         2.98 o                         
   0   9  -3         18.77         17.42         1.90 o                         
   1   9  -3          6.74          8.68         0.86 o                         
   2   9  -3         36.28         37.78         2.09 o                         
   3   9  -3         10.86         11.99         1.02 o                         
  -2 -10  -2          4.32          6.10         1.19 o                         
  -4  -9  -2         96.26         98.89         2.40 o                         
  -3  -9  -2         41.02         44.66         2.46 o                         
  -2  -9  -2         27.30         26.64         2.48 o                         
   1  -9  -2          0.25          0.88         0.89 o                         
  -5  -8  -2         21.23         19.84         1.27 o                         
  -4  -8  -2        172.73        175.13         3.80 o                         
  -3  -8  -2          5.00          4.85         1.20 o                         
  -2  -8  -2        109.54        115.31         4.30 o                         
  -6  -7  -2        204.86        201.96         2.88 o                         
  -5  -7  -2        138.21        138.88         2.59 o                         
  -4  -7  -2       1612.30       1657.82         9.06 o                         
  -3  -7  -2        257.45        264.88         6.03 o                         
  -7  -6  -2         43.63         44.72         2.13 o                         
  -6  -6  -2         13.58         16.91         1.16 o                         
  -5  -6  -2         13.31         13.88         0.99 o                         
  -4  -6  -2        686.02        695.36         8.29 o                         
  -3  -6  -2          1.68          2.52         0.83 o                         
  -2  -6  -2         15.80         18.28         1.63 o                         
  -7  -5  -2         55.75         55.25         3.93 o                         
  -6  -5  -2         80.94         80.56         2.28 o                         
  -5  -5  -2        514.51        538.47         9.79 o                         
  -4  -5  -2         47.68         48.66         1.70 o                         
  -3  -5  -2        293.85        298.98         4.36 o                         
  -2  -5  -2         15.17         15.63         1.04 o                         
   6  -5  -2          2.09          2.28         1.04 o                         
  -8  -4  -2         81.13         86.58         2.11 o                         
  -7  -4  -2         77.38         77.97         3.92 o                         
  -6  -4  -2         53.22         49.76         1.58 o                         
  -5  -4  -2        320.07        304.95         6.66 o                         
  -4  -4  -2          1.31          1.27         0.71 o                         
  -3  -4  -2        100.53        115.55         2.11 o                         
  -2  -4  -2         14.10         13.26         0.81 o                         
  -1  -4  -2        110.03        114.28         3.91 o                         
   0  -4  -2        188.98        182.18         5.33 o                         
   1  -4  -2        117.08        136.34         4.40 o                         
   2  -4  -2         72.66         68.19         3.37 o                         
  -8  -3  -2         39.59         41.03         2.09 o                         
  -7  -3  -2          3.43          4.33         0.73 o                         
  -6  -3  -2         89.50         87.64         1.98 o                         
  -5  -3  -2        112.39        112.74         1.90 o                         
  -4  -3  -2         38.61         35.99         0.95 o                         
  -3  -3  -2         94.36         91.70         1.56 o                         
  -2  -3  -2        480.78        470.88         6.43 o                         
  -1  -3  -2        166.90        176.14         4.04 o                         
   0  -3  -2        427.59        398.83        12.12 o                         
   1  -3  -2       1218.11       1266.56        26.05 o                         
   2  -3  -2          4.18          4.32         1.22 o                         
   3  -3  -2         75.15         85.01         6.01 o                         
   7  -3  -2          1.97          2.94         1.11 o                         
  -8  -2  -2          6.94          7.71         0.60 o                         
  -7  -2  -2         53.60         56.36         1.86 o                         
  -6  -2  -2        107.53        112.32         2.43 o                         
  -5  -2  -2         21.72         22.59         0.85 o                         
  -4  -2  -2        304.96        296.77         4.00 o                         
  -3  -2  -2        132.08        131.79         6.30 o                         
  -2  -2  -2         50.01         50.18         1.61 o                         
  -1  -2  -2         86.00         76.53         2.18 o                         
   0  -2  -2        175.75        160.85         8.74 o                         
   1  -2  -2        439.25        352.36        15.30 o                         
   2  -2  -2        296.59        290.65         3.82 o                         
   3  -2  -2         14.68         12.48         2.50 o                         
   6  -2  -2         13.91         15.35         2.27 o                         
   7  -2  -2         90.40         88.01         3.77 o                         
  -8  -1  -2          8.34          9.62         0.81 o                         
  -7  -1  -2         46.77         50.41         1.58 o                         
  -6  -1  -2          4.65          5.67         0.74 o                         
  -5  -1  -2        261.92        264.71         2.88 o                         
  -4  -1  -2        482.18        506.46         6.75 o                         
  -3  -1  -2        394.76        379.62         3.46 o                         
  -2  -1  -2       2604.64       2719.67        21.31 o                         
  -1  -1  -2        379.45        371.42         3.89 o                         
   0  -1  -2       3999.92       3960.85        29.71 o                         
   1  -1  -2         60.35         59.69         3.14 o                         
   2  -1  -2        385.77        411.86         8.90 o                         
   3  -1  -2        106.49        110.31         5.39 o                         
   6  -1  -2         18.20         16.91         2.38 o                         
   7  -1  -2          3.58          3.10         1.56 o                         
   8  -1  -2          2.91          3.01         0.91 o                         
  -8   0  -2         45.98         41.32         1.27 o                         
  -7   0  -2         59.82         56.77         1.96 o                         
  -6   0  -2        318.03        347.34         3.31 o                         
  -5   0  -2        292.84        299.48         2.89 o                         
  -4   0  -2       3262.37       3275.96        58.53 o                         
  -3   0  -2         76.52         78.95         1.74 o                         
  -2   0  -2       7658.20       7783.63        34.81 o                         
  -1   0  -2       1999.85       1583.88         8.22 o                         
   0   0  -2        159.58        148.90         2.34 o                         
   2   0  -2        215.10        189.72         5.52 o                         
   3   0  -2         13.26         12.47         1.96 o                         
   5   0  -2          8.95          9.89         1.78 o                         
   6   0  -2         13.36         12.00         2.19 o                         
   8   0  -2          7.12          6.93         1.27 o                         
  -7   1  -2          2.15          1.60         0.63 o                         
  -6   1  -2         58.93         65.33         1.77 o                         
  -5   1  -2        115.08        123.67         2.15 o                         
  -4   1  -2        266.39        247.85         2.33 o                         
  -3   1  -2        705.17        699.23         6.28 o                         
  -2   1  -2         53.08         46.95         3.28 o                         
   0   1  -2        558.21        489.27        20.27 o                         
   1   1  -2        390.04        409.10         7.77 o                         
   2   1  -2        447.06        417.39         8.63 o                         
   3   1  -2        125.10        131.00         3.93 o                         
   4   1  -2         97.80        114.43         3.87 o                         
   5   1  -2        162.62        158.43         5.30 o                         
   6   1  -2         60.61         56.24         3.73 o                         
   7   1  -2        101.83         99.96         4.63 o                         
   8   1  -2         53.18         53.80         2.69 o                         
  -7   2  -2         16.41         18.31         1.16 o                         
  -6   2  -2         76.95         88.24         3.61 o                         
  -5   2  -2        141.58        162.30         2.32 o                         
  -4   2  -2        137.63        149.33         2.00 o                         
  -3   2  -2        637.72        605.72         7.35 o                         
  -2   2  -2        387.75        337.62         6.65 o                         
   0   2  -2       5232.94       4803.98        32.12 o                         
   1   2  -2        812.85        766.83        13.07 o                         
   2   2  -2       1141.22       1111.88        36.84 o                         
   3   2  -2        997.82       1077.51         8.32 o                         
   4   2  -2        157.14        146.59         2.97 o                         
   5   2  -2         88.66         81.97         4.03 o                         
   6   2  -2         31.27         30.40         3.02 o                         
   7   2  -2         17.13         19.10         2.35 o                         
   8   2  -2          1.29          0.24         1.08 o                         
  -7   3  -2         77.99         77.37         2.16 o                         
  -6   3  -2          7.63          7.15         0.74 o                         
  -5   3  -2          5.38          7.41         0.77 o                         
  -4   3  -2         94.81        102.28         1.92 o                         
  -3   3  -2         80.38         77.91         1.27 o                         
  -2   3  -2        225.87        208.76         2.35 o                         
  -1   3  -2        128.02        119.54         3.49 o                         
   1   3  -2         64.94         63.69         4.79 o                         
   2   3  -2        705.44        744.79        13.12 o                         
   3   3  -2        143.20        134.44         5.55 o                         
   4   3  -2        400.64        409.76         7.25 o                         
   5   3  -2         26.45         26.39         1.68 o                         
   6   3  -2        148.11        154.62         5.92 o                         
   7   3  -2         11.99         10.64         2.01 o                         
   8   3  -2         25.72         23.76         1.92 o                         
  -6   4  -2          7.86          8.02         0.91 o                         
  -5   4  -2         14.14         14.36         0.84 o                         
  -4   4  -2        241.11        264.35         3.43 o                         
  -3   4  -2         43.10         42.60         0.90 o                         
  -2   4  -2        308.65        314.12         2.55 o                         
  -1   4  -2       1320.67       1260.57         8.44 o                         
   0   4  -2         18.24         18.15         0.77 o                         
   1   4  -2        818.22        823.07        19.99 o                         
   2   4  -2        592.48        626.58         7.64 o                         
   3   4  -2        149.06        154.25         3.12 o                         
   4   4  -2         16.10         13.93         1.92 o                         
   5   4  -2          7.43          5.33         1.19 o                         
   6   4  -2         61.60         67.15         3.45 o                         
   7   4  -2          9.55         10.08         1.91 o                         
   8   4  -2         14.19         13.11         1.44 o                         
  -6   5  -2         13.78         12.75         0.89 o                         
  -5   5  -2          8.92          8.51         0.74 o                         
  -4   5  -2          4.48          3.92         0.64 o                         
  -3   5  -2         11.74         11.41         0.66 o                         
  -2   5  -2         76.84         75.84         1.23 o                         
  -1   5  -2        168.15        174.90         1.67 o                         
   0   5  -2         56.05         56.70         1.18 o                         
   1   5  -2         10.15          9.83         0.64 o                         
   2   5  -2         28.61         32.23         1.26 o                         
   3   5  -2         23.01         22.83         1.13 o                         
   4   5  -2        229.06        219.50         9.89 o                         
   5   5  -2         19.50         20.16         2.43 o                         
   6   5  -2         15.39         16.54         1.58 o                         
   7   5  -2         29.70         30.76         2.47 o                         
  -5   6  -2         15.51         17.40         1.90 o                         
  -4   6  -2         45.74         49.05         2.54 o                         
  -3   6  -2         75.84         81.39         1.89 o                         
  -2   6  -2         47.35         43.99         1.00 o                         
  -1   6  -2        286.39        276.76         3.66 o                         
   0   6  -2        735.42        762.34        18.08 o                         
   1   6  -2        303.36        305.04         5.34 o                         
   2   6  -2        329.37        313.68         4.44 o                         
   3   6  -2         10.17          9.92         0.96 o                         
   4   6  -2         25.53         26.67         1.29 o                         
   5   6  -2         11.96         13.81         2.17 o                         
   7   6  -2         21.63         22.31         1.92 o                         
  -3   7  -2         39.69         37.54         2.73 o                         
  -2   7  -2        438.68        446.94        11.16 o                         
  -1   7  -2         62.72         62.19         1.56 o                         
   0   7  -2        185.53        187.21         6.99 o                         
   1   7  -2         58.44         56.47         1.54 o                         
   2   7  -2         28.28         29.81         1.21 o                         
   3   7  -2        103.44        110.48         2.46 o                         
   4   7  -2          4.44          5.77         1.02 o                         
   5   7  -2         17.98         18.68         2.01 o                         
  -2   8  -2          1.83          2.41         0.86 o                         
  -1   8  -2         39.67         42.28         1.68 o                         
   0   8  -2          3.57          3.15         1.20 o                         
   1   8  -2          8.68          9.96         1.18 o                         
   2   8  -2         24.51         22.90         1.24 o                         
   3   8  -2          3.05          4.21         0.81 o                         
   4   8  -2          5.76          5.86         1.03 o                         
   5   8  -2         44.44         45.76         2.76 o                         
  -1   9  -2          3.33          3.72         1.06 o                         
   0   9  -2          7.54          6.80         0.97 o                         
   1   9  -2          4.74          6.19         1.05 o                         
   2   9  -2         84.63         91.54         2.78 o                         
   3   9  -2          0.31          0.26         0.76 o                         
   4   9  -2         11.69         10.80         1.40 o                         
  -1 -10  -1          8.31          9.66         1.24 o                         
  -4  -9  -1        126.73        122.27         2.59 o                         
  -3  -9  -1          5.43          4.79         0.93 o                         
   1  -9  -1         21.32         17.27         1.59 o                         
  -6  -8  -1         20.53         22.05         1.60 o                         
  -5  -8  -1         22.74         21.16         1.01 o                         
  -4  -8  -1          6.22          5.44         1.11 o                         
  -3  -8  -1        150.41        154.56         5.22 o                         
  -2  -8  -1         12.59         11.45         1.80 o                         
  -6  -7  -1        134.20        132.63         2.38 o                         
  -5  -7  -1         63.08         58.75         1.76 o                         
  -4  -7  -1        176.33        175.73         3.07 o                         
  -3  -7  -1         15.63         16.17         1.91 o                         
  -7  -6  -1         17.56         19.48         0.92 o                         
  -6  -6  -1         65.31         67.10         2.00 o                         
  -5  -6  -1        790.01        826.07        17.72 o                         
  -4  -6  -1         63.02         68.59         2.06 o                         
  -3  -6  -1        123.10        129.53         3.07 o                         
  -2  -6  -1        480.79        497.63         7.52 o                         
  -7  -5  -1          9.51          9.57         1.18 o                         
  -6  -5  -1        153.53        153.74         3.38 o                         
  -5  -5  -1         14.78         15.80         1.13 o                         
  -4  -5  -1         72.66         67.58         1.97 o                         
  -3  -5  -1        270.21        288.99         6.97 o                         
  -2  -5  -1        124.39        135.01         4.23 o                         
   6  -5  -1          4.01          3.44         0.99 o                         
  -7  -4  -1        122.02        118.02         8.66 o                         
  -6  -4  -1        406.01        407.56         6.83 o                         
  -5  -4  -1        175.82        185.17         5.62 o                         
  -4  -4  -1         55.59         57.67         1.41 o                         
  -3  -4  -1         57.55         54.50         1.53 o                         
  -2  -4  -1        210.06        213.64         3.19 o                         
  -1  -4  -1        160.81        190.59         6.05 o                         
   0  -4  -1       1196.87       1197.86        14.08 o                         
   1  -4  -1         15.35         14.11         1.46 o                         
   2  -4  -1          5.93          5.34         1.38 o                         
  -8  -3  -1         11.84         11.52         1.55 o                         
  -7  -3  -1         11.29          9.43         0.85 o                         
  -6  -3  -1         21.34         20.55         1.06 o                         
  -5  -3  -1         18.33         17.05         1.01 o                         
  -4  -3  -1         69.25         64.27         1.19 o                         
  -3  -3  -1        383.09        377.02         3.41 o                         
  -2  -3  -1        169.30        204.50         5.50 o                         
  -1  -3  -1        997.34       1083.54        17.14 o                         
   0  -3  -1         77.76         70.91         2.64 o                         
   1  -3  -1        841.71        788.97         8.74 o                         
   2  -3  -1        278.10        249.17         4.31 o                         
   3  -3  -1        300.60        275.76         7.59 o                         
   7  -3  -1         16.47         12.76         1.44 o                         
  -8  -2  -1          5.03          5.01         0.62 o                         
  -7  -2  -1         22.47         25.21         1.36 o                         
  -6  -2  -1         43.64         42.57         1.52 o                         
  -5  -2  -1         12.59         13.52         0.71 o                         
  -4  -2  -1         67.07         58.01         1.28 o                         
  -3  -2  -1         96.58         92.42         1.51 o                         
  -2  -2  -1        788.25        773.35         6.29 o                         
  -1  -2  -1        238.74        228.04         7.44 o                         
   0  -2  -1        197.31        181.75         4.22 o                         
   1  -2  -1        424.24        428.58        20.70 o                         
   2  -2  -1        247.03        249.53         4.77 o                         
   3  -2  -1         49.99         42.74         3.13 o                         
   6  -2  -1          0.39          0.80         1.56 o                         
   7  -2  -1         12.48          9.43         1.61 o                         
  -8  -1  -1          1.20          0.68         0.58 o                         
  -7  -1  -1         20.44         21.77         1.03 o                         
  -6  -1  -1          3.12          3.21         0.64 o                         
  -5  -1  -1         60.33         61.33         1.70 o                         
  -4  -1  -1        101.57        115.98         2.26 o                         
  -3  -1  -1        728.47        650.56         7.93 o                         
  -2  -1  -1        790.23        853.93         5.70 o                         
  -1  -1  -1         22.70         22.40         0.94 o                         
   0  -1  -1       2020.43       1918.80        11.62 o                         
   1  -1  -1       7237.04       7006.34        29.20 o                         
   2  -1  -1       4743.10       4665.90        23.13 o                         
   3  -1  -1        150.55        172.01         5.96 o                         
   6  -1  -1         18.62         20.14         2.52 o                         
   7  -1  -1          6.21          4.60         1.49 o                         
  -8   0  -1          8.93          7.88         0.73 o                         
  -7   0  -1         16.61         17.38         0.95 o                         
  -6   0  -1        152.15        163.74         2.14 o                         
  -5   0  -1         23.59         25.93         0.91 o                         
  -4   0  -1       1483.57       1594.12        13.06 o                         
  -3   0  -1        796.98        759.36         5.77 o                         
   0   0  -1         36.83         36.79         1.53 o                         
   1   0  -1       2124.78       2161.99        12.63 o                         
   2   0  -1        808.82        821.73         9.79 o                         
   3   0  -1       2006.14       2034.08        17.72 o                         
   5   0  -1          1.85          1.70         1.33 o                         
   6   0  -1        180.66        169.03         5.94 o                         
   7   0  -1         25.80         25.10         2.55 o                         
   8   0  -1         11.91         11.20         1.40 o                         
  -7   1  -1         23.29         25.37         1.09 o                         
  -6   1  -1         39.03         41.13         1.34 o                         
  -5   1  -1         61.01         57.98         1.26 o                         
  -4   1  -1        120.63        120.75         2.55 o                         
  -3   1  -1        730.21        781.56        13.27 o                         
  -2   1  -1       2762.43       2531.74        19.66 o                         
   0   1  -1        779.35        589.36         7.90 o                         
   1   1  -1        373.48        348.82         4.29 o                         
   2   1  -1        464.25        432.02        18.09 o                         
   3   1  -1        875.65        907.88        16.88 o                         
   4   1  -1         50.94         75.03         3.16 o                         
   5   1  -1        165.14        160.38         5.28 o                         
   6   1  -1         39.89         42.73         3.30 o                         
   7   1  -1         26.80         27.40         2.68 o                         
   8   1  -1          2.05          1.05         1.11 o                         
  -7   2  -1          7.88          7.60         0.90 o                         
  -6   2  -1         17.67         21.06         1.71 o                         
  -5   2  -1         46.05         51.65         1.53 o                         
  -4   2  -1          8.08         10.35         0.71 o                         
  -3   2  -1        404.75        408.38         3.70 o                         
   0   2  -1       3940.29       3468.24        26.41 o                         
   1   2  -1         90.44         94.30         3.16 o                         
   2   2  -1         81.83         81.19         5.81 o                         
   3   2  -1       1301.32       1299.08         6.29 o                         
   4   2  -1        450.24        440.16         4.94 o                         
   5   2  -1         18.08         14.51         2.06 o                         
   6   2  -1         47.56         41.18         3.26 o                         
   7   2  -1         33.61         32.36         2.84 o                         
   8   2  -1         28.88         26.59         2.02 o                         
  -7   3  -1         33.13         31.13         1.32 o                         
  -6   3  -1         16.77         18.92         0.96 o                         
  -5   3  -1          6.58          7.37         0.72 o                         
  -4   3  -1        133.58        142.40         2.29 o                         
  -3   3  -1        234.08        231.35         2.56 o                         
  -2   3  -1        192.88        179.82         1.61 o                         
   1   3  -1         41.42         48.15         2.84 o                         
   2   3  -1         37.33         41.41         2.16 o                         
   3   3  -1        377.60        404.19         7.98 o                         
   4   3  -1         53.49         56.19         2.07 o                         
   5   3  -1        241.91        250.90         6.28 o                         
   6   3  -1        266.91        273.31         7.66 o                         
   7   3  -1         45.98         45.54         3.28 o                         
   8   3  -1         92.60         90.33         3.37 o                         
  -6   4  -1          6.38          7.41         0.80 o                         
  -5   4  -1        115.76        120.37         4.11 o                         
  -4   4  -1         14.90         15.82         0.82 o                         
  -3   4  -1        115.21        104.45         1.62 o                         
  -2   4  -1        345.01        361.14         3.10 o                         
  -1   4  -1       1566.80       1530.67         9.63 o                         
   0   4  -1         74.59         72.98         1.39 o                         
   1   4  -1        102.26         93.02         2.49 o                         
   2   4  -1          5.45          4.10         0.69 o                         
   3   4  -1        560.64        565.52        14.50 o                         
   4   4  -1        223.78        236.93         4.42 o                         
   5   4  -1        106.23        106.87         4.21 o                         
   6   4  -1         77.19         81.35         4.47 o                         
   7   4  -1         14.38         13.96         2.05 o                         
   8   4  -1         43.25         40.01         2.19 o                         
  -6   5  -1         10.04          9.65         0.91 o                         
  -5   5  -1         29.31         31.37         1.37 o                         
  -4   5  -1         16.14         14.99         0.88 o                         
  -3   5  -1         79.83         78.84         1.44 o                         
  -2   5  -1          0.27          0.44         0.41 o                         
  -1   5  -1         82.24         80.08         1.14 o                         
   0   5  -1         82.33         75.77         1.28 o                         
   1   5  -1         68.36         81.21         1.39 o                         
   2   5  -1        227.61        231.10         5.27 o                         
   3   5  -1         23.84         24.62         1.29 o                         
   4   5  -1         52.76         47.54         2.10 o                         
   5   5  -1         17.58         18.11         1.66 o                         
   6   5  -1          9.14          9.92         2.12 o                         
   7   5  -1         17.65         16.23         2.01 o                         
  -5   6  -1          8.99          8.12         0.90 o                         
  -4   6  -1          2.79          1.58         0.72 o                         
  -3   6  -1         30.66         30.45         1.04 o                         
  -2   6  -1        133.86        143.60         3.18 o                         
  -1   6  -1         50.74         51.62         1.28 o                         
   0   6  -1         68.96         68.44         1.39 o                         
   1   6  -1        518.05        506.74         7.15 o                         
   2   6  -1        338.71        352.73         5.77 o                         
   3   6  -1        355.87        369.46         4.82 o                         
   4   6  -1        222.62        233.48        10.47 o                         
   5   6  -1         54.85         59.32         2.68 o                         
   6   6  -1          6.71          6.61         1.84 o                         
   7   6  -1          6.42          6.75         1.47 o                         
  -4   7  -1         33.27         29.18         1.43 o                         
  -3   7  -1         24.92         22.92         1.09 o                         
  -2   7  -1        506.17        524.82         6.77 o                         
  -1   7  -1          4.22          4.51         0.86 o                         
   0   7  -1        228.17        227.93         6.35 o                         
   1   7  -1          0.88          0.49         0.64 o                         
   2   7  -1          4.87          4.21         0.77 o                         
   3   7  -1        341.51        355.49         5.05 o                         
   4   7  -1         42.94         40.10         2.39 o                         
   5   7  -1          1.94          1.61         0.93 o                         
   6   7  -1         33.04         33.81         2.59 o                         
  -3   8  -1          7.96          7.23         1.10 o                         
  -2   8  -1         51.20         50.75         1.84 o                         
  -1   8  -1         47.24         47.44         1.53 o                         
   0   8  -1         23.31         21.49         1.18 o                         
   1   8  -1         19.99         19.95         1.31 o                         
   2   8  -1          8.11          7.88         0.79 o                         
   3   8  -1          8.72          9.11         0.96 o                         
   4   8  -1        127.23        128.11         5.02 o                         
   5   8  -1         98.10        100.40         4.05 o                         
  -1   9  -1          4.64          3.65         0.75 o                         
   0   9  -1          2.61          2.31         0.74 o                         
   1   9  -1          0.58          0.76         0.93 o                         
   2   9  -1          3.40          4.17         0.87 o                         
   3   9  -1          2.52          1.92         0.86 o                         
   4   9  -1         94.94         96.74         3.52 o                         
  -4  -9   0         23.56         21.88         1.22 o                         
  -3  -9   0          6.55          8.34         1.01 o                         
  -6  -8   0          5.91          6.13         1.05 o                         
  -5  -8   0         33.69         29.44         1.13 o                         
  -4  -8   0        120.97        117.90         2.87 o                         
  -6  -7   0          5.95          6.56         0.80 o                         
  -5  -7   0        397.27        395.73         5.30 o                         
  -4  -7   0         35.00         34.93         2.54 o                         
  -3  -7   0         27.50         25.80         2.36 o                         
  -2  -7   0        470.14        486.00         8.37 o                         
  -7  -6   0         42.23         45.56         1.30 o                         
  -6  -6   0         72.80         70.90         2.05 o                         
  -5  -6   0        236.57        233.09         3.53 o                         
  -4  -6   0        276.69        283.90         5.00 o                         
  -3  -6   0        214.89        229.82         4.93 o                         
  -2  -6   0        154.11        164.63         4.83 o                         
  -7  -5   0         25.40         26.67         1.83 o                         
  -6  -5   0         36.16         37.70         1.65 o                         
  -5  -5   0         45.86         48.47         2.35 o                         
  -4  -5   0         73.21         79.30         2.73 o                         
  -3  -5   0        174.21        184.74         3.59 o                         
  -2  -5   0         24.18         24.91         1.64 o                         
  -8  -4   0          9.56          7.49         1.15 o                         
  -7  -4   0         43.20         41.47         2.27 o                         
  -6  -4   0         11.36         11.18         0.96 o                         
  -5  -4   0        307.57        302.06        10.02 o                         
  -4  -4   0         40.99         43.15         1.30 o                         
  -3  -4   0          0.77          1.63         0.60 o                         
  -2  -4   0        105.90        115.87         2.92 o                         
  -1  -4   0        135.00        157.98         4.56 o                         
   1  -4   0        475.35        457.53         6.88 o                         
   2  -4   0        269.44        249.18         6.67 o                         
   6  -4   0          3.48          3.31         1.21 o                         
  -8  -3   0          2.93          2.08         0.57 o                         
  -7  -3   0          3.08          2.60         0.99 o                         
  -6  -3   0         58.38         53.41         1.52 o                         
  -5  -3   0         10.63         12.14         0.90 o                         
  -4  -3   0         58.44         54.84         1.24 o                         
  -3  -3   0         44.54         48.63         1.22 o                         
  -2  -3   0        200.50        181.27         5.83 o                         
   1  -3   0        178.85        164.52         3.62 o                         
   2  -3   0         38.79         45.20         1.98 o                         
   3  -3   0        308.41        278.28         7.40 o                         
   6  -3   0          5.22          5.50         1.53 o                         
  -8  -2   0          6.83          7.07         0.72 o                         
  -7  -2   0          5.75          6.11         0.80 o                         
  -6  -2   0         15.22         15.88         1.06 o                         
  -5  -2   0        243.62        250.73         4.21 o                         
  -4  -2   0          2.05          2.96         0.39 o                         
  -3  -2   0         89.60         84.98         1.45 o                         
  -2  -2   0        215.42        212.41         4.38 o                         
   1  -2   0       6692.38       6540.56        88.87 o                         
   2  -2   0        312.18        266.47         4.16 o                         
   3  -2   0        564.62        524.63        15.59 o                         
   6  -2   0          0.62          2.69         1.47 o                         
   7  -2   0         97.89         82.44         3.31 o                         
  -8  -1   0          1.27          1.52         0.62 o                         
  -7  -1   0         46.07         44.19         1.33 o                         
  -6  -1   0         53.25         52.14         1.33 o                         
  -5  -1   0         53.68         54.36         1.16 o                         
  -4  -1   0        126.85        135.75         3.05 o                         
  -3  -1   0        438.48        481.29         6.70 o                         
  -2  -1   0        438.78        405.98         8.43 o                         
   1  -1   0        680.78        650.63         4.51 o                         
   2  -1   0       1224.31       1147.60        21.18 o                         
   3  -1   0        570.83        524.13        26.37 o                         
   6  -1   0         43.79         44.80         3.17 o                         
   7  -1   0         27.88         29.34         2.43 o                         
  -8   0   0          2.23          1.65         0.57 o                         
  -7   0   0          3.67          4.33         0.71 o                         
  -6   0   0         28.10         28.40         1.00 o                         
  -5   0   0        354.97        359.21         4.22 o                         
  -4   0   0        975.10       1056.03         7.33 o                         
  -3   0   0         23.65         27.69         4.48 o                         
  -2   0   0       4317.51       4288.85        40.43 o                         
   1   0   0        284.08        276.03         7.50 o                         
   2   0   0       4314.21       4337.64       104.66 o                         
   3   0   0         23.11         17.40         1.59 o                         
   5   0   0        356.45        346.93         7.37 o                         
   6   0   0         28.01         28.60         2.70 o                         
   7   0   0          3.74          3.80         1.48 o                         
   8   0   0          2.21          2.03         0.95 o                         
  -7   1   0         27.83         30.00         1.14 o                         
  -6   1   0         44.02         46.68         1.41 o                         
  -5   1   0         51.28         55.87         1.22 o                         
  -4   1   0       1258.05       1359.72        14.09 o                         
  -3   1   0        574.49        581.37         8.58 o                         
  -2   1   0       1223.23       1085.78        12.53 o                         
   1   1   0        794.95        796.91        13.18 o                         
   2   1   0        432.51        396.89         7.59 o                         
   3   1   0        437.39        484.12         6.14 o                         
   4   1   0        127.67        139.40         4.14 o                         
   5   1   0         54.14         54.20         3.14 o                         
   6   1   0         52.81         51.41         3.43 o                         
   7   1   0         46.14         43.96         3.07 o                         
   8   1   0          1.24          0.82         0.97 o                         
  -7   2   0         97.52         90.50         2.77 o                         
  -6   2   0          0.60          1.22         0.70 o                         
  -5   2   0         83.88         84.66         1.74 o                         
  -4   2   0        993.03       1060.14        14.77 o                         
  -3   2   0        564.98        555.23         6.00 o                         
   1   2   0        311.60        292.33         5.23 o                         
   2   2   0        216.21        212.01         5.09 o                         
   3   2   0         88.10         85.84         2.12 o                         
   4   2   0          2.27          3.44         0.81 o                         
   5   2   0        242.58        241.84         6.47 o                         
   6   2   0         15.32         18.13         2.41 o                         
   7   2   0          5.87          6.71         1.14 o                         
   8   2   0          6.79          7.78         1.37 o                         
  -7   3   0         15.50         14.49         0.86 o                         
  -6   3   0          5.23          6.22         0.77 o                         
  -5   3   0        360.27        388.30         6.07 o                         
  -4   3   0         71.40         81.91         1.58 o                         
  -3   3   0        309.57        321.47         4.59 o                         
  -2   3   0         38.76         42.54         0.91 o                         
   1   3   0       2074.30       1953.70        23.41 o                         
   2   3   0        199.45        179.15         2.61 o                         
   3   3   0         44.11         48.91         1.28 o                         
   4   3   0         57.93         56.51         1.58 o                         
   5   3   0         10.47         13.22         1.04 o                         
   6   3   0         57.72         56.16         2.23 o                         
   7   3   0          3.14          3.61         1.60 o                         
   8   3   0          2.89          1.46         1.07 o                         
  -6   4   0          3.34          4.13         0.66 o                         
  -5   4   0         35.70         36.30         1.48 o                         
  -4   4   0         19.06         20.23         0.93 o                         
  -3   4   0         97.29         98.37         1.37 o                         
  -2   4   0        268.75        247.68         3.34 o                         
  -1   4   0        475.68        434.39         2.75 o                         
   1   4   0        135.79        151.83         4.39 o                         
   2   4   0        105.90        106.96         3.04 o                         
   3   4   0          0.82          1.07         0.52 o                         
   4   4   0         41.74         42.05         2.02 o                         
   5   4   0        308.38        314.04         5.40 o                         
   6   4   0         11.43         13.24         2.29 o                         
   7   4   0         43.18         43.05         3.07 o                         
   8   4   0          9.66         10.36         1.34 o                         
  -6   5   0          7.50          7.76         1.06 o                         
  -5   5   0         37.07         37.44         1.35 o                         
  -4   5   0         78.25         75.79         1.56 o                         
  -3   5   0         18.03         18.14         0.80 o                         
  -2   5   0         77.45         76.42         1.16 o                         
  -1   5   0        110.95        110.11         1.45 o                         
   1   5   0         97.09        104.28         2.64 o                         
   2   5   0         24.18         23.31         1.24 o                         
   3   5   0        173.86        176.05         4.25 o                         
   4   5   0         72.01         74.82         2.81 o                         
   5   5   0         45.54         52.39         2.49 o                         
   6   5   0         36.25         36.22         3.17 o                         
   7   5   0         25.48         27.39         2.41 o                         
  -5   6   0          8.37          8.19         0.93 o                         
  -4   6   0         28.17         25.80         1.80 o                         
  -3   6   0         12.21         10.46         0.90 o                         
  -2   6   0         30.23         28.91         1.03 o                         
  -1   6   0        174.27        174.75         2.18 o                         
   1   6   0         65.98         69.54         1.61 o                         
   2   6   0        154.42        162.73         3.51 o                         
   3   6   0        214.29        220.20         8.59 o                         
   4   6   0        277.06        286.44         7.78 o                         
   5   6   0        236.66        236.58        10.91 o                         
   6   6   0         73.72         70.65         3.92 o                         
   7   6   0         42.54         47.38         2.73 o                         
  -4   7   0         30.61         30.87         2.38 o                         
  -3   7   0         20.47         20.11         0.95 o                         
  -2   7   0         42.66         41.32         1.33 o                         
  -1   7   0         61.69         61.48         1.63 o                         
   1   7   0         17.28         17.74         1.04 o                         
   2   7   0        470.46        481.19         5.12 o                         
   3   7   0         27.41         30.22         1.89 o                         
   4   7   0         34.36         36.94         2.09 o                         
   5   7   0        397.13        406.32        11.63 o                         
   6   7   0          5.94          9.45         1.79 o                         
  -3   8   0         16.19         16.10         2.71 o                         
  -2   8   0         95.90         91.84         5.01 o                         
  -1   8   0          3.95          3.77         0.81 o                         
   0   8   0          3.13          6.38         1.89 o                         
   1   8   0        255.47        248.33         5.79 o                         
   2   8   0         54.33         54.72         1.77 o                         
   3   8   0         24.46         26.71         1.27 o                         
   4   8   0        119.65        117.28         3.82 o                         
   6   8   0          6.20          6.14         1.22 o                         
  -2   9   0         20.97         23.98         1.72 o                         
  -1   9   0          9.09          8.27         2.06 o                         
   0   9   0         11.60         13.64         1.32 o                         
   1   9   0         18.32         19.56         1.60 o                         
   2   9   0         33.17         37.35         1.62 o                         
   3   9   0          6.69          7.73         1.06 o                         
   4   9   0         23.45         23.62         2.08 o                         
  -4  -9   1         94.69         88.15         4.34 o                         
  -3  -9   1          2.82          2.94         0.83 o                         
  -5  -8   1         97.17         95.71         4.40 o                         
  -4  -8   1        126.58        121.66         2.92 o                         
  -3  -8   1          8.64          9.08         1.62 o                         
  -6  -7   1         33.46         30.52         1.25 o                         
  -5  -7   1          1.90          1.47         0.69 o                         
  -4  -7   1         44.09         46.01         2.07 o                         
  -3  -7   1        342.07        343.90         7.68 o                         
  -2  -7   1          4.76          2.53         1.41 o                         
  -1  -7   1          0.87          0.47         1.20 o                         
  -7  -6   1          6.45          7.96         0.96 o                         
  -6  -6   1          6.64          7.08         0.95 o                         
  -5  -6   1         54.43         51.57         1.98 o                         
  -4  -6   1        222.79        237.93         4.78 o                         
  -3  -6   1        355.68        376.19         5.37 o                         
  -2  -6   1        338.98        350.85         7.23 o                         
  -7  -5   1         17.45         19.11         1.44 o                         
  -6  -5   1          9.08          9.73         1.37 o                         
  -5  -5   1         17.79         16.87         1.22 o                         
  -4  -5   1         52.83         51.57         2.26 o                         
  -3  -5   1         23.59         24.05         1.79 o                         
  -2  -5   1        227.62        239.06         3.72 o                         
  -8  -4   1         43.28         39.85         2.01 o                         
  -7  -4   1         14.55         13.40         1.31 o                         
  -6  -4   1         77.45         82.77         2.40 o                         
  -5  -4   1        105.70        105.32         3.51 o                         
  -4  -4   1        224.38        223.85         4.09 o                         
  -3  -4   1        560.09        586.14         5.55 o                         
  -2  -4   1          5.46          2.30         0.73 o                         
   0  -4   1         73.55         79.47         2.97 o                         
   1  -4   1       1564.33       1615.04        23.48 o                         
   2  -4   1        345.07        322.15         7.90 o                         
  -8  -3   1         92.60         92.29         1.79 o                         
  -7  -3   1         46.28         45.12         2.14 o                         
  -6  -3   1        267.56        257.14         6.74 o                         
  -5  -3   1        241.26        249.34         7.55 o                         
  -4  -3   1         54.48         53.63         2.25 o                         
  -3  -3   1        378.52        408.08         3.33 o                         
  -2  -3   1         37.08         36.33         2.52 o                         
   0  -3   1         72.26         60.46         2.67 o                         
   1  -3   1        229.27        205.20         4.05 o                         
   2  -3   1        194.33        182.99         3.85 o                         
   6  -3   1         16.82         17.45         1.94 o                         
  -8  -2   1         28.87         26.84         1.04 o                         
  -7  -2   1         34.05         34.25         1.34 o                         
  -6  -2   1         46.72         42.66         1.54 o                         
  -5  -2   1         17.83         14.73         0.91 o                         
  -4  -2   1        450.36        404.48         4.87 o                         
  -3  -2   1       1298.24       1272.00        13.19 o                         
  -2  -2   1         81.17         80.74         2.91 o                         
   0  -2   1       3942.46       3821.47       179.85 o                         
   1  -2   1       7833.77       7843.26        71.71 o                         
   2  -2   1        647.76        578.66        25.84 o                         
   3  -2   1        406.36        394.25        11.17 o                         
   6  -2   1         18.24         21.37         2.25 o                         
   7  -2   1          8.02          6.60         1.25 o                         
  -8  -1   1          1.96          2.11         0.61 o                         
  -7  -1   1         27.16         28.06         1.07 o                         
  -6  -1   1         39.90         41.38         1.19 o                         
  -5  -1   1        165.18        165.07         2.02 o                         
  -4  -1   1         51.13         67.29         1.23 o                         
  -3  -1   1        876.40        907.58         7.04 o                         
  -2  -1   1        468.48        430.37         5.56 o                         
   0  -1   1        780.80        690.38         5.96 o                         
   1  -1   1       7213.90       6399.75       175.52 o                         
   2  -1   1       2768.18       2235.54       176.32 o                         
   3  -1   1        728.19        663.78        70.34 o                         
   6  -1   1         39.11         39.65         2.93 o                         
   7  -1   1         23.27         20.28         1.99 o                         
  -8   0   1         11.92         12.82         1.07 o                         
  -7   0   1         25.68         25.65         1.06 o                         
  -6   0   1        180.49        181.26         2.63 o                         
  -5   0   1          1.72          1.85         0.50 o                         
  -4   0   1        560.50        567.19        10.24 o                         
  -3   0   1       2004.58       1945.02         9.58 o                         
  -2   0   1        804.85        813.96        10.10 o                         
   0   0   1         36.89         37.79         0.84 o                         
   1   0   1         76.93         68.94         2.32 o                         
   3   0   1        799.37        778.09        10.62 o                         
   5   0   1         23.56         25.22         2.29 o                         
   6   0   1        152.63        158.16         5.48 o                         
   7   0   1         16.57         15.86         2.03 o                         
   8   0   1          8.83          7.42         1.29 o                         
  -8   1   1          0.79          0.51         0.88 o                         
  -7   1   1          6.32          4.51         0.74 o                         
  -6   1   1         18.62         17.71         1.05 o                         
  -5   1   1         49.93         48.88         1.15 o                         
  -4   1   1        129.64        124.24         2.20 o                         
  -3   1   1        149.52        158.51         1.58 o                         
  -2   1   1       4735.70       4591.16        27.66 o                         
   0   1   1       2021.09       1860.81        28.15 o                         
   1   1   1         22.59         24.42         1.87 o                         
   2   1   1        789.27        799.31         6.55 o                         
   3   1   1        727.71        649.61        10.75 o                         
   4   1   1         99.25        114.81         3.70 o                         
   5   1   1         60.03         57.00         3.18 o                         
   6   1   1          3.30          4.49         1.78 o                         
   7   1   1         20.12         22.87         2.31 o                         
   8   1   1          1.17          0.23         0.84 o                         
  -7   2   1         12.44         10.71         1.06 o                         
  -6   2   1          0.35          0.75         0.69 o                         
  -5   2   1          1.26          1.71         0.63 o                         
  -4   2   1        191.39        197.78         5.08 o                         
  -3   2   1         50.87         49.33         0.92 o                         
  -2   2   1        246.65        218.19         7.56 o                         
  -1   2   1        424.95        412.66         8.10 o                         
   1   2   1        239.23        217.71         6.35 o                         
   2   2   1        792.24        781.44        12.80 o                         
   3   2   1         95.87         96.26         2.58 o                         
   4   2   1         67.11         55.42         1.86 o                         
   5   2   1         12.27         11.42         1.84 o                         
   6   2   1         43.27         41.58         3.17 o                         
   7   2   1         22.30         24.37         1.66 o                         
   8   2   1          4.87          3.74         1.14 o                         
  -7   3   1         16.52         15.76         0.82 o                         
  -6   3   1          4.68          4.66         0.78 o                         
  -5   3   1         65.53         81.13         2.05 o                         
  -4   3   1          7.48          8.38         0.59 o                         
  -3   3   1        301.00        327.70         5.18 o                         
  -2   3   1        279.10        251.86         5.40 o                         
   1   3   1        997.59       1069.63        16.93 o                         
   2   3   1        168.97        186.70         2.96 o                         
   3   3   1        382.36        367.59         7.41 o                         
   4   3   1         69.80         69.83         1.77 o                         
   5   3   1         17.55         18.84         1.49 o                         
   6   3   1         21.29         20.62         1.63 o                         
   7   3   1         11.33          9.88         1.90 o                         
   8   3   1         11.94          9.83         1.38 o                         
  -6   4   1         21.57         21.94         1.12 o                         
  -5   4   1         65.02         69.71         1.98 o                         
  -4   4   1          5.12          4.24         0.76 o                         
  -3   4   1        266.93        267.91         4.26 o                         
  -2   4   1          6.11          7.78         0.44 o                         
  -1   4   1         15.82         13.54         0.65 o                         
   0   4   1       1196.18       1180.12        16.23 o                         
   1   4   1        160.03        173.85         3.73 o                         
   2   4   1        210.04        206.11         2.87 o                         
   3   4   1         57.22         53.60         1.24 o                         
   4   4   1         56.04         58.20         1.70 o                         
   5   4   1        176.84        185.71         4.14 o                         
   6   4   1        405.58        408.08         9.23 o                         
   7   4   1        121.95        125.24         4.83 o                         
   8   4   1          1.95          2.67         1.01 o                         
  -6   5   1          4.10          3.68         0.78 o                         
  -5   5   1          8.22          8.28         0.78 o                         
  -4   5   1         26.67         28.42         0.99 o                         
  -3   5   1         98.86        102.47         1.61 o                         
  -2   5   1         77.84         75.07         1.47 o                         
  -1   5   1         85.90         73.33         1.47 o                         
   0   5   1         65.42         61.62         1.60 o                         
   1   5   1        480.87        477.64        11.73 o                         
   2   5   1        124.04        131.13         2.26 o                         
   3   5   1        269.84        273.94         8.76 o                         
   4   5   1         73.92         72.00         3.37 o                         
   5   5   1         14.41         15.26         2.47 o                         
   6   5   1        152.98        155.46         5.88 o                         
   7   5   1          9.67          8.86         1.71 o                         
  -5   6   1          7.85          8.34         0.81 o                         
  -4   6   1         15.76         15.57         0.95 o                         
  -3   6   1         35.47         38.15         1.37 o                         
  -2   6   1          1.61          1.94         0.58 o                         
  -1   6   1         91.64         94.40         1.76 o                         
   0   6   1          2.29          2.54         0.52 o                         
   1   6   1         46.49         44.00         1.45 o                         
   2   6   1        482.74        502.95        14.87 o                         
   3   6   1        121.89        132.43         2.86 o                         
   4   6   1         62.95         72.18         2.91 o                         
   5   6   1        788.29        821.36        13.53 o                         
   6   6   1         65.11         69.99         3.92 o                         
   7   6   1         17.58         16.50         1.80 o                         
  -4   7   1          1.52          1.46         0.63 o                         
  -3   7   1         27.88         26.36         1.09 o                         
  -2   7   1         12.07         11.38         0.90 o                         
  -1   7   1         42.17         43.06         1.60 o                         
   0   7   1        298.38        330.04        26.57 o                         
   1   7   1         75.57         75.66         2.02 o                         
   2   7   1       1633.05       1691.91        39.37 o                         
   3   7   1         15.76         16.57         1.05 o                         
   4   7   1        177.72        190.13        14.82 o                         
   5   7   1         63.33         64.99         3.97 o                         
   6   7   1        134.41        126.38         4.65 o                         
  -3   8   1         47.11         42.98         2.94 o                         
  -2   8   1         84.46         88.24         3.18 o                         
  -1   8   1         16.92         20.10         1.35 o                         
   0   8   1         76.16         97.97         3.10 o                         
   1   8   1        191.62        184.67         3.67 o                         
   2   8   1         12.53         13.82         1.30 o                         
   3   8   1        151.50        155.12         8.43 o                         
   4   8   1          6.53          5.90         1.18 o                         
   5   8   1         23.40         24.69         2.22 o                         
   6   8   1         20.59         20.68         1.79 o                         
  -2   9   1          8.89          8.24         2.39 o                         
  -1   9   1         21.30         17.46         1.53 o                         
   0   9   1         12.37         22.10         2.83 o                         
   1   9   1         32.56         33.24         1.81 o                         
   2   9   1         38.84         46.92         1.81 o                         
   3   9   1          5.41          4.10         0.96 o                         
   1  10   1          8.11          9.60         0.94 o                         
   2  10   1         13.95         12.35         1.32 o                         
  -4  -9   2         11.51          9.86         0.87 o                         
  -3  -9   2          0.29         -0.14         0.82 o                         
  -5  -8   2         44.94         43.08         1.70 o                         
  -4  -8   2          5.74          7.07         1.02 o                         
  -3  -8   2          3.21          2.77         1.31 o                         
  -2  -8   2         24.18         18.65         1.93 o                         
  -6  -7   2         21.31         20.76         1.05 o                         
  -5  -7   2         18.26         17.61         1.42 o                         
  -4  -7   2          4.50          5.76         1.07 o                         
  -3  -7   2        103.38        108.71         4.54 o                         
  -2  -7   2         28.25         28.44         2.59 o                         
  -7  -6   2         21.62         22.42         1.28 o                         
  -6  -6   2         24.84         24.32         1.67 o                         
  -5  -6   2         11.71         11.03         1.43 o                         
  -4  -6   2         25.63         25.72         1.81 o                         
  -3  -6   2          9.90         10.95         1.46 o                         
  -2  -6   2        329.71        328.97         7.23 o                         
  -7  -5   2         29.70         33.13         1.74 o                         
  -6  -5   2         15.44         17.93         1.24 o                         
  -5  -5   2         19.88         19.56         1.42 o                         
  -4  -5   2        228.97        222.51         3.46 o                         
  -3  -5   2         23.44         22.47         1.16 o                         
  -2  -5   2         28.58         30.42         2.06 o                         
  -8  -4   2         13.84         13.85         0.96 o                         
  -7  -4   2          9.61          7.72         1.54 o                         
  -6  -4   2         62.12         66.61         2.19 o                         
  -5  -4   2          7.19          6.07         0.96 o                         
  -4  -4   2         16.61         17.21         1.15 o                         
  -3  -4   2        146.64        156.11         2.35 o                         
  -2  -4   2        591.28        658.67         7.95 o                         
   0  -4   2         17.69         16.13         1.68 o                         
   1  -4   2       1323.57       1273.82        16.14 o                         
  -8  -3   2         25.70         25.67         1.01 o                         
  -7  -3   2         11.83         11.06         1.09 o                         
  -6  -3   2        148.58        153.81         3.95 o                         
  -5  -3   2         26.55         24.73         2.41 o                         
  -4  -3   2        401.43        404.08        10.47 o                         
  -3  -3   2        143.75        137.03         2.04 o                         
  -2  -3   2        706.14        761.09        16.13 o                         
   0  -3   2        186.86        182.79         3.85 o                         
   1  -3   2        129.29        126.81         3.27 o                         
   2  -3   2        225.58        221.26         4.36 o                         
  -8  -2   2          1.32          0.97         0.76 o                         
  -7  -2   2         16.79         18.26         1.04 o                         
  -6  -2   2         31.19         30.08         1.34 o                         
  -5  -2   2         88.64         79.52         1.86 o                         
  -4  -2   2        156.57        133.56         2.78 o                         
  -3  -2   2        997.18       1057.32         6.61 o                         
  -2  -2   2       1141.29       1050.93        23.99 o                         
   0  -2   2       5229.58       5409.41        19.35 o                         
   1  -2   2        294.74        305.69         4.10 o                         
   2  -2   2        387.39        333.64        10.11 o                         
   3  -2   2        636.77        572.51         9.18 o                         
   6  -2   2         76.84         81.47         3.61 o                         
  -8  -1   2         53.05         54.97         1.64 o                         
  -7  -1   2        101.57         97.28         2.05 o                         
  -6  -1   2         61.26         56.41         1.62 o                         
  -5  -1   2        161.96        159.19         2.47 o                         
  -4  -1   2         98.35        111.78         1.50 o                         
  -3  -1   2        125.05        125.49         2.69 o                         
  -2  -1   2        447.52        404.84         5.29 o                         
  -1  -1   2        389.00        403.03         4.83 o                         
   0  -1   2        555.34        535.80         5.75 o                         
   1  -1   2        493.68        445.39        21.71 o                         
   2  -1   2         52.47         49.82         1.57 o                         
   3  -1   2        705.68        576.18        36.45 o                         
   5  -1   2        113.91        108.64         4.14 o                         
   6  -1   2         59.67         54.69         3.20 o                         
   7  -1   2          2.22          1.14         1.06 o                         
  -8   0   2          7.13          7.41         1.22 o                         
  -7   0   2         13.22         13.13         0.84 o                         
  -6   0   2         13.25         13.60         0.78 o                         
  -5   0   2          9.01          7.72         0.61 o                         
  -4   0   2         27.09         32.62         0.76 o                         
  -3   0   2         13.06         13.86         0.71 o                         
  -2   0   2        214.49        197.12         5.85 o                         
   0   0   2        159.60        148.11         2.34 o                         
   1   0   2       1995.03       1920.72        23.80 o                         
   2   0   2       7653.32       7913.69        34.42 o                         
   3   0   2         77.25         79.08         4.09 o                         
   5   0   2        291.71        290.40         6.54 o                         
   6   0   2        317.70        315.34         7.35 o                         
   7   0   2         59.70         48.10         2.79 o                         
   8   0   2         45.86         36.17         2.05 o                         
  -8   1   2          3.01          3.07         0.96 o                         
  -7   1   2          3.56          3.17         0.69 o                         
  -6   1   2         18.25         17.95         1.05 o                         
  -5   1   2          2.86          2.09         0.53 o                         
  -4   1   2         11.69          9.42         0.54 o                         
  -3   1   2        107.15        108.92         1.47 o                         
  -2   1   2        385.72        385.04         8.88 o                         
  -1   1   2         60.01         58.51         2.03 o                         
   0   1   2       3996.08       3891.27        19.52 o                         
   1   1   2        377.79        375.69        14.93 o                         
   2   1   2       2612.76       2610.12        21.39 o                         
   3   1   2        399.00        391.06         9.22 o                         
   4   1   2        481.27        497.39         7.37 o                         
   5   1   2        260.60        263.08         6.33 o                         
   6   1   2          5.21          3.12         1.53 o                         
   7   1   2         46.53         44.26         2.87 o                         
   8   1   2          8.52          8.48         1.27 o                         
  -7   2   2         90.41         89.56         2.44 o                         
  -6   2   2         13.81         11.69         0.85 o                         
  -5   2   2         47.23         53.37         1.41 o                         
  -4   2   2         32.66         29.14         1.06 o                         
  -3   2   2         14.63         13.23         0.63 o                         
  -2   2   2        295.19        290.09         8.89 o                         
  -1   2   2        438.33        360.09         7.26 o                         
   0   2   2        174.35        154.40         5.42 o                         
   1   2   2         86.46         77.42         4.02 o                         
   2   2   2         48.59         44.24         3.44 o                         
   3   2   2        130.70        145.26         2.32 o                         
   4   2   2        304.85        302.09         6.06 o                         
   5   2   2         21.60         21.08         2.20 o                         
   6   2   2        107.99        111.81         4.66 o                         
   7   2   2         53.12         52.64         2.59 o                         
   8   2   2          6.79          5.47         1.06 o                         
  -7   3   2          2.04          2.09         0.55 o                         
  -6   3   2          3.50          3.89         0.77 o                         
  -5   3   2          0.76          1.53         0.65 o                         
  -4   3   2         11.01         10.47         0.62 o                         
  -3   3   2         75.10         84.78         2.21 o                         
  -2   3   2          4.30          3.79         0.58 o                         
  -1   3   2       1219.89       1214.56        16.91 o                         
   1   3   2        168.79        181.70         7.23 o                         
   2   3   2        482.30        468.18         5.51 o                         
   3   3   2         94.49         94.38         2.13 o                         
   4   3   2         38.16         36.49         1.38 o                         
   5   3   2        112.88        117.56         3.17 o                         
   6   3   2         90.04         91.54         2.95 o                         
   7   3   2          3.33          2.49         0.97 o                         
   8   3   2         39.65         31.88         1.85 o                         
  -6   4   2         27.58         29.27         1.14 o                         
  -5   4   2         20.23         21.96         1.07 o                         
  -4   4   2         77.56         85.93         1.69 o                         
  -3   4   2         78.96         79.29         1.78 o                         
  -2   4   2         72.54         72.56         1.27 o                         
  -1   4   2        117.10        131.15         2.15 o                         
   0   4   2        186.95        177.08         2.66 o                         
   1   4   2        109.92        108.32         3.02 o                         
   2   4   2         13.85         12.12         0.84 o                         
   3   4   2        100.19        111.81         1.78 o                         
   4   4   2          1.39          1.37         0.73 o                         
   5   4   2        320.94        307.49         4.90 o                         
   6   4   2         53.63         49.90         3.84 o                         
   7   4   2         77.19         76.11         3.72 o                         
  -6   5   2          2.16          2.33         0.79 o                         
  -5   5   2          3.84          3.24         0.79 o                         
  -4   5   2         29.98         30.23         1.15 o                         
  -3   5   2          4.89          3.89         0.59 o                         
  -2   5   2        119.31        120.10         1.76 o                         
  -1   5   2         14.64         11.26         0.81 o                         
   0   5   2        111.88        125.49         2.42 o                         
   1   5   2        142.64        137.27         2.53 o                         
   2   5   2         15.03         15.17         0.78 o                         
   3   5   2        293.69        294.86         7.41 o                         
   4   5   2         46.71         49.65         2.34 o                         
   5   5   2        513.55        527.65        10.55 o                         
   6   5   2         80.67         77.29         4.25 o                         
   7   5   2         55.45         53.28         3.04 o                         
  -5   6   2          6.95          6.75         0.80 o                         
  -4   6   2          2.28          2.53         0.71 o                         
  -3   6   2         38.13         34.99         1.37 o                         
  -2   6   2        156.01        154.99         2.22 o                         
  -1   6   2          0.23          1.87         0.60 o                         
   0   6   2         46.79         50.18         1.58 o                         
   1   6   2        284.83        276.67         7.06 o                         
   2   6   2         15.16         16.74         0.87 o                         
   3   6   2          1.69          2.17         0.85 o                         
   4   6   2        688.01        714.26        40.88 o                         
   5   6   2         12.66         11.97         2.29 o                         
   6   6   2         13.11         18.87         2.36 o                         
   7   6   2         43.51         45.01         2.57 o                         
  -4   7   2         40.31         40.03         2.32 o                         
  -3   7   2         11.03         11.97         0.89 o                         
  -2   7   2         14.86         16.23         1.05 o                         
  -1   7   2         44.72         53.45         1.77 o                         
   0   7   2          1.19          1.70         1.05 o                         
   1   7   2        104.62        103.26         3.88 o                         
   2   7   2        111.08        107.12         3.63 o                         
   3   7   2        256.42        260.25         4.46 o                         
   4   7   2       1615.11       1679.81        19.55 o                         
   5   7   2        138.23        149.30         5.71 o                         
   6   7   2        205.02        204.20         5.79 o                         
  -3   8   2          7.73          7.03         0.94 o                         
  -2   8   2         44.99         44.92         2.03 o                         
  -1   8   2          0.86          0.23         0.66 o                         
   0   8   2        278.97        295.38         3.88 o                         
   1   8   2          1.51          2.36         1.12 o                         
   2   8   2        109.90        121.47         3.83 o                         
   3   8   2          4.84          3.93         0.94 o                         
   4   8   2        172.17        172.45         6.96 o                         
   5   8   2         20.54         18.68         1.88 o                         
  -2   9   2         34.70         30.95         3.64 o                         
  -1   9   2          0.25          0.36         0.84 o                         
   0   9   2        148.45        162.92         2.97 o                         
   1   9   2         26.13         25.44         1.44 o                         
   2   9   2         27.36         30.31         1.68 o                         
   3   9   2         41.31         43.31         1.72 o                         
   4   9   2         96.93         96.79         3.48 o                         
   1  10   2         21.52         24.60         1.57 o                         
   2  10   2          4.39          4.64         0.81 o                         
  -3  -9   3         10.94         10.71         1.25 o                         
  -5  -8   3         25.29         21.50         1.75 o                         
  -4  -8   3          0.07          0.73         0.79 o                         
  -3  -8   3         34.57         31.65         2.42 o                         
  -2  -8   3         21.91         19.40         2.05 o                         
  -1  -8   3         48.87         45.88         2.69 o                         
  -6  -7   3          5.59          5.47         0.70 o                         
  -5  -7   3         19.46         17.47         1.40 o                         
  -4  -7   3          2.26          1.91         0.95 o                         
  -3  -7   3         16.26         16.72         2.21 o                         
  -2  -7   3          1.18          1.16         1.44 o                         
  -7  -6   3         39.58         40.30         1.56 o                         
  -6  -6   3         11.63         13.31         1.36 o                         
  -5  -6   3          0.02          0.09         1.03 o                         
  -4  -6   3         81.93         88.27         4.26 o                         
  -3  -6   3         98.35        107.60         4.97 o                         
  -2  -6   3        336.74        346.50         6.50 o                         
  -7  -5   3         28.49         33.42         1.71 o                         
  -6  -5   3         30.78         31.37         1.53 o                         
  -5  -5   3         39.00         36.34         1.67 o                         
  -4  -5   3         19.33         19.64         1.27 o                         
  -3  -5   3         14.03         14.87         1.06 o                         
  -2  -5   3        123.90        137.03         2.87 o                         
  -7  -4   3          0.60         -0.14         1.20 o                         
  -6  -4   3         18.05         17.97         1.63 o                         
  -5  -4   3        123.77        122.37         3.81 o                         
  -4  -4   3        442.20        465.62        10.37 o                         
  -3  -4   3         34.18         39.89         1.46 o                         
  -2  -4   3        117.53        144.22         2.39 o                         
  -1  -4   3         89.33        129.32         6.56 o                         
   0  -4   3       1202.26       1311.01        29.06 o                         
   1  -4   3       3425.59       3735.10        41.37 o                         
  -8  -3   3          5.52          4.44         0.59 o                         
  -7  -3   3         11.11         10.03         1.04 o                         
  -6  -3   3        101.05        105.33         2.72 o                         
  -5  -3   3         76.88         76.98         3.87 o                         
  -4  -3   3        740.76        766.00         7.46 o                         
  -3  -3   3       1607.84       1694.92         6.94 o                         
  -2  -3   3       2828.03       3073.42        24.87 o                         
  -1  -3   3        329.08        316.27         9.47 o                         
   0  -3   3        116.05        135.33         3.98 o                         
   1  -3   3         44.41         45.11         4.38 o                         
   2  -3   3         46.59         39.43         1.99 o                         
  -8  -2   3          4.97          5.15         0.83 o                         
  -7  -2   3         45.96         42.31         1.41 o                         
  -6  -2   3        130.82        121.84         4.51 o                         
  -5  -2   3        185.53        184.69         3.30 o                         
  -4  -2   3        195.71        189.98         2.65 o                         
  -3  -2   3        145.64        173.61         2.32 o                         
  -2  -2   3        663.59        663.15         7.15 o                         
  -1  -2   3       1504.30       1621.78        11.87 o                         
   0  -2   3       7521.83       7435.04       144.04 o                         
   1  -2   3        407.67        371.36        13.68 o                         
   2  -2   3        337.11        334.18         4.63 o                         
   3  -2   3         49.28         42.78         2.70 o                         
  -8  -1   3          3.18          2.30         0.70 o                         
  -7  -1   3          3.10          3.24         0.69 o                         
  -6  -1   3         27.62         27.10         1.29 o                         
  -5  -1   3         47.11         45.01         1.14 o                         
  -4  -1   3        160.05        138.73         1.61 o                         
  -3  -1   3        505.05        369.22        38.15 o                         
  -2  -1   3        339.63        342.13         3.92 o                         
  -1  -1   3        699.36        666.60         5.75 o                         
   0  -1   3       1017.77        953.77         8.46 o                         
   1  -1   3        305.67        294.30         4.83 o                         
   2  -1   3        604.20        545.64        11.16 o                         
   3  -1   3        360.18        283.01        13.83 o                         
   5  -1   3         41.50         40.91         2.60 o                         
   6  -1   3         88.37         76.00         3.44 o                         
  -8   0   3          9.30          9.50         0.96 o                         
  -7   0   3        322.29        304.67        12.20 o                         
  -6   0   3         58.12         57.43         1.28 o                         
  -5   0   3        215.88        221.24         2.22 o                         
  -4   0   3        235.03        244.91         2.67 o                         
  -3   0   3         59.44         48.10         1.33 o                         
  -2   0   3       1713.88       1706.55        18.94 o                         
  -1   0   3        746.42        692.89         8.21 o                         
   0   0   3        143.58        139.99         4.01 o                         
   1   0   3        998.34        963.26        11.19 o                         
   2   0   3        116.29        105.24         4.61 o                         
   3   0   3        394.62        360.45         9.46 o                         
   4   0   3        669.17        705.05         8.45 o                         
   5   0   3         54.92         51.74         2.84 o                         
   6   0   3        545.04        522.58         9.00 o                         
   8   0   3        133.38        100.52         3.12 o                         
  -8   1   3         17.04         15.01         1.01 o                         
  -7   1   3         31.87         30.48         1.48 o                         
  -6   1   3          9.08          9.71         0.87 o                         
  -5   1   3          7.01          6.60         0.70 o                         
  -4   1   3         36.71         33.76         0.79 o                         
  -3   1   3          0.14          0.32         0.42 o                         
  -2   1   3         35.01         33.13         3.05 o                         
  -1   1   3        148.52        118.49         2.70 o                         
   0   1   3       5249.74       5067.50        25.22 o                         
   1   1   3       7527.37       7174.90       107.01 o                         
   2   1   3       8279.36       8405.43        41.82 o                         
   3   1   3        920.99        977.49        16.00 o                         
   4   1   3       1362.00       1455.98        12.29 o                         
   5   1   3        104.80        110.27         4.08 o                         
   6   1   3        444.51        432.15         8.43 o                         
   7   1   3        102.59        100.30         3.82 o                         
   8   1   3         79.83         64.63         2.52 o                         
  -7   2   3         22.97         22.02         0.99 o                         
  -6   2   3         13.62         15.44         1.06 o                         
  -5   2   3          7.09          6.62         0.72 o                         
  -4   2   3         31.25         26.98         1.00 o                         
  -3   2   3         48.17         50.24         1.04 o                         
  -2   2   3        177.19        153.50         2.09 o                         
  -1   2   3         62.78         45.59         2.24 o                         
   0   2   3        850.37        777.67        12.36 o                         
   1   2   3       1285.36       1326.00        37.89 o                         
   2   2   3        236.66        221.03         7.65 o                         
   3   2   3        339.50        333.17         5.53 o                         
   4   2   3         83.77         81.13         3.22 o                         
   5   2   3         41.83         41.89         2.74 o                         
   6   2   3        307.18        305.62         7.32 o                         
   7   2   3          1.84          2.60         1.02 o                         
  -7   3   3          9.14          9.02         0.68 o                         
  -6   3   3          4.08          4.75         0.77 o                         
  -5   3   3          5.09          6.63         0.85 o                         
  -4   3   3         31.02         30.11         1.20 o                         
  -3   3   3        123.45        127.80         1.70 o                         
  -2   3   3         96.08         89.21         1.90 o                         
  -1   3   3        443.08        418.39        13.24 o                         
   0   3   3        318.21        315.02        15.90 o                         
   1   3   3       2562.45       2578.84        27.71 o                         
   2   3   3         10.77          7.81         0.84 o                         
   3   3   3        162.19        182.12         2.46 o                         
   4   3   3         42.63         43.96         2.47 o                         
   5   3   3        130.23        140.26         4.10 o                         
   6   3   3        203.27        214.18         4.39 o                         
   7   3   3         23.29         24.26         1.56 o                         
  -7   4   3          8.20          7.47         0.90 o                         
  -6   4   3          1.83          1.59         0.61 o                         
  -5   4   3          9.63         10.82         0.87 o                         
  -4   4   3         74.02         77.26         2.03 o                         
  -3   4   3        359.96        391.14         3.17 o                         
  -2   4   3        671.57        693.12         8.42 o                         
  -1   4   3        874.54        915.45         4.90 o                         
   0   4   3        415.05        425.92         7.56 o                         
   1   4   3        453.13        500.17        10.88 o                         
   2   4   3       1163.23       1174.93        16.80 o                         
   3   4   3         28.78         31.25         1.29 o                         
   4   4   3         16.18         16.75         1.36 o                         
   5   4   3        499.73        500.31        10.94 o                         
   6   4   3         10.16          8.97         1.48 o                         
   7   4   3         26.00         25.80         2.30 o                         
  -6   5   3          9.86          9.39         0.86 o                         
  -5   5   3         12.95         14.37         1.11 o                         
  -4   5   3          9.68         10.46         0.92 o                         
  -3   5   3         29.20         28.83         1.48 o                         
  -2   5   3         78.00         76.64         1.53 o                         
  -1   5   3        102.49         96.10         1.87 o                         
   0   5   3         72.75         65.03         1.57 o                         
   1   5   3        119.72         88.98         2.75 o                         
   2   5   3        145.76        153.29         4.03 o                         
   3   5   3         86.48         81.76         2.08 o                         
   4   5   3         76.97         73.58         2.47 o                         
   5   5   3        613.38        604.06        28.80 o                         
   6   5   3         47.94         46.79         3.33 o                         
   7   5   3         17.83         16.52         1.92 o                         
  -5   6   3         37.55         35.23         3.03 o                         
  -4   6   3          6.16          6.05         0.88 o                         
  -3   6   3         16.68         17.64         1.22 o                         
  -2   6   3         59.06         61.02         1.73 o                         
  -1   6   3         34.60         37.06         1.36 o                         
   0   6   3         23.54         30.42         1.19 o                         
   1   6   3        319.98        321.20         3.69 o                         
   2   6   3         70.88         71.48         1.77 o                         
   3   6   3         12.84         11.67         1.00 o                         
   4   6   3         59.38         58.63         3.82 o                         
   5   6   3         42.50         37.59         3.20 o                         
   6   6   3        129.42        128.37         5.01 o                         
   7   6   3         15.09         15.25         1.71 o                         
  -4   7   3          1.04          0.96         0.65 o                         
  -3   7   3         14.62         14.77         0.97 o                         
  -2   7   3        171.60        171.72         2.68 o                         
  -1   7   3         23.05         22.91         1.49 o                         
   0   7   3         40.29         39.72         1.59 o                         
   1   7   3        192.66        201.96         4.09 o                         
   2   7   3          7.63          9.22         1.04 o                         
   3   7   3         34.16         36.16         1.73 o                         
   4   7   3         42.54         43.80         3.50 o                         
   5   7   3         10.83         11.31         2.04 o                         
   6   7   3        110.28        109.31         4.25 o                         
  -3   8   3         10.07          8.18         0.78 o                         
  -2   8   3         21.16         24.64         1.30 o                         
  -1   8   3         14.12         14.29         1.24 o                         
   0   8   3          7.10          5.80         0.87 o                         
   1   8   3         27.88         23.64         1.93 o                         
   2   8   3        399.89        397.34         7.35 o                         
   3   8   3         21.28         19.79         1.36 o                         
   4   8   3        111.03        113.80         3.43 o                         
   5   8   3          3.51          3.78         1.01 o                         
   6   8   3         67.11         63.53         2.75 o                         
  -2   9   3          1.19          0.52         0.62 o                         
  -1   9   3          1.16          1.21         0.91 o                         
   0   9   3         11.15         13.21         1.18 o                         
   1   9   3         18.89         20.41         1.61 o                         
   2   9   3         13.33         13.09         1.35 o                         
   3   9   3         17.28         18.72         1.51 o                         
   4   9   3          1.16          1.70         0.84 o                         
   0  10   3          1.80          2.66         1.14 o                         
   1  10   3          8.13          9.79         1.08 o                         
  -3  -9   4          1.28          1.86         0.81 o                         
  -5  -8   4          6.06          6.30         1.19 o                         
  -4  -8   4          9.20         10.17         1.10 o                         
  -3  -8   4         14.43         15.97         1.89 o                         
  -1  -8   4         34.61         37.17         2.50 o                         
  -6  -7   4         25.28         24.93         1.05 o                         
  -5  -7   4         53.34         53.03         2.58 o                         
  -4  -7   4         27.56         22.33         1.81 o                         
  -3  -7   4         21.67         25.31         2.63 o                         
  -2  -7   4         55.62         62.19         3.66 o                         
  -7  -6   4         23.15         22.46         1.36 o                         
  -6  -6   4         32.97         31.41         1.74 o                         
  -5  -6   4         19.35         20.19         1.67 o                         
  -4  -6   4         14.83         16.73         1.61 o                         
  -3  -6   4         54.43         56.20         2.41 o                         
  -2  -6   4        211.98        210.70         5.30 o                         
  -7  -5   4          6.81          8.50         1.49 o                         
  -6  -5   4          5.39          6.02         0.98 o                         
  -5  -5   4        270.01        274.99         6.96 o                         
  -4  -5   4        182.98        185.76         6.81 o                         
  -3  -5   4         13.61         15.19         1.13 o                         
  -2  -5   4        258.84        252.96         4.09 o                         
  -1  -5   4        145.82        142.42         3.94 o                         
  -7  -4   4          1.99          2.90         0.78 o                         
  -6  -4   4        113.17        108.03         3.31 o                         
  -5  -4   4         15.37         12.12         1.48 o                         
  -4  -4   4         19.49         18.54         1.28 o                         
  -3  -4   4        411.32        458.46         6.60 o                         
  -2  -4   4        235.74        242.43         4.54 o                         
  -8  -3   4         18.47         19.63         1.54 o                         
  -7  -3   4         15.18         12.92         1.10 o                         
  -6  -3   4         32.09         32.75         1.65 o                         
  -5  -3   4         56.23         61.04         2.57 o                         
  -4  -3   4         57.84         56.81         2.26 o                         
  -3  -3   4         81.25         82.94         1.91 o                         
  -2  -3   4        184.06        193.85         3.30 o                         
  -1  -3   4       2232.09       2532.22        62.02 o                         
   0  -3   4       4007.36       4250.39        52.30 o                         
   1  -3   4       1526.74       1502.25        31.25 o                         
   2  -3   4        314.87        324.61         5.54 o                         
  -8  -2   4          3.23          2.16         1.03 o                         
  -7  -2   4         56.63         50.98         1.58 o                         
  -6  -2   4        164.13        152.23         4.10 o                         
  -5  -2   4         31.34         28.84         1.23 o                         
  -4  -2   4        719.86        763.09        22.49 o                         
  -3  -2   4        184.08        182.79         2.43 o                         
  -2  -2   4         80.40         74.97         1.90 o                         
  -1  -2   4        621.07        632.82        14.99 o                         
   0  -2   4        249.04        284.43         5.81 o                         
   1  -2   4        524.93        497.69        26.14 o                         
   2  -2   4        223.01        236.97         4.58 o                         
   3  -2   4         31.31         25.45         2.32 o                         
  -8  -1   4          2.05          1.47         1.08 o                         
  -7  -1   4         17.52         17.70         1.00 o                         
  -6  -1   4         84.10         77.79         1.96 o                         
  -5  -1   4         58.10         52.95         1.42 o                         
  -4  -1   4          1.46          2.60         0.50 o                         
  -3  -1   4          4.35          2.73         0.70 o                         
  -2  -1   4         13.28         11.76         1.54 o                         
  -1  -1   4       1039.71        952.53         7.55 o                         
   0  -1   4       1703.08       1758.92        17.91 o                         
   1  -1   4         29.35         22.41         1.63 o                         
   2  -1   4        484.25        461.73         7.95 o                         
   3  -1   4        577.99        542.53        13.00 o                         
  -8   0   4         36.80         28.69         1.75 o                         
  -7   0   4          5.66          6.58         1.17 o                         
  -6   0   4         63.11         63.52         2.17 o                         
  -5   0   4        327.01        327.92         2.87 o                         
  -4   0   4         81.47         77.52         1.68 o                         
  -3   0   4         51.24         45.34         1.69 o                         
  -2   0   4        220.30        179.61        16.65 o                         
  -1   0   4         72.27         62.78         2.23 o                         
   0   0   4          2.56          1.84         1.34 o                         
   1   0   4        218.50        190.96         3.65 o                         
   2   0   4        174.04        135.11         6.18 o                         
   3   0   4        203.37        190.75         7.59 o                         
   4   0   4         77.19         80.64         2.90 o                         
   5   0   4        154.49        135.64         4.27 o                         
   8   0   4        125.12         93.26         2.93 o                         
  -7   1   4         40.12         35.30         1.28 o                         
  -6   1   4         64.33         66.63         1.51 o                         
  -5   1   4          5.17          4.89         0.60 o                         
  -4   1   4         13.02         14.31         0.58 o                         
  -3   1   4        373.24        358.36         5.30 o                         
  -2   1   4         58.09         47.81         3.98 o                         
  -1   1   4        201.62        195.44         4.06 o                         
   0   1   4        135.54        128.34         4.74 o                         
   1   1   4        336.17        337.21         9.75 o                         
   2   1   4        321.02        365.68         9.62 o                         
   3   1   4        140.19        144.21         6.79 o                         
   4   1   4       3391.68       3463.74        18.54 o                         
   5   1   4        402.53        420.24         7.55 o                         
   6   1   4        120.25        120.58         4.36 o                         
   7   1   4        105.18        117.32         4.82 o                         
   8   1   4         76.73         59.64         2.43 o                         
  -7   2   4          6.79          5.93         0.76 o                         
  -6   2   4        102.61        106.55         2.83 o                         
  -5   2   4        191.84        202.66         4.13 o                         
  -4   2   4         14.36         13.73         0.81 o                         
  -3   2   4        611.35        646.42         5.86 o                         
  -2   2   4        131.61        117.86         1.37 o                         
  -1   2   4        874.77        857.10        27.02 o                         
   0   2   4        360.07        321.35        11.38 o                         
   1   2   4         25.30         26.49         1.85 o                         
   2   2   4        834.05        907.32        16.06 o                         
   3   2   4        637.73        647.39        30.17 o                         
   4   2   4          7.25          8.98         1.35 o                         
   5   2   4        309.07        310.09         6.78 o                         
   6   2   4         40.72         37.28         5.09 o                         
   7   2   4          4.93          5.58         1.07 o                         
  -7   3   4          3.03          2.69         0.59 o                         
  -6   3   4         23.39         27.96         1.36 o                         
  -5   3   4         45.77         51.25         1.62 o                         
  -4   3   4         37.03         36.71         1.19 o                         
  -3   3   4         42.65         43.90         1.04 o                         
  -2   3   4        104.63        106.12         1.58 o                         
  -1   3   4        137.24        120.87         1.46 o                         
   0   3   4       1165.96       1164.68        23.93 o                         
   1   3   4        480.08        541.43         8.81 o                         
   2   3   4        195.46        182.73         6.80 o                         
   3   3   4       1449.99       1516.88        29.77 o                         
   4   3   4         70.96         74.25         2.80 o                         
   5   3   4         94.72        100.27         8.03 o                         
   6   3   4        371.28        373.67        10.53 o                         
   7   3   4          5.60          6.41         1.06 o                         
  -6   4   4          4.38          4.68         0.68 o                         
  -5   4   4         90.32        101.03         2.10 o                         
  -4   4   4         41.79         45.25         1.41 o                         
  -3   4   4          3.99          2.74         0.57 o                         
  -2   4   4         94.88         97.29         3.14 o                         
  -1   4   4        157.14        151.88         1.62 o                         
   0   4   4        507.75        498.83         9.57 o                         
   1   4   4        139.39        129.31         2.14 o                         
   2   4   4       1196.42       1225.14        19.42 o                         
   3   4   4        141.21        138.30         3.29 o                         
   4   4   4        135.28        142.08         4.43 o                         
   5   4   4         57.21         59.38         2.42 o                         
   6   4   4         14.30         15.39         1.47 o                         
   7   4   4         39.34         38.73         1.63 o                         
  -6   5   4          6.64          6.37         0.70 o                         
  -5   5   4         11.32         12.65         1.24 o                         
  -4   5   4          2.74          2.24         0.74 o                         
  -3   5   4         54.63         56.22         1.76 o                         
  -2   5   4         26.81         31.96         1.00 o                         
  -1   5   4        301.58        302.24         4.96 o                         
   0   5   4         17.18         17.76         0.77 o                         
   1   5   4        666.67        685.58        11.47 o                         
   2   5   4        247.05        246.28         5.52 o                         
   3   5   4         40.39         35.24         1.76 o                         
   4   5   4         52.00         52.90         2.21 o                         
   5   5   4        197.03        195.50         4.11 o                         
   6   5   4         23.48         20.90         1.49 o                         
   7   5   4          5.08          4.00         1.26 o                         
  -5   6   4        122.25        126.19        10.12 o                         
  -4   6   4         13.86         12.58         1.32 o                         
  -3   6   4         25.82         28.72         1.31 o                         
  -2   6   4         76.61         67.13         1.80 o                         
  -1   6   4         83.14         75.54         1.71 o                         
   0   6   4         51.07         48.15         1.60 o                         
   1   6   4        168.28        160.99         3.53 o                         
   2   6   4          0.68          0.91         0.66 o                         
   3   6   4         31.23         35.30         1.88 o                         
   4   6   4         31.35         30.62         1.82 o                         
   5   6   4          1.65          2.32         1.74 o                         
   6   6   4         10.71         10.76         1.82 o                         
   7   6   4          4.11          5.34         1.18 o                         
  -5   7   4        140.19        129.65         3.56 o                         
  -4   7   4         11.34          7.67         0.96 o                         
  -3   7   4          9.52          6.85         0.91 o                         
  -2   7   4         30.01         30.49         1.58 o                         
  -1   7   4          4.13          5.40         0.84 o                         
   0   7   4         31.99         29.60         1.28 o                         
   1   7   4        128.67        126.71         2.62 o                         
   2   7   4         20.92         20.91         1.22 o                         
   3   7   4         73.78         72.31         2.29 o                         
   4   7   4          5.03          3.09         1.77 o                         
   5   7   4        182.29        185.22         6.13 o                         
   6   7   4        122.28        126.14         4.41 o                         
  -3   8   4          1.34          0.79         0.63 o                         
  -2   8   4          3.32          2.59         0.89 o                         
  -1   8   4         13.95         12.74         1.46 o                         
   0   8   4          8.25          9.38         1.04 o                         
   1   8   4         14.07         14.59         1.10 o                         
   2   8   4         33.90         34.72         1.80 o                         
   3   8   4         51.39         51.46         2.10 o                         
   4   8   4        261.35        267.21         5.17 o                         
   5   8   4          3.87          4.23         1.05 o                         
   6   8   4        177.28        173.84         4.21 o                         
  -2   9   4          0.71          0.50         0.63 o                         
  -1   9   4         19.96         18.53         1.48 o                         
   0   9   4         11.72         12.14         1.41 o                         
   1   9   4         48.63         47.91         1.88 o                         
   2   9   4         16.53         16.32         1.24 o                         
   3   9   4          9.79          9.33         1.27 o                         
   4   9   4         16.76         17.77         1.34 o                         
   5   9   4          5.12          5.19         1.18 o                         
   0  10   4         24.66         25.13         3.07 o                         
   1  10   4         21.40         23.05         1.77 o                         
   2  10   4          9.02         10.00         1.54 o                         
  -5  -8   5          5.04          2.66         0.96 o                         
  -4  -8   5          0.62          0.38         0.65 o                         
  -3  -8   5          3.63          2.29         1.31 o                         
  -2  -8   5         14.61         14.57         1.86 o                         
  -1  -8   5         42.64         39.60         2.54 o                         
   0  -8   5         10.22          9.54         1.47 o                         
  -6  -7   5         12.02         11.07         0.74 o                         
  -5  -7   5         91.96         86.85         6.55 o                         
  -4  -7   5         66.20         60.74         2.31 o                         
  -3  -7   5        119.19         97.88         5.97 o                         
  -2  -7   5         29.16         29.84         2.76 o                         
  -6  -6   5         14.41         17.04         1.33 o                         
  -5  -6   5         51.77         49.58         2.31 o                         
  -4  -6   5         46.98         46.17         2.01 o                         
  -3  -6   5        211.48        217.17         3.71 o                         
  -2  -6   5          5.65          4.75         0.96 o                         
  -1  -6   5        120.38        113.33         4.14 o                         
  -7  -5   5         52.37         65.84         2.07 o                         
  -6  -5   5         40.35         36.58         2.82 o                         
  -5  -5   5          3.71          4.64         0.97 o                         
  -4  -5   5          7.21          7.84         1.07 o                         
  -3  -5   5         20.65         19.27         1.29 o                         
  -2  -5   5         38.03         36.05         1.77 o                         
  -7  -4   5         14.05         16.55         1.07 o                         
  -6  -4   5        109.48        109.88         4.72 o                         
  -5  -4   5          0.62          0.70         1.07 o                         
  -4  -4   5         58.99         56.73         2.43 o                         
  -3  -4   5        881.31        985.69        13.16 o                         
  -2  -4   5         19.94         27.10         2.20 o                         
  -7  -3   5         17.52         15.23         1.11 o                         
  -6  -3   5         15.37         14.37         1.28 o                         
  -5  -3   5         38.09         37.26         2.13 o                         
  -4  -3   5         14.32         17.73         1.22 o                         
  -3  -3   5        144.17        155.91         2.79 o                         
  -2  -3   5         94.15        104.44         2.61 o                         
  -1  -3   5        566.80        610.61        10.01 o                         
   0  -3   5        992.29       1018.79        41.21 o                         
   1  -3   5        256.59        278.51         6.74 o                         
  -8  -2   5          0.00          0.45         0.97 o                         
  -7  -2   5         46.03         40.06         1.56 o                         
  -6  -2   5         14.23         11.01         0.95 o                         
  -5  -2   5         33.68         35.00         1.36 o                         
  -4  -2   5         18.09         15.89         0.91 o                         
  -3  -2   5         14.71         12.39         0.83 o                         
  -2  -2   5        568.61        605.01        13.84 o                         
  -1  -2   5        370.17        394.89         8.66 o                         
   0  -2   5         25.73         22.01         2.98 o                         
   1  -2   5        173.17        180.64        15.82 o                         
   2  -2   5          6.11          7.23         1.39 o                         
  -8  -1   5          1.68          1.52         1.03 o                         
  -7  -1   5         26.52         23.22         1.04 o                         
  -6  -1   5          4.90          4.86         0.82 o                         
  -5  -1   5         70.05         71.71         1.82 o                         
  -4  -1   5        127.54        120.17         1.78 o                         
  -3  -1   5        266.55        204.09        27.46 o                         
  -2  -1   5        669.17        712.73        14.29 o                         
  -1  -1   5         43.85         49.21         2.55 o                         
   0  -1   5        146.69        116.59         5.28 o                         
   1  -1   5       1750.07       1674.16        55.80 o                         
   2  -1   5         10.56         10.34         1.74 o                         
   3  -1   5         54.72         48.68         4.46 o                         
  -7   0   5         90.73         88.94         3.96 o                         
  -6   0   5        119.72        123.09         2.01 o                         
  -5   0   5         69.23         71.60         1.40 o                         
  -4   0   5        461.88        473.78         6.76 o                         
  -3   0   5        917.64        925.97        10.53 o                         
  -2   0   5        324.85        300.20        14.03 o                         
  -1   0   5         97.28        102.23         3.21 o                         
   0   0   5       2143.52       1964.98        19.42 o                         
   1   0   5         38.45         39.88         2.04 o                         
   2   0   5        417.70        389.91         4.91 o                         
   3   0   5        662.28        655.62        15.04 o                         
  -7   1   5         60.70         60.07         2.01 o                         
  -6   1   5          6.41          5.64         0.78 o                         
  -5   1   5         53.79         61.52         1.46 o                         
  -4   1   5          0.88          1.02         0.39 o                         
  -3   1   5         98.01         91.48         1.32 o                         
  -2   1   5         61.70         47.07         5.04 o                         
  -1   1   5        515.59        491.90         6.87 o                         
   0   1   5        528.61        486.68         9.58 o                         
   1   1   5        127.02        122.97         3.40 o                         
   2   1   5        125.92         92.18        14.08 o                         
   3   1   5        207.31        215.69         8.90 o                         
   7   1   5         10.64         12.66         2.19 o                         
   8   1   5        165.60        127.59         3.34 o                         
  -7   2   5         81.09         80.95         1.69 o                         
  -6   2   5          8.19          7.87         0.85 o                         
  -5   2   5          6.19          6.11         0.76 o                         
  -4   2   5         62.90         65.14         1.43 o                         
  -3   2   5         36.46         37.05         1.32 o                         
  -2   2   5         25.68         26.80         0.77 o                         
  -1   2   5        227.49        217.56         5.07 o                         
   0   2   5         57.99         61.59         7.28 o                         
   1   2   5        557.96        563.25        16.89 o                         
   2   2   5       3699.66       3869.35        35.69 o                         
   3   2   5        175.95        178.14         8.90 o                         
   4   2   5         87.87         85.52         3.16 o                         
   5   2   5        505.32        494.23         8.21 o                         
   6   2   5         81.97         81.25         3.47 o                         
   7   2   5         10.20         13.19         2.04 o                         
  -7   3   5          9.36          8.57         0.72 o                         
  -6   3   5          1.45          2.37         0.77 o                         
  -5   3   5         46.36         50.33         1.62 o                         
  -4   3   5         56.92         57.67         1.45 o                         
  -3   3   5          0.04          0.40         0.45 o                         
  -2   3   5         73.86         68.66         1.27 o                         
  -1   3   5        118.01        123.26         1.40 o                         
   0   3   5         96.43        106.03         3.53 o                         
   1   3   5          6.61          2.63         1.58 o                         
   2   3   5       1759.33       1829.78        40.98 o                         
   3   3   5         15.27         14.87         1.27 o                         
   4   3   5         20.26         23.26         1.51 o                         
   5   3   5        728.60        761.95        27.66 o                         
   6   3   5        179.48        193.81         8.79 o                         
   7   3   5         41.30         44.33         2.81 o                         
  -6   4   5          5.45          4.34         0.65 o                         
  -5   4   5         45.08         46.66         1.39 o                         
  -4   4   5         18.66         18.93         0.99 o                         
  -3   4   5         60.76         61.63         1.60 o                         
  -2   4   5         16.94         23.72         0.92 o                         
  -1   4   5        287.62        315.89         3.47 o                         
   0   4   5        361.29        397.64         5.69 o                         
   1   4   5       1437.09       1459.60        26.64 o                         
   2   4   5        109.83        118.72         3.40 o                         
   3   4   5        306.76        301.42         4.82 o                         
   4   4   5        173.39        168.66         6.10 o                         
   5   4   5         93.45         99.97         3.06 o                         
   6   4   5          0.94          0.58         0.98 o                         
   7   4   5          9.50          8.59         1.39 o                         
  -6   5   5          0.60          1.04         0.56 o                         
  -5   5   5         13.76         14.37         1.25 o                         
  -4   5   5         87.19         98.67         2.18 o                         
  -3   5   5          8.96          8.88         0.80 o                         
  -2   5   5        105.25        109.60         2.72 o                         
  -1   5   5          9.39         10.83         0.64 o                         
   0   5   5          0.58          2.30         0.48 o                         
   1   5   5        183.49        164.34         5.54 o                         
   2   5   5        158.42        159.70         2.72 o                         
   3   5   5         25.55         27.45         1.69 o                         
   4   5   5        170.77        176.61         4.80 o                         
   5   5   5         43.24         41.45         2.08 o                         
   6   5   5         18.49         17.04         1.40 o                         
   7   5   5         10.58         10.48         1.38 o                         
  -5   6   5         31.89         32.38         1.66 o                         
  -4   6   5         23.18         24.31         1.40 o                         
  -3   6   5         33.20         33.14         1.30 o                         
  -2   6   5          5.61          6.49         0.72 o                         
  -1   6   5          3.18          3.49         0.72 o                         
   0   6   5         23.73         22.36         0.95 o                         
   1   6   5        227.20        236.17         6.14 o                         
   2   6   5         76.48         86.20         2.28 o                         
   3   6   5         19.13         17.79         1.60 o                         
   4   6   5         54.61         53.37         2.34 o                         
   5   6   5         45.98         46.38         2.07 o                         
   6   6   5          0.92          0.24         1.34 o                         
   7   6   5         38.11         30.77         1.78 o                         
  -4   7   5         84.89         87.70         2.22 o                         
  -3   7   5        199.16        217.73         5.44 o                         
  -2   7   5         51.23         50.45         1.75 o                         
  -1   7   5         12.82         10.34         0.99 o                         
   0   7   5        104.67        109.74         2.91 o                         
   1   7   5          3.61          2.84         0.95 o                         
   2   7   5         62.95         63.09         2.13 o                         
   3   7   5          6.54          7.74         1.27 o                         
   4   7   5          6.83          6.10         1.95 o                         
   5   7   5          3.34          2.99         1.62 o                         
   6   7   5         62.37         63.66         3.06 o                         
  -3   8   5          4.74          4.96         1.44 o                         
  -2   8   5          3.50          3.89         1.14 o                         
  -1   8   5          3.61          4.85         0.92 o                         
   0   8   5         10.90         11.25         1.08 o                         
   1   8   5         28.97         30.10         1.44 o                         
   2   8   5         57.84         54.06         1.70 o                         
   3   8   5        104.94         98.86         4.25 o                         
   4   8   5         90.36         86.10         3.03 o                         
   5   8   5          5.51          5.34         1.09 o                         
   6   8   5        249.71        214.86         4.52 o                         
  -2   9   5          2.54          2.43         0.76 o                         
  -1   9   5          7.83          5.67         0.88 o                         
   0   9   5          3.58          3.06         0.91 o                         
   1   9   5         46.81         51.20         1.92 o                         
   2   9   5         23.90         25.99         1.43 o                         
   3   9   5          1.80          2.09         1.04 o                         
   4   9   5         12.53         12.77         1.21 o                         
   1  10   5         20.43         22.49         1.62 o                         
   2  10   5         26.18         29.83         2.10 o                         
  -4  -8   6         27.37         25.25         1.92 o                         
  -3  -8   6          0.79          1.66         1.22 o                         
  -2  -8   6         64.62         63.94         3.15 o                         
  -1  -8   6         24.91         27.20         2.16 o                         
   0  -8   6          0.96          0.56         1.04 o                         
  -5  -7   6         16.62         14.91         1.19 o                         
  -4  -7   6         13.79          9.09         1.16 o                         
  -3  -7   6         28.94         25.10         2.70 o                         
  -2  -7   6          7.87          4.36         1.81 o                         
  -6  -6   6         20.95         19.66         1.82 o                         
  -5  -6   6        180.77        175.86         6.65 o                         
  -4  -6   6         25.67         22.25         1.34 o                         
  -3  -6   6         64.61         60.83         2.01 o                         
  -2  -6   6         10.29         11.04         1.23 o                         
  -1  -6   6         30.68         31.70         2.53 o                         
  -7  -5   6         12.07         12.89         1.46 o                         
  -6  -5   6         22.39         21.23         1.51 o                         
  -5  -5   6         95.09         95.06         3.71 o                         
  -4  -5   6         14.38         13.72         1.24 o                         
  -3  -5   6        205.68        215.03         3.67 o                         
  -2  -5   6        415.78        427.05         5.83 o                         
  -7  -4   6         13.75         10.87         0.90 o                         
  -6  -4   6        315.17        319.21         8.18 o                         
  -5  -4   6         54.27         57.10         2.14 o                         
  -4  -4   6          3.48          4.10         1.15 o                         
  -3  -4   6          5.73          7.10         1.01 o                         
  -2  -4   6         20.87         19.98         2.12 o                         
  -7  -3   6          3.23          2.23         0.73 o                         
  -6  -3   6          1.66          2.24         0.91 o                         
  -5  -3   6          8.88          9.23         1.38 o                         
  -4  -3   6         15.08         15.62         1.23 o                         
  -3  -3   6         60.44         55.90         1.81 o                         
  -2  -3   6        100.89        104.16         2.95 o                         
  -1  -3   6        248.63        260.03         6.10 o                         
   0  -3   6         34.74         27.76         3.91 o                         
   1  -3   6        360.57        407.71        12.98 o                         
  -7  -2   6         53.42         50.95         1.66 o                         
  -6  -2   6         11.10         11.08         0.93 o                         
  -5  -2   6         37.51         36.57         1.38 o                         
  -4  -2   6         29.99         30.27         1.18 o                         
  -3  -2   6         49.66         49.85         3.74 o                         
  -2  -2   6       1267.85       1316.52        50.31 o                         
  -1  -2   6         45.93         43.00         2.37 o                         
   0  -2   6        813.61        878.33        17.25 o                         
   1  -2   6        217.40        204.14        12.97 o                         
   2  -2   6        239.62        273.37         7.50 o                         
   7  -2   6         44.37         38.83         2.46 o                         
  -7  -1   6         34.73         33.81         1.28 o                         
  -6  -1   6          6.13          5.95         0.81 o                         
  -5  -1   6         93.17         90.26         2.04 o                         
  -4  -1   6         36.39         36.68         1.33 o                         
  -3  -1   6         23.39         18.93         1.88 o                         
  -2  -1   6        353.17        308.96         5.51 o                         
  -1  -1   6        242.21        224.61        17.09 o                         
   0  -1   6        115.48        136.77         6.15 o                         
   1  -1   6        265.67        257.10         5.94 o                         
   2  -1   6        272.94        242.84         5.50 o                         
   7  -1   6        186.87        185.40         5.61 o                         
  -7   0   6         17.65         16.02         1.96 o                         
  -6   0   6         26.59         26.90         1.13 o                         
  -5   0   6         43.01         40.60         1.21 o                         
  -4   0   6        146.36        156.17         2.06 o                         
  -3   0   6        433.07        432.39         5.49 o                         
  -2   0   6         64.37         61.13         1.35 o                         
  -1   0   6        179.35        160.23         4.43 o                         
   0   0   6        143.59        108.57         3.76 o                         
   1   0   6        185.50        155.55         5.07 o                         
   2   0   6        158.59        168.68         3.84 o                         
   3   0   6        275.76        268.83        10.44 o                         
  -7   1   6         31.21         31.14         1.87 o                         
  -6   1   6         11.27         11.19         0.89 o                         
  -5   1   6        140.79        145.40         2.37 o                         
  -4   1   6         43.77         43.91         1.02 o                         
  -3   1   6         55.32         62.06         1.02 o                         
  -2   1   6         40.74         37.69         1.19 o                         
  -1   1   6        280.06        261.46         5.61 o                         
   0   1   6         92.84         81.16         5.68 o                         
   1   1   6        201.63        173.60         5.09 o                         
   2   1   6        315.27        288.14        15.63 o                         
   3   1   6        433.89        491.68        14.11 o                         
   7   1   6         35.57         35.42         2.84 o                         
  -7   2   6          1.86          3.04         0.71 o                         
  -6   2   6         19.24         18.04         1.04 o                         
  -5   2   6        130.64        133.84         2.19 o                         
  -4   2   6        225.70        227.87         2.58 o                         
  -3   2   6         20.87         20.53         0.81 o                         
  -2   2   6         26.32         23.68         0.82 o                         
  -1   2   6       1236.20       1275.43        19.60 o                         
   0   2   6        169.33        196.94        11.91 o                         
   1   2   6        589.63        638.25         9.16 o                         
   2   2   6        921.52        979.36        32.65 o                         
   3   2   6         31.48         32.85         2.15 o                         
   5   2   6         47.57         54.18         3.86 o                         
   6   2   6         50.08         57.76         3.87 o                         
   7   2   6         64.06         70.27         3.63 o                         
  -7   3   6         12.25         10.04         0.94 o                         
  -6   3   6         63.17         62.59         1.76 o                         
  -5   3   6         20.22         24.98         1.25 o                         
  -4   3   6         36.46         38.69         1.37 o                         
  -3   3   6         34.55         31.59         0.94 o                         
  -2   3   6        172.35        165.86         3.05 o                         
  -1   3   6        166.27        183.83         1.76 o                         
   0   3   6        145.36        143.30         2.98 o                         
   1   3   6        789.83        753.44         6.41 o                         
   2   3   6        143.69        142.23         2.49 o                         
   3   3   6         81.44         75.26         2.20 o                         
   4   3   6        330.22        344.19         4.92 o                         
   5   3   6        157.81        159.36         4.58 o                         
   6   3   6         20.88         21.68         2.57 o                         
   7   3   6          0.89          0.97         1.35 o                         
  -6   4   6         72.21         69.14         1.76 o                         
  -5   4   6        153.03        167.51         3.76 o                         
  -4   4   6         31.86         29.69         1.14 o                         
  -3   4   6          5.11          4.61         0.76 o                         
  -2   4   6         52.74         57.15         1.45 o                         
  -1   4   6         16.00         13.20         0.68 o                         
   0   4   6         15.79         15.25         0.78 o                         
   1   4   6         16.90         13.20         0.68 o                         
   2   4   6        177.70        167.88         3.44 o                         
   3   4   6        393.52        404.92         5.94 o                         
   4   4   6        139.38        147.01         3.48 o                         
   5   4   6        209.30        228.17         5.22 o                         
   6   4   6         88.15         87.21         5.86 o                         
   7   4   6         51.25         51.39         1.73 o                         
  -6   5   6          3.00          3.77         0.91 o                         
  -5   5   6        120.38        129.78         2.55 o                         
  -4   5   6         34.41         36.40         1.63 o                         
  -3   5   6         23.53         22.79         1.09 o                         
  -2   5   6        462.44        517.61         4.97 o                         
  -1   5   6         88.18         96.68         1.80 o                         
   0   5   6        378.62        410.20         3.08 o                         
   1   5   6        106.17        112.24         1.58 o                         
   2   5   6         56.86         58.96         1.68 o                         
   3   5   6        359.76        358.78         4.02 o                         
   4   5   6         77.94         75.11         2.01 o                         
   5   5   6         47.24         47.56         1.66 o                         
   6   5   6          5.43          7.57         1.14 o                         
  -5   6   6          2.21          2.15         0.60 o                         
  -4   6   6          7.06          7.40         0.82 o                         
  -3   6   6         36.01         35.87         1.48 o                         
  -2   6   6         23.66         21.89         1.23 o                         
  -1   6   6         15.45         13.26         0.99 o                         
   0   6   6          8.29          7.37         0.83 o                         
   1   6   6         10.38         10.18         0.97 o                         
   2   6   6         21.04         19.19         1.28 o                         
   3   6   6          9.39          7.16         1.26 o                         
   4   6   6         10.49          9.70         1.33 o                         
   5   6   6         22.81         23.27         1.62 o                         
   6   6   6         27.28         28.91         2.30 o                         
  -4   7   6         23.01         24.50         1.58 o                         
  -3   7   6          5.86          5.77         0.81 o                         
  -2   7   6        110.57        101.04         3.01 o                         
  -1   7   6         62.39         57.43         1.67 o                         
   0   7   6         38.55         32.33         1.58 o                         
   1   7   6          8.54          9.48         1.05 o                         
   2   7   6         40.48         36.18         1.70 o                         
   3   7   6        115.21        112.95         3.41 o                         
   4   7   6         22.40         19.20         1.54 o                         
   5   7   6         16.08         16.32         2.09 o                         
   6   7   6         10.83          9.41         1.44 o                         
  -3   8   6          5.11          3.32         1.34 o                         
  -2   8   6          4.58          3.95         1.19 o                         
  -1   8   6          2.09          2.30         0.98 o                         
   0   8   6         34.32         34.76         1.80 o                         
   1   8   6         13.24         11.77         1.22 o                         
   2   8   6          8.83          7.02         1.02 o                         
   3   8   6         31.65         33.16         3.07 o                         
   4   8   6         14.11         15.16         1.57 o                         
   5   8   6         43.50         39.86         2.83 o                         
  -2   9   6          5.76          8.37         1.52 o                         
  -1   9   6         13.96         13.46         0.91 o                         
   0   9   6         11.53         11.08         0.89 o                         
   1   9   6         23.30         20.91         2.28 o                         
   2   9   6          3.84          2.34         0.81 o                         
   3   9   6          2.35          2.69         1.05 o                         
   4   9   6          2.36          2.44         0.87 o                         
   1  10   6          2.91          2.28         0.61 o                         
   2  10   6         20.52         18.91         1.97 o                         
  -4  -8   7          0.97          1.37         0.96 o                         
  -3  -8   7          4.24          2.35         1.15 o                         
  -2  -8   7         31.97         35.73         2.39 o                         
  -1  -8   7         11.27         14.38         1.71 o                         
   0  -8   7          1.61          0.15         0.99 o                         
  -5  -7   7          3.76          5.13         0.85 o                         
  -4  -7   7          3.51          2.78         0.89 o                         
  -3  -7   7         33.69         30.04         3.01 o                         
  -2  -7   7         20.20         20.46         2.42 o                         
  -6  -6   7         71.89         72.77         2.95 o                         
  -5  -6   7          9.34          9.04         0.94 o                         
  -4  -6   7         24.01         25.18         1.40 o                         
  -3  -6   7         15.58         10.19         1.08 o                         
  -2  -6   7         48.06         39.98         2.03 o                         
  -1  -6   7         32.75         37.52         2.80 o                         
  -6  -5   7         68.57         72.23         2.08 o                         
  -5  -5   7         14.61         13.17         1.45 o                         
  -4  -5   7        179.64        182.45         3.54 o                         
  -3  -5   7         54.46         48.95         1.95 o                         
  -2  -5   7         14.26         13.23         1.41 o                         
  -7  -4   7         84.30         82.51         1.80 o                         
  -6  -4   7         57.78         66.55         2.75 o                         
  -5  -4   7         14.53         14.13         1.28 o                         
  -4  -4   7         12.37         13.40         1.56 o                         
  -3  -4   7         48.60         54.18         2.42 o                         
  -2  -4   7          7.38          9.08         1.73 o                         
  -7  -3   7        129.61        134.56         3.45 o                         
  -6  -3   7        123.19        133.33         4.14 o                         
  -5  -3   7         27.40         32.54         2.05 o                         
  -4  -3   7         43.98         46.66         1.85 o                         
  -3  -3   7         37.21         39.41         1.98 o                         
  -2  -3   7        211.34        199.61         5.56 o                         
  -7  -2   7          4.19          3.68         0.73 o                         
  -6  -2   7         27.41         27.42         1.69 o                         
  -5  -2   7         17.41         21.48         1.39 o                         
  -4  -2   7         18.52         18.91         1.23 o                         
  -3  -2   7         47.23         45.94         2.02 o                         
  -2  -2   7        274.94        277.80         6.88 o                         
  -1  -2   7        191.41        190.06         5.07 o                         
   0  -2   7        202.48        233.20         8.32 o                         
   1  -2   7         71.56         57.53         3.52 o                         
   7  -2   7          3.35          4.58         1.21 o                         
  -7  -1   7          9.32          9.39         1.11 o                         
  -6  -1   7         17.52         17.75         1.05 o                         
  -5  -1   7         32.90         37.15         1.40 o                         
  -4  -1   7         51.07         48.32         1.98 o                         
  -3  -1   7         14.91         17.52         1.16 o                         
  -2  -1   7        118.44        109.33         2.41 o                         
  -1  -1   7        241.27        242.15         6.27 o                         
   0  -1   7        125.53        134.12         4.73 o                         
   1  -1   7          4.71          4.90         1.47 o                         
   2  -1   7        136.25        123.17         4.24 o                         
   7  -1   7         50.35         53.33         2.88 o                         
  -7   0   7          2.51          1.79         0.90 o                         
  -6   0   7         13.77         13.93         1.10 o                         
  -5   0   7         90.73         91.76         1.61 o                         
  -4   0   7         62.43         62.21         1.38 o                         
  -3   0   7         70.00         75.22         1.50 o                         
  -2   0   7        513.05        551.48        10.21 o                         
  -1   0   7       1299.07       1302.82        13.58 o                         
   0   0   7        524.55        540.94        13.99 o                         
   1   0   7        203.68        203.46         5.37 o                         
   2   0   7        830.07        818.53         9.52 o                         
   7   0   7         11.34         11.85         1.99 o                         
  -7   1   7         41.86         40.58         3.00 o                         
  -6   1   7         28.74         29.68         1.34 o                         
  -5   1   7        196.11        211.72         4.88 o                         
  -4   1   7         68.40         69.38         1.27 o                         
  -3   1   7       1050.49       1096.17        12.53 o                         
  -2   1   7         17.81         16.20         0.66 o                         
  -1   1   7         79.67         66.80         1.58 o                         
   0   1   7        317.30        348.12         7.12 o                         
   1   1   7        188.90        174.72         8.25 o                         
   2   1   7        171.37        177.89         7.55 o                         
  -7   2   7          3.55          2.97         0.67 o                         
  -6   2   7          3.12          3.70         0.71 o                         
  -5   2   7        261.94        284.90         4.85 o                         
  -4   2   7        325.40        329.18         4.01 o                         
  -3   2   7        534.49        523.56         5.02 o                         
  -2   2   7         64.38         70.37         1.11 o                         
  -1   2   7        159.00        157.30         2.13 o                         
   0   2   7          1.89          0.97         0.78 o                         
   1   2   7          1.25          1.11         0.83 o                         
   2   2   7        139.56        141.15         7.19 o                         
   3   2   7        381.37        389.44         7.31 o                         
   4   2   7         48.78         50.67         3.43 o                         
   6   2   7         83.56         79.63         4.46 o                         
   7   2   7         38.38         37.97         1.79 o                         
  -7   3   7        124.44        116.46         6.10 o                         
  -6   3   7        144.13        150.53         2.48 o                         
  -5   3   7         20.64         20.55         1.14 o                         
  -4   3   7        426.97        454.93         4.35 o                         
  -3   3   7         50.91         49.76         1.34 o                         
  -2   3   7        509.62        531.14        11.39 o                         
  -1   3   7        408.90        428.90         2.96 o                         
   0   3   7         52.46         50.20         0.96 o                         
   1   3   7        735.96        733.49        10.31 o                         
   2   3   7        107.22        113.90         2.03 o                         
   3   3   7         90.89         90.84         3.42 o                         
   4   3   7         34.39         36.23         2.95 o                         
   5   3   7          6.13          8.88         2.19 o                         
   6   3   7         38.19         36.13         1.90 o                         
   7   3   7          3.53          2.37         1.44 o                         
  -6   4   7         14.44         13.42         0.93 o                         
  -5   4   7        146.98        162.58         2.67 o                         
  -4   4   7          0.24          0.58         0.75 o                         
  -3   4   7         38.14         36.18         1.34 o                         
  -2   4   7         55.28         54.93         1.45 o                         
  -1   4   7         12.50         12.08         0.79 o                         
   0   4   7         59.85         53.31         1.30 o                         
   1   4   7         22.15         20.52         0.86 o                         
   2   4   7         47.93         45.63         1.40 o                         
   3   4   7        248.25        252.22         3.60 o                         
   4   4   7         56.17         61.16         1.81 o                         
   5   4   7        148.25        149.84         3.64 o                         
   6   4   7         27.65         25.14         2.57 o                         
   7   4   7         16.90         16.86         1.13 o                         
  -6   5   7         48.13         48.42         1.21 o                         
  -5   5   7        122.85        120.48         3.58 o                         
  -4   5   7         13.87         14.18         1.19 o                         
  -3   5   7         62.28         69.25         1.85 o                         
  -2   5   7        177.93        182.92         2.69 o                         
  -1   5   7          5.45          5.28         0.62 o                         
   0   5   7         16.36         16.11         0.86 o                         
   1   5   7         40.23         43.73         1.09 o                         
   2   5   7        113.61        132.35         1.96 o                         
   3   5   7         31.39         33.65         1.96 o                         
   4   5   7        111.90        120.33         3.34 o                         
   5   5   7         11.62         12.88         1.28 o                         
   6   5   7          0.49          0.87         1.24 o                         
  -5   6   7         23.78         21.50         1.12 o                         
  -4   6   7          0.28          0.70         0.66 o                         
  -3   6   7         35.68         35.16         1.27 o                         
  -2   6   7         26.37         24.95         1.32 o                         
  -1   6   7         80.04         84.17         1.84 o                         
   0   6   7         77.40         77.63         2.37 o                         
   1   6   7         29.05         29.24         1.15 o                         
   2   6   7         33.99         32.59         1.56 o                         
   3   6   7         13.25         11.49         1.44 o                         
   4   6   7         38.77         35.46         2.02 o                         
   5   6   7          0.40          0.31         0.90 o                         
   6   6   7          8.25          6.21         1.25 o                         
  -4   7   7         21.27         22.29         1.25 o                         
  -3   7   7          5.49          5.74         0.91 o                         
  -2   7   7         55.76         49.72         1.79 o                         
  -1   7   7          3.89          4.02         0.78 o                         
   0   7   7        107.13         89.82         2.39 o                         
   1   7   7          5.17          3.26         0.89 o                         
   2   7   7         43.83         40.46         1.86 o                         
   3   7   7         61.83         62.71         2.72 o                         
   4   7   7         85.47         81.17         2.75 o                         
   5   7   7          6.14          4.76         1.54 o                         
  -3   8   7         65.75         55.97         3.19 o                         
  -2   8   7          8.20          7.43         1.09 o                         
  -1   8   7         10.32          8.40         1.02 o                         
   0   8   7         35.19         35.51         1.58 o                         
   1   8   7         15.82         16.75         1.21 o                         
   2   8   7         40.35         35.00         1.64 o                         
   3   8   7          1.03          0.04         0.88 o                         
   4   8   7         39.18         36.99         2.83 o                         
   5   8   7          1.83          2.77         1.14 o                         
  -2   9   7         10.56          9.18         1.47 o                         
  -1   9   7          3.79          2.89         0.76 o                         
   0   9   7         51.61         54.16         2.81 o                         
   1   9   7         38.00         35.59         2.09 o                         
   2   9   7          6.41          6.36         1.07 o                         
   3   9   7          4.23          6.01         1.69 o                         
   4   9   7         27.65         26.49         2.09 o                         
  -3  -8   8          2.97          2.71         1.08 o                         
  -2  -8   8         27.96         24.20         1.92 o                         
  -1  -8   8          0.82          1.11         1.07 o                         
   0  -8   8          1.37          1.05         0.94 o                         
  -5  -7   8          1.39         -0.40         0.93 o                         
  -4  -7   8          1.42          1.51         0.76 o                         
  -3  -7   8         22.06         19.14         2.21 o                         
  -2  -7   8         19.08         20.65         2.31 o                         
  -6  -6   8         19.23         15.40         1.05 o                         
  -5  -6   8         72.08         70.13         2.17 o                         
  -4  -6   8          5.25          5.65         0.90 o                         
  -3  -6   8        126.66        108.37         3.30 o                         
  -2  -6   8         79.15         77.13         2.63 o                         
  -1  -6   8        289.24        251.72         6.68 o                         
  -6  -5   8         37.80         37.18         1.39 o                         
  -5  -5   8         50.59         51.78         1.91 o                         
  -4  -5   8         39.38         40.64         2.21 o                         
  -3  -5   8         20.71         22.22         1.49 o                         
  -2  -5   8         32.47         35.01         2.03 o                         
  -7  -4   8          7.10          6.94         0.85 o                         
  -6  -4   8         60.33         64.03         2.40 o                         
  -5  -4   8        304.75        340.81         4.76 o                         
  -4  -4   8        315.98        331.45         4.81 o                         
  -3  -4   8         40.14         42.45         4.53 o                         
  -2  -4   8         61.82         59.90         3.60 o                         
   5  -4   8         20.51         13.62         1.66 o                         
  -7  -3   8          0.10          0.36         0.54 o                         
  -6  -3   8        369.77        418.88         4.91 o                         
  -5  -3   8         12.62         15.83         1.62 o                         
  -4  -3   8        153.37        161.07         3.58 o                         
  -3  -3   8         28.66         30.93         1.90 o                         
  -2  -3   8         34.67         32.90         2.58 o                         
   6  -3   8         74.95         55.24         2.66 o                         
  -7  -2   8         16.18         18.67         1.30 o                         
  -6  -2   8         58.71         60.83         1.97 o                         
  -5  -2   8          3.98          4.48         0.98 o                         
  -4  -2   8         16.91         16.91         1.89 o                         
  -3  -2   8        154.37        145.96         4.84 o                         
  -2  -2   8        151.04        146.02         9.73 o                         
  -1  -2   8         34.15         34.00         2.87 o                         
   0  -2   8        345.43        337.07        12.76 o                         
   1  -2   8         95.39         94.93         2.73 o                         
   6  -2   8        213.94        191.49         5.71 o                         
  -6  -1   8         38.61         38.71         1.47 o                         
  -5  -1   8          1.52          1.57         0.74 o                         
  -4  -1   8         36.13         36.40         1.48 o                         
  -3  -1   8         53.10         56.28         1.91 o                         
  -2  -1   8         33.24         32.75         2.32 o                         
  -1  -1   8          1.79          0.73         0.67 o                         
   0  -1   8        546.16        523.11         6.22 o                         
   1  -1   8         40.77         42.48         3.00 o                         
   6  -1   8        214.51        231.18         6.80 o                         
   7  -1   8         12.09         12.22         1.67 o                         
  -7   0   8          8.65          9.58         1.11 o                         
  -6   0   8         51.43         52.94         1.87 o                         
  -5   0   8         39.77         38.34         1.46 o                         
  -4   0   8        659.95        667.48         7.65 o                         
  -3   0   8         72.42         77.10         1.56 o                         
  -2   0   8         35.62         28.68         1.00 o                         
  -1   0   8         29.22         30.22         1.27 o                         
   0   0   8         21.62         29.49         1.21 o                         
   1   0   8        219.57        200.87         3.89 o                         
   6   0   8         12.72         13.97         2.45 o                         
   7   0   8          7.41          9.13         1.76 o                         
  -7   1   8          2.78          2.87         1.18 o                         
  -6   1   8          2.86          2.29         0.86 o                         
  -5   1   8         78.26         84.78         2.07 o                         
  -4   1   8        505.63        514.52        10.78 o                         
  -3   1   8         66.16         84.89         2.09 o                         
  -2   1   8        471.53        466.89        10.58 o                         
  -1   1   8       4176.64       4327.86        58.98 o                         
   0   1   8        580.68        569.67        10.60 o                         
   1   1   8        505.74        534.32         6.90 o                         
   2   1   8        806.88        855.80        32.69 o                         
   3   1   8         10.34          9.24         2.12 o                         
   5   1   8         43.29         42.30         3.81 o                         
   6   1   8         79.48         86.65         4.60 o                         
  -7   2   8          4.07          3.92         0.77 o                         
  -6   2   8         10.54          9.81         0.90 o                         
  -5   2   8        480.70        504.62         7.83 o                         
  -4   2   8         43.16         40.83         1.23 o                         
  -3   2   8          2.50          2.84         0.54 o                         
  -2   2   8        251.78        266.78         4.35 o                         
  -1   2   8        611.55        624.25         4.33 o                         
   0   2   8        675.15        639.43        13.03 o                         
   1   2   8        399.31        413.30         8.23 o                         
   2   2   8         90.16         87.93         3.51 o                         
   3   2   8         42.56         44.78         2.95 o                         
   4   2   8         25.21         25.66         2.89 o                         
   5   2   8         61.45         65.29         4.14 o                         
   7   2   8         16.53         17.25         1.25 o                         
  -6   3   8         20.97         20.78         0.93 o                         
  -5   3   8        631.88        649.82         6.13 o                         
  -4   3   8         41.33         41.65         1.40 o                         
  -3   3   8         41.73         40.87         1.25 o                         
  -2   3   8        581.78        617.00         7.17 o                         
  -1   3   8        120.98        116.49         1.93 o                         
   0   3   8        128.59        133.22         2.29 o                         
   1   3   8         98.90         87.95         2.06 o                         
   2   3   8         84.82         85.90         1.99 o                         
   3   3   8          2.83          3.65         1.06 o                         
   4   3   8         93.98         93.42         3.94 o                         
   5   3   8         44.30         43.77         2.98 o                         
   6   3   8         29.36         31.46         2.44 o                         
   7   3   8         15.44         13.23         1.84 o                         
  -6   4   8        389.25        377.71         6.87 o                         
  -5   4   8          1.69          2.18         0.75 o                         
  -4   4   8        181.45        184.71         2.91 o                         
  -3   4   8         31.56         31.91         1.34 o                         
  -2   4   8        248.39        243.49         3.25 o                         
  -1   4   8         12.91         11.06         0.70 o                         
   0   4   8         58.70         57.34         1.79 o                         
   1   4   8          3.70          3.44         0.53 o                         
   2   4   8         66.88         61.31         1.68 o                         
   3   4   8         45.00         42.42         1.83 o                         
   4   4   8         97.27         94.53         2.85 o                         
   5   4   8         76.25         81.03         5.43 o                         
   6   4   8          9.42         10.49         1.48 o                         
   7   4   8        160.35        155.14         2.78 o                         
  -6   5   8         32.28         28.17         1.26 o                         
  -5   5   8          8.57          6.96         0.78 o                         
  -4   5   8          8.33         10.95         1.07 o                         
  -3   5   8         52.66         56.03         1.71 o                         
  -2   5   8         17.10         16.67         0.97 o                         
  -1   5   8         36.92         38.68         1.21 o                         
   0   5   8        201.70        191.20         2.71 o                         
   1   5   8        158.34        157.68         4.54 o                         
   2   5   8         91.20        100.21         1.94 o                         
   3   5   8        132.37        134.96         2.33 o                         
   4   5   8         25.65         26.21         1.38 o                         
   5   5   8         81.66         80.32         2.62 o                         
   6   5   8         33.09         34.10         1.79 o                         
  -5   6   8          0.30          0.78         0.48 o                         
  -4   6   8         24.56         23.99         1.22 o                         
  -3   6   8         67.39         70.30         1.83 o                         
  -2   6   8         17.74         15.02         0.96 o                         
  -1   6   8        106.81        111.23         3.07 o                         
   0   6   8         11.88         12.75         0.89 o                         
   1   6   8          0.31          0.58         0.51 o                         
   2   6   8         87.91         87.95         2.82 o                         
   3   6   8          9.45          7.99         1.30 o                         
   4   6   8          9.71          6.42         1.21 o                         
   5   6   8          4.00          4.62         1.11 o                         
   6   6   8         16.72         15.19         1.60 o                         
  -4   7   8          2.77          2.36         0.65 o                         
  -3   7   8         22.93         21.14         1.40 o                         
  -2   7   8         68.99         71.86         3.36 o                         
  -1   7   8         18.64         18.46         1.13 o                         
   0   7   8         45.05         37.72         1.39 o                         
   1   7   8        143.63        145.14         2.89 o                         
   2   7   8         23.96         19.31         1.23 o                         
   3   7   8         47.18         46.47         2.09 o                         
   4   7   8          9.86          8.98         1.27 o                         
   5   7   8          9.22          7.31         1.35 o                         
  -3   8   8         27.03         23.52         1.21 o                         
  -2   8   8         14.11         12.88         1.20 o                         
  -1   8   8        168.80        168.87         3.07 o                         
   0   8   8         56.72         64.06         1.97 o                         
   1   8   8         10.68         11.80         1.07 o                         
   2   8   8         13.42         12.99         1.04 o                         
   3   8   8          0.13          0.72         0.77 o                         
   4   8   8         37.18         35.84         1.94 o                         
  -2   9   8         37.46         33.20         4.09 o                         
  -1   9   8         30.59         36.08         1.52 o                         
   0   9   8        149.03        158.86         4.89 o                         
   1   9   8         15.41         14.67         0.95 o                         
   2   9   8          6.13          4.67         1.48 o                         
   3   9   8         69.75         59.92         3.03 o                         
   4   9   8          0.66          2.38         0.95 o                         
  -2  -8   9          9.78          7.69         1.24 o                         
  -1  -8   9          6.02          4.53         1.10 o                         
  -4  -7   9         15.32         15.55         1.97 o                         
  -3  -7   9         11.56         19.27         2.04 o                         
  -2  -7   9         14.43         13.80         1.98 o                         
  -1  -7   9          5.58          4.29         1.25 o                         
   0  -7   9          0.11         -0.05         1.00 o                         
  -5  -6   9          8.06          7.39         0.91 o                         
  -4  -6   9         25.80         24.97         1.53 o                         
  -3  -6   9          4.43          3.59         0.88 o                         
  -2  -6   9         10.86          7.96         1.38 o                         
  -1  -6   9         36.66         26.89         2.52 o                         
  -6  -5   9          4.75          5.04         0.72 o                         
  -5  -5   9          0.64          1.66         0.79 o                         
  -4  -5   9         17.56         18.14         1.86 o                         
  -3  -5   9        120.99        111.82         4.67 o                         
  -2  -5   9        200.09        166.36         5.69 o                         
  -6  -4   9          1.44          1.90         0.92 o                         
  -5  -4   9          3.88          5.74         1.03 o                         
  -4  -4   9         10.60          9.01         1.15 o                         
  -3  -4   9         28.08         29.74         1.69 o                         
  -2  -4   9        131.94        141.77         5.48 o                         
  -7  -3   9         19.25         21.00         1.17 o                         
  -6  -3   9        341.88        373.25         6.65 o                         
  -5  -3   9         75.85         83.23         2.95 o                         
  -4  -3   9        392.73        438.89         7.45 o                         
  -3  -3   9         33.19         36.37         3.12 o                         
  -2  -3   9          4.19          5.36         1.68 o                         
   5  -3   9          5.68          5.85         1.63 o                         
  -7  -2   9         68.09         60.64         8.06 o                         
  -6  -2   9         39.23         41.68         2.50 o                         
  -5  -2   9         11.49         12.40         1.20 o                         
  -4  -2   9        192.52        207.77         3.64 o                         
  -3  -2   9        146.73        153.46         3.60 o                         
  -2  -2   9          6.13          6.42         1.68 o                         
   0  -2   9        109.31        116.22         3.66 o                         
   1  -2   9          0.75          0.89         0.95 o                         
   6  -2   9         67.00         54.81         2.95 o                         
  -6  -1   9         31.71         31.43         2.20 o                         
  -5  -1   9         13.55         15.15         1.11 o                         
  -4  -1   9        164.81        155.35         3.75 o                         
  -3  -1   9        372.83        381.91         6.71 o                         
  -2  -1   9         11.94         10.40         0.75 o                         
  -1  -1   9         51.03         53.05         1.63 o                         
   0  -1   9        127.55        135.77         2.71 o                         
   1  -1   9         28.05         24.74         1.68 o                         
   2  -1   9        138.42        138.35         4.37 o                         
   6  -1   9         72.61         75.14         3.81 o                         
  -7   0   9          9.80         10.53         1.58 o                         
  -6   0   9         13.17         13.34         1.43 o                         
  -5   0   9         34.66         32.27         1.31 o                         
  -4   0   9        294.12        300.52         3.53 o                         
  -3   0   9         24.89         27.71         1.05 o                         
  -2   0   9        115.49        121.79         4.24 o                         
  -1   0   9        141.06        150.24         2.55 o                         
   0   0   9         95.39         91.22         2.03 o                         
   1   0   9         34.18         35.46         2.11 o                         
   2   0   9        239.25        228.26         5.35 o                         
   3   0   9        158.61        159.91         5.18 o                         
   5   0   9          3.94          5.14         2.33 o                         
   6   0   9          7.10          8.26         2.21 o                         
   7   0   9          4.37          6.49         0.99 o                         
  -7   1   9          2.28          2.18         0.78 o                         
  -6   1   9         27.21         27.08         1.64 o                         
  -5   1   9         85.40         90.39         3.03 o                         
  -4   1   9        350.41        352.92         5.01 o                         
  -3   1   9        128.17        129.67         3.79 o                         
  -2   1   9        506.74        537.19        12.47 o                         
  -1   1   9        258.11        242.52         2.36 o                         
   0   1   9        520.17        544.45         4.43 o                         
   1   1   9        938.81       1014.55        19.86 o                         
   2   1   9         56.59         58.66         3.12 o                         
   3   1   9         24.09         22.87         2.44 o                         
   4   1   9        166.36        177.08         6.30 o                         
   5   1   9         23.70         24.96         3.15 o                         
   6   1   9         10.62         10.72         2.32 o                         
   7   1   9         24.36         27.92         2.16 o                         
  -7   2   9          0.48          1.97         1.01 o                         
  -6   2   9          6.60          6.06         0.90 o                         
  -5   2   9        116.60        117.89         2.57 o                         
  -4   2   9         38.81         38.78         1.20 o                         
  -3   2   9        239.68        254.44         2.98 o                         
  -2   2   9        120.37        118.27         1.77 o                         
  -1   2   9         11.39         16.38         0.96 o                         
   0   2   9        437.84        411.50         6.10 o                         
   1   2   9        131.06        132.02         2.80 o                         
   2   2   9        138.59        136.72         8.67 o                         
   3   2   9         77.63         72.20         3.85 o                         
   4   2   9         20.45         25.82         2.91 o                         
   5   2   9         80.51         87.00         4.69 o                         
   6   2   9         25.71         29.12         2.59 o                         
  -6   3   9         31.10         28.15         1.30 o                         
  -5   3   9         52.66         49.89         1.34 o                         
  -4   3   9         57.12         58.87         1.47 o                         
  -3   3   9        335.21        349.56         5.09 o                         
  -2   3   9        118.66        109.05         2.11 o                         
  -1   3   9         69.39         75.51         1.67 o                         
   0   3   9         20.41         24.63         1.12 o                         
   1   3   9         36.92         34.79         1.34 o                         
   2   3   9         13.12          9.01         1.29 o                         
   3   3   9        219.38        216.11         4.24 o                         
   4   3   9         45.07         48.19         4.46 o                         
   5   3   9         49.21         51.54         3.22 o                         
   6   3   9         31.63         31.83         2.60 o                         
   7   3   9          4.47          4.39         0.90 o                         
  -6   4   9        107.98        105.43         2.78 o                         
  -5   4   9         20.45         19.32         1.06 o                         
  -4   4   9        589.10        597.32         5.04 o                         
  -3   4   9          3.03          4.82         0.82 o                         
  -2   4   9        238.12        235.04         3.28 o                         
  -1   4   9         51.01         52.63         1.28 o                         
   0   4   9        445.94        425.96         7.01 o                         
   1   4   9         27.65         27.02         0.92 o                         
   2   4   9         46.76         43.84         1.62 o                         
   3   4   9         72.40         73.60         2.47 o                         
   4   4   9         15.05         16.51         1.54 o                         
   5   4   9          5.93          4.85         0.92 o                         
   6   4   9         48.05         50.98         2.16 o                         
   7   4   9         19.80         19.44         1.10 o                         
  -5   5   9          2.16          2.53         0.63 o                         
  -4   5   9         25.46         25.72         1.36 o                         
  -3   5   9          1.58          1.17         0.79 o                         
  -2   5   9         52.90         56.17         1.52 o                         
  -1   5   9         97.99         98.95         1.85 o                         
   0   5   9          2.46          2.05         0.58 o                         
   1   5   9        313.61        308.87         8.71 o                         
   2   5   9        138.04        130.62         2.55 o                         
   3   5   9         35.93         37.24         1.31 o                         
   4   5   9         39.81         44.19         2.16 o                         
   5   5   9         17.05         17.02         1.48 o                         
   6   5   9         30.69         34.66         3.87 o                         
  -5   6   9          9.50          8.36         0.82 o                         
  -4   6   9         10.33         11.32         0.86 o                         
  -3   6   9          2.65          2.42         0.74 o                         
  -2   6   9         32.95         31.29         1.23 o                         
  -1   6   9         61.92         62.76         1.57 o                         
   0   6   9         44.84         44.87         1.53 o                         
   1   6   9        162.00        162.15         2.22 o                         
   2   6   9         47.90         42.99         1.29 o                         
   3   6   9          8.67          6.24         0.90 o                         
   4   6   9         10.24         13.15         1.41 o                         
   5   6   9         19.90         15.92         2.08 o                         
   6   6   9         10.65          7.99         1.35 o                         
  -4   7   9          2.79          2.56         0.61 o                         
  -3   7   9         23.40         21.84         1.20 o                         
  -2   7   9         45.20         44.23         2.65 o                         
  -1   7   9          8.32          9.75         1.04 o                         
   0   7   9         61.63         64.30         1.73 o                         
   1   7   9        411.16        433.41         6.19 o                         
   2   7   9         73.39         68.59         1.95 o                         
   3   7   9         43.65         40.26         1.86 o                         
   4   7   9         64.84         53.65         1.90 o                         
   5   7   9          6.32          3.71         1.20 o                         
   6   7   9         21.97         21.14         1.89 o                         
  -3   8   9          0.18          0.25         0.79 o                         
  -2   8   9         73.88         62.84         2.23 o                         
  -1   8   9         73.36         64.23         1.97 o                         
   0   8   9        122.37        124.42         5.55 o                         
   1   8   9        278.34        267.40         3.84 o                         
   2   8   9         12.73         13.39         1.25 o                         
   3   8   9          6.38          5.34         0.94 o                         
   4   8   9         30.02         26.12         2.57 o                         
  -1   9   9         10.39         11.38         1.32 o                         
   0   9   9        177.80        185.50         8.20 o                         
   1   9   9          3.67          2.62         0.65 o                         
   2   9   9         16.56         15.07         1.02 o                         
   3   9   9          2.05          0.73         0.77 o                         
   4   9   9          4.59          4.52         1.25 o                         
  -4  -7  10         21.50         24.30         1.76 o                         
  -3  -7  10          6.26          5.95         1.40 o                         
  -2  -7  10          5.99          5.77         1.45 o                         
  -1  -7  10          1.59          1.98         0.81 o                         
   0  -7  10          8.60          9.06         1.32 o                         
  -5  -6  10          0.43          1.58         0.70 o                         
  -4  -6  10          3.85          4.23         0.91 o                         
  -3  -6  10         41.49         40.12         1.59 o                         
  -2  -6  10          9.75          8.27         1.01 o                         
  -1  -6  10         17.81         14.99         2.12 o                         
   0  -6  10          7.28          6.16         1.71 o                         
  -6  -5  10          4.37          5.13         1.38 o                         
  -5  -5  10          4.44          5.67         0.85 o                         
  -4  -5  10          6.26          5.88         1.01 o                         
  -3  -5  10         67.95         61.81         2.59 o                         
  -2  -5  10          1.88          1.71         1.14 o                         
  -1  -5  10        115.89        123.03         5.12 o                         
  -6  -4  10          5.99          4.91         0.89 o                         
  -5  -4  10          8.04          7.90         1.01 o                         
  -4  -4  10         21.05         21.87         1.49 o                         
  -3  -4  10        316.05        339.83         7.39 o                         
  -2  -4  10         28.59         29.68         2.96 o                         
   5  -4  10         15.74         19.66         1.64 o                         
  -6  -3  10        117.86        127.11         3.52 o                         
  -5  -3  10         11.73         10.29         1.12 o                         
  -4  -3  10        576.62        661.90         8.10 o                         
  -3  -3  10        164.63        191.87        10.31 o                         
  -2  -3  10        802.81        835.56        12.69 o                         
   1  -3  10         16.52         22.98         2.24 o                         
   5  -3  10         29.50         21.26         1.91 o                         
  -7  -2  10         98.10        116.71         3.68 o                         
  -6  -2  10        181.64        207.33        10.45 o                         
  -5  -2  10        121.80        129.64         3.75 o                         
  -4  -2  10         79.98         82.05         2.40 o                         
  -3  -2  10         49.60         50.02         2.25 o                         
  -2  -2  10         67.27         68.28         3.76 o                         
   0  -2  10          0.26          1.27         1.27 o                         
   1  -2  10         17.98         19.37         1.74 o                         
   2  -2  10         12.15         13.67         1.73 o                         
   3  -2  10          8.01          6.91         1.78 o                         
   4  -2  10         23.23         21.40         2.58 o                         
   5  -2  10         22.19         21.82         2.42 o                         
   6  -2  10         18.13         15.83         1.82 o                         
  -7  -1  10         21.09         24.30         1.92 o                         
  -6  -1  10         90.68         92.08         3.46 o                         
  -5  -1  10         48.05         42.74         1.54 o                         
  -4  -1  10        153.24        150.74         2.52 o                         
  -3  -1  10        316.61        337.76        10.92 o                         
  -2  -1  10         44.63         43.53         1.52 o                         
  -1  -1  10       1452.03       1466.07         9.06 o                         
   0  -1  10        162.27        156.40         4.07 o                         
   1  -1  10        209.58        215.99         5.21 o                         
   2  -1  10         30.15         28.00         2.33 o                         
   3  -1  10         25.86         26.31         2.67 o                         
   4  -1  10         38.40         40.11         3.29 o                         
   5  -1  10         31.30         33.54         3.17 o                         
   6  -1  10         11.17         10.44         1.82 o                         
  -7   0  10         16.85         15.90         1.60 o                         
  -6   0  10         15.84         16.17         1.45 o                         
  -5   0  10        186.73        189.17         3.36 o                         
  -4   0  10         59.62         55.22         1.65 o                         
  -3   0  10         83.91         91.93         3.35 o                         
  -2   0  10          0.74          1.35         0.55 o                         
  -1   0  10         22.10         17.92         1.18 o                         
   0   0  10         64.83         58.77         2.06 o                         
   1   0  10         63.01         56.90         1.66 o                         
   2   0  10         59.00         59.37         3.12 o                         
   3   0  10         14.84         17.14         2.25 o                         
   4   0  10         21.25         20.09         2.93 o                         
   5   0  10         54.45         54.08         4.02 o                         
   6   0  10          3.82          5.12         1.76 o                         
  -7   1  10         38.11         38.66         1.98 o                         
  -6   1  10         13.79         17.49         1.48 o                         
  -5   1  10        162.34        162.58         4.83 o                         
  -4   1  10        100.57        102.08         2.14 o                         
  -3   1  10          5.12          4.72         0.76 o                         
  -2   1  10        306.85        349.41         6.75 o                         
  -1   1  10        313.38        332.13         5.91 o                         
   0   1  10        340.07        333.01         3.35 o                         
   1   1  10        544.15        548.86        13.17 o                         
   2   1  10        287.11        306.58         7.70 o                         
   3   1  10        507.52        536.88         9.67 o                         
   4   1  10        268.56        296.69         8.00 o                         
   5   1  10         35.95         33.90         3.44 o                         
   6   1  10         48.88         56.91         3.59 o                         
   7   1  10         12.09         12.95         1.69 o                         
  -6   2  10         36.00         36.79         1.46 o                         
  -5   2  10          9.93         12.55         1.20 o                         
  -4   2  10         16.20         16.28         0.99 o                         
  -3   2  10         31.24         34.29         1.19 o                         
  -2   2  10          0.73          1.49         0.57 o                         
  -1   2  10        515.33        553.07         8.33 o                         
   0   2  10        116.96        135.44         3.17 o                         
   1   2  10        126.82        119.95         2.70 o                         
   2   2  10         80.47         86.11         6.55 o                         
   3   2  10         14.48         19.40         1.71 o                         
   4   2  10         21.16         22.87         2.89 o                         
   5   2  10         13.78         12.48         2.57 o                         
   6   2  10         28.95         34.17         3.14 o                         
   7   2  10          5.31          6.31         1.25 o                         
  -6   3  10         70.46         68.99         2.63 o                         
  -5   3  10          9.82          7.73         0.89 o                         
  -4   3  10         14.24         13.27         0.86 o
[truncated: 79,057 more chars]
